# Supplementary material for: The Effects of Iron on In Silico Simulated Abiotic Reaction Networks
Source: Molecules. 2022 Dec 13;27(24):8870. doi: 10.3390/molecules27248870 (PMC9787479; doi:10.3390/molecules27248870)
Supplement: Supplementary file 1 [file molecules-27-08870-s001.zip]

Archive with 3 entries (2 files):
- Supplementary Data/
- Supplementary Data/Network Reaction Rule Application Count.xlsx
- Supplementary Data/Product Node Degree Data.xlsx
