# Supplementary material for: The Effects of Iron on In Silico Simulated Abiotic Reaction Networks
Source: Molecules. 2022 Dec 13;27(24):8870. doi: 10.3390/molecules27248870 (PMC9787479; doi:10.3390/molecules27248870)
Supplement: Supplementary file 1 [file molecules-27-08870-s001.zip › Supplementary Data/Network Reaction Rule Application Count.xlsx]

## Sheet: Formose Reaction
Reaction Name	Iron-free Network	Iron-containing Network	% Change
β-γ Unsaturated Acid Decarboxylation	12	54	3.5
α-β Unsaturated Acid Decarboxylation	5	17	2.4
α-Keto Acid Decarboxylation	78	187	1.39744
Ring Closure 5 membered O, O	398	946	1.37688
Michael Addition 0,2, Inverse	221	520	1.35294
Ring Closure 6 membered O, O	227	527	1.32159
Ring Closure 7 membered O, O	82	190	1.31707
β Decarboxylation	106	222	1.09434
Benzilic Acid Rearrangement, Inverse	365	670	0.835616
Benzilic Acid Rearrangement	326	592	0.815951
Knoevenagel H, Inverse	1830	3189	0.742623
Canizzaro	242	417	0.72314
Hemiacetal Formation for 5 membered rings, Inverse	348	586	0.683908
Hemiacetal Formation for 5 membered rings	2482	4082	0.644641
Canizzaro 2, HCHO (oxidation)	2731	4326	0.584035
Hemiacetal Formation for 6 membered rings, Inverse	135	211	0.562963
Keto-enol migration twice	1884	2936	0.558386
Retro Aldol	3756	5849	0.557242
Elimination + enol to keto	3825	5926	0.549281
Hemiacetal Formation for 6 membered rings	1500	2320	0.546667
Canizzaro 2, HCHO (reduction)	1691	2545	0.505027
Hemiacetal Formation for 7 membered rings	599	896	0.495826
Knoevenagel C, Inverse	1623	2384	0.468885
Elimination2	3966	5758	0.451841
Hydration of C=C(O)	522	753	0.442529
Hemiacetal Formation for 7 membered rings, Inverse	52	75	0.442308
Knoevenagel H	5494	7576	0.378959
Hydration of C(=O)C	1731	2359	0.362796
Michael Addition 0,2,	4327	5508	0.272937
Knoevenagel C	5228	6484	0.240245
Aldol Condensation	8739	10579	0.21055
Fe+2 to Fe+3, α Keto Reduction of a Carboxylic Acid	0	187
Fe+2 to Fe+3, Conversion of α Hydroxy Group of an aldehyde to α Keto group, Inverse	0	636
Fe+2 to Fe+3, Conversion of α Keto Group of an ACID to α Hydro group	0	183
Fe+3 to Fe+2, Aldehyde to acid	0	412
Fe+3 to Fe+2, Conversion of α Hydro Group of an ACID to α Keto group	0	251
Fe+3 to Fe+2, Conversion of α Hydroxy Group of an aldehyde to α Keto group	0	566
Fe+3, β elimination from a sugar & Conversion to Acid	0	130

## Sheet: Pyruvic Reaction
Reaction Name	Iron-free Network	Iron-containing Network	% Change
Ring Closure 7 membered O, O	40	194	3.85
Hemiacetal Formation for 7 membered rings	87	321	2.68966
Ring Closure 6 membered O, O	170	543	2.19412
Hemiacetal Formation for 6 membered rings	297	925	2.11448
Michael Addition, Inverse	318	979	2.07862
Hemiacetal Formation for 5 membered rings	522	1563	1.99425
Michael Addition	1902	5528	1.90641
Cannizarro 1	54	154	1.85185
Hemiacetal Formation for 7 membered rings, Inverse	5	14	1.8
Elimination + enol to keto	654	1763	1.69572
Keto-enol migration twice	385	1032	1.68052
Elimination2	1298	3440	1.65023
Retro Aldol	944	2458	1.60381
Cannizarro 2, HCHO (oxidation)	662	1680	1.53776
Aldol Condensation	2990	7582	1.53579
Ring Closure 5 membered O, O	343	857	1.49854
Knoevenagel H, Inverse	475	1174	1.47158
Benzilic Acid Rearrangement	113	276	1.44248
β Decarboxylation	90	212	1.35556
Knoevenagel H	1963	4510	1.2975
Knoevenagel C	1843	4115	1.23277
Hydration of C(=O)C	457	992	1.17068
Cannizarro 2, HCHO (reduction)	469	1007	1.14712
Hemiacetal Formation for 6 membered rings, Inverse	29	62	1.13793
Knoevenagel C, Inverse	490	1036	1.11429
Benzilic Acid Rearrangement, Inverse	264	546	1.06818
α-Keto Acid Decarboxylation	127	251	0.976378
α-β Unsaturated Acid Decarboxylation	12	23	0.916667
Hemiacetal Formation for 5 membered rings, Inverse	54	103	0.907407
Hydration of C=C(O)	360	665	0.847222
β-γ Unsaturated Acid Decarboxylation	29	52	0.793103
Fe+2 to Fe+3, α Keto Reduction of a Carboxylic Acid	0	251
Fe+2 to Fe+3, Conversion of α Hydroxy Group of an aldehyde to α Keto group, Inverse	0	235
Fe+2 to Fe+3, Conversion of α Keto Group of an ACID to α Hydro group	0	218
Fe+3 to Fe+2, Aldehyde to acid	0	158
Fe+3 to Fe+2, Conversion of α Hydro Group of an ACID to α Keto group	0	182
Fe+3 to Fe+2, Conversion of α Hydroxy Group of an aldehyde to α Keto group	0	196
Fe+3, β elimination from a sugar & Conversion to Acid	0	70

## Sheet: Glucose Degradation
Reaction Name	Iron-free Network	Iron-containing Network	% Change
β-γ Unsaturated Acid Decarboxylation	2	6	2
α-β Unsaturated Acid Decarboxylation	3	8	1.66667
α-Keto Acid Decarboxylation	11	19	0.727273
Ring Closure 7 membered O, O	29	49	0.689655
Benzilic Acid Rearrangement, Inverse	65	103	0.584615
Ring Closure 5 membered O, O	66	102	0.545455
Cannizarro 1	68	102	0.5
Benzilic Acid Rearrangement	99	144	0.454545
Ring Closure 6 membered O, O	44	64	0.454545
Hemiacetal Formation for 6 membered rings, Inverse	53	68	0.283019
Hydration of C=C(O)	143	181	0.265734
Hemiacetal Formation for 6 membered rings	462	570	0.233766
Knoevenagel H (inv)	731	898	0.228454
Hemiacetal Formation for 5 membered rings	814	999	0.227273
Michael Addition 0,2,	534	654	0.224719
Keto-enol migration twice	852	1038	0.21831
Hemiacetal Formation for 7 membered rings, Inverse	37	45	0.216216
Retro Aldol	1294	1563	0.207883
Hemiacetal Formation for 5 membered rings, Inverse	87	105	0.206897
Knoevenagel H	2550	3057	0.198824
Cannizarro 2, glucose (oxidation)	786	939	0.194656
Hemiacetal Formation for 7 membered rings	219	261	0.191781
Knoevenagel C Inverse	417	495	0.18705
Aldol Condensation	3551	4185	0.178541
Elimination2	1066	1253	0.175422
Cannizarro 2, glucose (reduction)	494	580	0.174089
Elimination + enol to keto	1736	2001	0.15265
Knoevenagel C	2385	2721	0.140881
Michael Addition 0,2, (reverse)	41	46	0.121951
Hydration of C(=O)C	618	690	0.116505
Beta Decarboxylation	14	15	0.0714286
Fe+2 to Fe+3, α Keto Reduction of a Carboxylic Acid	0	19
Fe+2 to Fe+3, Conversion of α Hydroxy Group of an aldehyde to α Keto group, Inverse	0	145
Fe+2 to Fe+3, Conversion of α Keto Group of an ACID to α Hydro group	0	18
Fe+3 to Fe+2, Aldehyde to acid	0	169
Fe+3 to Fe+2, Conversion of α Hydro Group of an ACID to α Keto group	0	69
Fe+3 to Fe+2, Conversion of α Hydroxy Group of an aldehyde to α Keto group	0	213
Fe+3, β elimination from a sugar & Conversion to Acid	0	67

## Sheet: Maillard Reaction
Reaction Name	Iron-free Network	Iron-containing Network	% Change
Strecker Degradation Dicarbonyl, C, H, C, H	52	88	0.692308
Strecker Degradation Dicarbonyl, C, H, H, C	52	88	0.692308
Strecker Degradation Dicarbonyl, H, H, C, H	13	22	0.692308
Strecker Degradation Dicarbonyl, H, H, H, C	13	22	0.692308
Amide Formation Hydrolysis, C	9	15	0.666667
Ammonolysis of Esters	9	15	0.666667
Ring Closure 5 membered, Inverse N, O	3	5	0.666667
Ring Closure 6 membered, Inverse N, O	3	5	0.666667
Ring Closure 7 membered, Inverse N, O	3	5	0.666667
Cannizarro 1	13	21	0.615385
Transamination	54	87	0.611111
Benzilic Acid Rearrangement	17	26	0.529412
Strecker Degradation Dicarbonyl, H, C, C, H	9	13	0.444444
Strecker Degradation Dicarbonyl, H, C, H, C	9	13	0.444444
Benzilic Acid Rearrangement, Inverse	15	21	0.4
Ring Closure 5 membered O, O	17	23	0.352941
α-Keto Acid Decarboxylation	3	4	0.333333
Deamination 3, Inverse	24	32	0.333333
Ring Closure 7 membered O, O	9	12	0.333333
Knoevenagel H	615	814	0.323577
Hydration of C=C(O)	13	17	0.307692
Hemiacetal Formation for 6 membered rings	88	110	0.25
Hemiacetal Formation for 6 membered rings, Inverse	8	10	0.25
Hemiacetal Formation for 7 membered rings	63	75	0.190476
Ring Closure 6 membered O, O	11	13	0.181818
Aldol Condensation	592	697	0.177365
Hemiacetal Formation for 5 membered rings	144	169	0.173611
Amadori Rearrangement, Inverse	12	14	0.166667
Amadori Rearrangement	207	241	0.164251
Hemiacetal Formation for 5 membered rings, Inverse	13	15	0.153846
Transamination, Inverse	1764	2028	0.14966
Elimination2	175	200	0.142857
Hemiacetal Formation for 7 membered rings, Inverse	7	8	0.142857
Michael Addition 0,0,	14	16	0.142857
Elimination + enol to keto	509	581	0.141454
Keto-enol migration twice	192	219	0.140625
Amadori/Heyns Rearrangement	523	594	0.135755
Cannizarro 2, glucose (reduction)	118	134	0.135593
Knoevenagel C	452	513	0.134956
Cannizarro 2, glucose (oxidation)	142	161	0.133803
Retro Aldol	224	253	0.129464
Knoevenagel H, Inverse	147	162	0.102041
Michael Addition 0,2, Inverse	10	11	0.1
Strecker Degradation, CC	810	888	0.0962963
Hydration of C(=O)C	128	140	0.09375
Michael Addition 0,2,	23	25	0.0869565
Mannich Addition	445	483	0.0853933
Deamination 2	48	52	0.0833333
Dehydration of Amines	48	52	0.0833333
Strecker Degradation, HC	802	859	0.0710723
Mannich Addition, Inverse	22	23	0.0454545
Alkyne Addition, N, HH, Inverse	1	1	0
Amine Carbonyl Ring Closure, C, 5	2	2	0
Amine Carbonyl Ring Closure, C, 6	2	2	0
Amine Carbonyl Ring Closure, H, 5	2	2	0
Amine Carbonyl Ring Closure, H, 6	2	2	0
β Decarboxylation	4	4	0
Deamination 3	21	21	0
Deamination of Vicinal Diamine, Inverse	2	2	0
Deydration of Amines, Inverse	1	1	0
Enamine Hydration and Elimination	1	1	0
Ketone-Catalyzed Decarboxylation	9	9	0
Ketone-Catalyzed Decarboxylation, Inverse	11	11	0
Knoevenagel C, Inverse	41	41	0
Strecker Degradation Dicarbonyl, C, H, C, C	32	32	0
Strecker Degradation Dicarbonyl, C, H, H, H	4	4	0
Strecker Degradation Dicarbonyl, H, C, C, C	4	4	0
Strecker Degradation Dicarbonyl, H, C, H, H	3	3	0
Strecker Degradation Dicarbonyl, H, H, C, C	8	8	0
Strecker Degradation Dicarbonyl, H, H, H, H	1	1	0
Strecker Degradation, HH	9	9	0
α-β Unsaturated Acid Decarboxylation	0	1
β-γ Unsaturated Acid Decarboxylation	0	1
Fe+2 to Fe+3, α Keto Reduction of a Carboxylic Acid	0	4
Fe+2 to Fe+3, α Keto Reduction, conversion to amino acid	0	4
Fe+2 to Fe+3, Conversion of α Hydroxy Group of an aldehyde to α Keto group, Inverse	0	24
Fe+2 to Fe+3, Conversion of α Keto Group of an ACID to α Hydro group	0	4
Fe+3 to Fe+2, Aldehyde to acid	0	60
Fe+3 to Fe+2, Conversion of α Hydro Group of an ACID to α Keto group	0	18
Fe+3 to Fe+2, Conversion of α Hydroxy Group of an aldehyde to α Keto group	0	59
Fe+3, β elimination from a sugar & Conversion to Acid	0	31
