# Supplementary material for: The Effects of Iron on In Silico Simulated Abiotic Reaction Networks
Source: Molecules. 2022 Dec 13;27(24):8870. doi: 10.3390/molecules27248870 (PMC9787479; doi:10.3390/molecules27248870)
Supplement: Supplementary file 1 [file molecules-27-08870-s001.zip › Supplementary Data/Product Node Degree Data.xlsx]

## Sheet: Iron Free Formose R
Compound SMILES	Generation	Indegree	Outdegree	Degree
O	0	8817	7243	16060
C=O	0	1486	6867	8353
C(C)=O	2	811	2181	2992
C(O)=O	1	2733	0	2733
C(CO)=O	0	681	1594	2275
CO	1	1717	205	1922
C(=O)=O	4	322	1196	1518
C=CC=O	4	16	1379	1395
C(C)(CO)=O	3	402	907	1309
C(C(C)=O)=O	2	393	791	1184
C(CC=O)=O	2	274	749	1023
C(C=O)=O	2	415	601	1016
C(CCO)=O	3	290	717	1007
C(C)=CC=O	4	2	792	794
C(C(CO)=O)=O	3	282	441	723
C(CC=C)=O	4	2	697	699
C=CC(C=O)=O	3	236	453	689
C(C(C)O)=O	4	93	523	616
C(CC(C)=O)=O	4	31	574	605
C(C(CO)O)=O	1	256	346	602
C(CC(C)O)=O	3	181	366	547
C=CC(CO)=O	4	46	481	527
C(CO)(CO)=O	2	196	319	515
C(CC(O)=O)=O	3	164	323	487
C(C=CC=O)=O	3	157	310	467
C1OCC(C=1)=O	4	1	437	438
C(C(O)=O)=O	3	156	253	409
C(CC(CO)=O)=O	2	145	252	397
C(C(CC)=O)=O	4	7	384	391
C(CC(C=O)O)=O	2	150	217	367
C(C(C)=O)(O)=O	3	133	230	363
C(C(C=O)O)=O	4	38	321	359
C(C(C(C)=O)O)=O	2	142	214	356
C1(COCC1O)=O	3	134	216	350
C(CO)(CCO)=O	3	127	219	346
C(C(CO)=O)(C)=O	3	125	213	338
C(C=CC(C)=O)=O	4	4	328	332
C1(COC(C1)O)=O	3	113	219	332
C(CO)(O)=O	1	97	232	329
C(CC(C=O)=O)=O	4	64	262	326
C=CC(O)=O	4	4	320	324
C(C)(C(CO)O)=O	3	129	184	313
C=C(C=O)C=O	4	2	311	313
C(CO)=CC=O	4	9	292	301
C(C(CCO)=O)=O	2	120	180	300
C1(C(O)OCC1)=O	3	113	181	294
C1(CC(CO1)=O)=O	4	9	284	293
C(C(C=C)O)=O	4	47	242	289
C(CCC=O)=O	4	40	240	280
C(CC(C=O)=C)=O	4	8	264	272
C(C(C(C)=O)=O)=O	4	63	209	272
C(CC=CC=O)=O	4	4	264	268
C(C(C)=CC=O)=O	4	2	266	268
C(C(C(C)O)O)=O	3	103	149	252
C(C(C(C)O)=O)=O	3	106	142	248
C(C(C)=O)(C)=O	4	7	239	246
CCO	3	7	231	238
C(CC(CO)O)=O	3	84	149	233
C(CO)(C(C)O)=O	4	42	181	223
C1COC(C=1)=O	4	2	205	207
C(C)=CC(C=O)=O	4	2	201	203
C1(C(OCC1)=O)=O	4	20	182	202
C=CCC(C=O)=O	4	3	199	202
C(C(CCO)O)=O	3	83	110	193
C(CC(C(C)=O)O)=O	3	87	105	192
C(C(C)O)(O)=O	3	58	134	192
C(CC(C)=O)(O)=O	4	10	173	183
C(C(C=O)CO)=O	3	74	101	175
C(C=CC(O)=O)=O	4	4	168	172
C(OCC(C)=O)=O	4	1	170	171
C(CO)(C(CO)O)=O	2	74	89	163
C(C(C=CC=O)=O)=O	4	11	145	156
C(C(CO)=O)(O)=O	4	31	125	156
C(C(C=O)O)(O)=O	4	18	129	147
C(C(C(CO)O)=O)=O	3	72	75	147
C(C(CO)O)(O)=O	2	51	96	147
C(CC(C(C)=O)=O)=O	4	17	129	146
C(C)=C(C=O)C=O	4	1	144	145
C(C(C=O)C=C)=O	4	2	142	144
C(CC(CO)=O)(O)=O	3	57	85	142
C(C)(CC(C=O)=O)=O	4	12	130	142
C(C=CC(CO)=O)=O	4	10	130	140
C(CCO)(O)=O	4	4	133	137
C(C(C(CO)=O)O)=O	4	36	100	136
C(C)(CC(CO)=O)=O	4	16	117	133
C(C(C(C)=O)O)(O)=O	3	60	70	130
C(CCC(C=O)=O)=O	4	19	110	129
C(C(CC(C)O)=O)=O	3	51	76	127
C(C(C=O)=CC=O)=O	4	7	118	125
C(C(C)(CC=O)O)=O	3	52	72	124
C(C(CC=O)O)(O)=O	3	52	72	124
C(CC(CCO)=O)=O	4	17	105	122
C(C(C(CO)O)O)=O	1	54	63	117
C(CCC(CO)=O)=O	4	12	105	117
C(CO)(CC(C)O)=O	4	24	91	115
C(C(C(C=C)=O)O)=O	4	8	107	115
C=C(C=O)C(CO)=O	4	6	107	113
C=CC(C(O)=O)=O	4	5	107	112
C(C(C(C=O)=O)O)=O	4	25	84	109
C(C(C=O)C=O)=O	4	10	99	109
C(C(CO)CO)=O	4	7	101	108
C(C(C=O)CC=O)=O	4	16	92	108
C(CC(C=O)O)(O)=O	3	48	55	103
C(C(C(C=O)O)O)=O	3	48	53	101
C(C(O)=O)(CC)=O	4	3	97	100
C(C)(C(C(C)O)O)=O	4	21	78	99
C(C(C(C(C)=O)O)O)=O	3	48	51	99
C(C(C=CC=O)O)=O	4	9	88	97
C(C(C(C=O)=C)O)=O	4	8	89	97
C1(CC(CO1)O)=O	3	32	65	97
C(C(CO)=CC=O)=O	4	5	90	95
C(C(C(C=O)=O)C)=O	4	4	90	94
C(CC(CC=O)O)=O	3	39	55	94
C(C(CCO)=O)(O)=O	3	39	55	94
C(CC(C(C)O)=O)=O	4	5	89	94
C(C(CC(CO)=O)O)=O	3	44	49	93
C(CC(C=O)=O)(O)=O	4	23	69	92
C(C(C=O)C(C)=O)=O	4	7	84	91
C(C(CO)=O)(CC)=O	4	4	86	90
C(CC(CC=O)=O)=O	4	6	83	89
CC(CCO)O	4	1	87	88
C(CC(CCO)O)=O	4	22	64	86
C(CO)O	1	7	79	86
C(C(C(C)=O)CO)=O	4	10	75	85
C(C(CO)CC=O)=O	4	8	77	85
C(CC(C(O)=O)=O)=O	4	16	67	83
C(C(C=O)C(C)O)=O	3	37	45	82
C(CC(C(C=O)O)O)=O	3	36	46	82
C(C)(O)=O	3	4	78	82
C(CC(C)(CO)O)=O	4	21	61	82
C1(C(CC(C1)O)O)=O	4	4	77	81
C(CC(C(CO)O)=O)=O	3	36	44	80
C1(C(O)OCC1O)=O	4	8	71	79
C(CCO)O	4	1	77	78
C1(C(O)OC(C)C1)=O	4	3	74	77
C(CC(C(CO)=O)O)=O	4	27	49	76
C(C(C(CCO)=O)O)=O	3	34	41	75
C(CO)(OCC=O)=O	4	7	68	75
C(CO)(C(C=C)O)=O	4	5	69	74
C(C(CC(C=O)=O)O)=O	3	32	40	72
C(C(C(C=O)O)O)(O)=O	3	33	39	72
C=C(C(C=O)=O)CO	4	3	69	72
C(CO)=CC(C=O)=O	4	4	67	71
C(C(C(C)O)O)(O)=O	3	27	44	71
C(C(C=CC(C)=O)=O)=O	4	4	66	70
C(CC(CC(C)=O)=O)=O	4	4	66	70
C(CO)(C(C(C)O)O)=O	3	31	38	69
C(CC(C(C=C)=O)O)=O	4	15	54	69
C1(C(CCO1)O)=O	4	3	65	68
C(C(CO)C(C=O)O)=O	3	34	34	68
C1(C(C(CO1)O)O)=O	3	26	42	68
C(CC(C)O)(O)=O	4	2	66	68
C(C(C(CO)=O)CO)=O	3	31	36	67
C(CO)=CC(O)=O	4	4	63	67
C(C(CCCO)=O)=O	4	4	61	65
C(C(C(C(CO)=O)O)O)=O	3	31	34	65
C(C)(C(CCO)O)=O	4	4	61	65
C(C(CO)=O)(CO)=O	4	15	50	65
C(CC(CCC=O)=O)=O	4	3	61	64
C(CC(CC(CO)=O)O)=O	3	32	32	64
C(CO)(C(C(C)=O)O)=O	4	20	44	64
C(CC(C=CC=O)O)=O	4	15	48	63
C(CC(C(C(C)=O)O)O)=O	3	31	30	61
C(C(CO)C(C)O)=O	4	9	51	60
C(C(CC(CO)O)=O)=O	3	27	33	60
C(C=CC(CCO)=O)=O	4	3	56	59
C(CC=CC(C=O)=O)=O	4	3	56	59
C(CCCC(C=O)=O)=O	4	14	45	59
C(C(C=O)=CC(C)=O)=O	4	3	56	59
C(CC(C=O)=O)=CC=O	4	4	55	59
C(CO)(CC(C=O)=O)=O	4	13	46	59
C(C(C(C)=O)CC=O)=O	4	8	51	59
C(C(CO)O)(CCO)=O	4	20	39	59
C=C(C=O)CC(C=O)=O	4	3	55	58
C(C(C=C)O)(O)=O	4	7	50	57
C(CO)(CC=CC=O)=O	4	4	53	57
C(CC(C(CCO)=O)O)=O	3	28	29	57
C(C(CO)(CC=O)O)=O	3	25	31	56
C(C(C)(C(C=O)O)O)=O	3	25	31	56
C(CO)(CC(CO)O)=O	4	18	38	56
C(CC=CC(CO)=O)=O	4	3	53	56
C(C(C=O)C(C=O)O)=O	3	27	29	56
C(C(C)=CC(C=O)=O)=O	4	2	54	56
C(CC(C(CO)O)O)=O	3	25	30	55
C(CC(C(CO)=O)=O)=O	4	9	45	54
C(C(CO)=O)(CCO)=O	4	14	40	54
C(C(CO)O)=CC=O	4	7	46	53
C(C)(C(C(CO)O)O)=O	4	19	34	53
C(CC(CC(C=O)=O)O)=O	3	22	30	52
C(CC(C(C=O)=O)O)=O	4	12	40	52
C(C(C(C(C)=O)O)O)(O)=O	3	27	25	52
C(CC(C)(C(C=O)O)O)=O	3	24	27	51
C(C(CO)O)O	2	7	44	51
C(CC(CC(C=O)O)O)=O	3	25	26	51
C(CCC(C(C)=O)=O)=O	4	2	49	51
C(CC(C(CC)=O)=O)=O	4	2	49	51
C(CO)=C(C=O)C=O	4	2	49	51
C(CC(C(C(C=O)O)O)=O)=O	3	25	26	51
C(C(C=C)(CC=O)O)=O	4	15	35	50
C(C(C(C)O)=O)(O)=O	4	12	38	50
C(CC(C(C=O)O)=O)=O	4	6	44	50
C(C)(C(CC(C=O)=O)O)=O	3	23	27	50
C(C(C=O)C(C=O)=C)=O	4	3	46	49
C(C(C=O)CO)(O)=O	4	6	43	49
C(C(C(CO)=O)C=C)=O	4	4	44	48
C(C(C=O)C=CC=O)=O	4	2	46	48
C1(C(C(C(C1)O)O)O)=O	4	8	40	48
C(CC(C(C(C=O)O)O)O)=O	3	23	25	48
C(CC=C(C=O)C=O)=O	4	2	46	48
C(CC(O)=O)(O)=O	4	1	47	48
C(CC(C(C=C)O)=O)=O	4	4	44	48
C(C(C(CO)=O)O)(O)=O	4	13	35	48
C(C)(C(C(C=O)=O)O)=O	4	10	38	48
C(C(C)=O)(C(CO)O)=O	4	12	36	48
C(CC(C(C(C)O)O)=O)=O	3	22	26	48
C(C(C(CCO)O)O)=O	4	18	29	47
C(CC(CC(O)=O)=O)=O	4	7	40	47
C(C)(C(CC(CO)=O)O)=O	4	17	30	47
C(C(CC(CO)=O)O)(O)=O	3	24	23	47
C(C)(C(C=CC=O)O)=O	4	3	44	47
C(CO)(CO)=CC=O	4	5	41	46
C(C(C=O)=C(C=O)C)=O	4	1	45	46
C(CC(CC=O)O)(O)=O	4	15	31	46
C(C(C(CO)CO)=O)=O	3	22	23	45
C(C(C(C=O)O)O)(CCO)=O	3	23	22	45
C(C(C(C(C)O)=O)O)=O	4	11	34	45
C(CC(C(CC=O)O)=O)=O	4	12	33	45
C(CC(CO)(CO)O)=O	3	21	24	45
C(CO)(C(C(CO)O)O)=O	3	23	22	45
C(C(C(C(C)O)O)=O)=O	4	12	33	45
C(C)(C(C(C(CO)=O)O)O)=O	3	24	21	45
C(C)=C(C=O)C(CO)=O	4	2	43	45
C(C(C(CC=C)=O)O)=O	4	1	43	44
C(C(CCO)O)(O)=O	3	16	28	44
C(CC(C(C(O)=O)O)O)=O	3	20	24	44
C(CC(CC(CO)=O)=O)=O	4	12	32	44
C(C(C(C(CO)O)O)=O)=O	3	21	23	44
C(C(C(C=CC)=O)O)=O	4	1	43	44
CC(C(CO)O)O	4	2	41	43
C(C(C(C(C=C)=O)O)O)=O	4	12	31	43
C1(C(C(O)OCC1)O)=O	4	5	38	43
C1(C(CO)OC(C1)O)=O	4	6	37	43
C1(C(CC(CO1)=O)O)=O	4	4	39	43
C(CC(C(CC(C=O)=O)O)O)=O	3	19	24	43
C(C(CO)C(CC=O)O)=O	4	17	26	43
C(C(C(C(C=O)=O)O)O)=O	4	12	31	43
C(CC(C(CO)O)=O)(O)=O	3	19	23	42
C(CC(C=O)O)(C(CO)O)=O	3	22	20	42
C(C(CO)(C(C=O)O)O)=O	3	18	24	42
C(C(CCO)O)O	4	2	40	42
C(C(C(C(C(C)=O)O)O)O)=O	3	21	21	42
C(C(C(CC(C)O)=O)O)=O	3	19	23	42
C(C1CC(C(O)O1)=O)=O	4	4	38	42
C(C(C(CC(C=O)O)O)O)=O	3	21	21	42
C(CC(C(C(CO)=O)O)O)=O	3	21	21	42
C(C(CO)O)(C(C)O)=O	4	10	32	42
C(C(C(CO)(C)O)O)=O	4	15	27	42
C(C(C(C)O)C(C=O)O)=O	3	20	22	42
C(CC(CC(C)O)O)=O	4	12	29	41
C(CC(C(C(C(CO)=O)O)O)O)=O	3	21	20	41
C(C(C(C=O)=O)CO)=O	4	12	29	41
C(CO)(C(CO)CO)=O	4	12	29	41
C(CC(CC(C=O)O)=O)=O	4	9	32	41
C(CC(C=O)CC=O)=O	4	14	27	41
C(C(C(CCO)=O)O)(O)=O	3	20	21	41
C(C(C=C)C(C=O)O)=O	4	3	38	41
C(C=C(C=O)C(C)O)=O	4	3	38	41
C(CC(C(C(C(C)=O)O)O)=O)=O	3	20	21	41
C(C(CO)(CO)O)=O	2	18	23	41
C1CC(C(O)O1)O	4	1	40	41
C1(COC(C(C1)O)O)=O	4	4	37	41
C(C(C(CC(CO)=O)O)O)=O	3	20	21	41
C(CO)(CC(CO)=O)=O	4	8	32	40
C(C(C)(CC=O)O)(O)=O	4	15	25	40
C(C(C=O)C(CO)O)=O	3	19	21	40
C(C(C(C(CO)O)O)O)=O	2	20	20	40
C1C(CC(O)O1)O	4	1	39	40
C1(C(COC(C1)O)O)=O	4	4	36	40
C(C(C(CC(C=O)O)=O)O)=O	3	20	20	40
C(C(CO)=O)(C(C)O)=O	4	7	33	40
C(C(CC=CC=O)O)=O	4	2	38	40
C(CC=CC(C=O)O)=O	4	2	38	40
C(C(C=O)C(C(C)=O)O)=O	3	19	20	39
C(C(C(C=O)=CC)O)=O	4	2	37	39
C(C=CC(CO)=O)(O)=O	4	5	34	39
C1(COC(C1CO)O)=O	4	6	33	39
C(C(C(CO)O)O)(O)=O	2	17	22	39
C(CC(CO)=CC=O)=O	4	2	37	39
C(CC(C(C=O)C(C=O)O)O)=O	3	17	22	39
C(C(C(CCO)=O)=O)=O	4	6	33	39
C(C=C(C=O)CCO)=O	4	1	38	39
C(CC(C=O)=CCO)=O	4	3	36	39
C(C(C=O)C(CC=O)O)=O	3	17	22	39
C(CC(C(C)=O)=O)(O)=O	4	7	32	39
C(C(C(CO)=O)C(C)O)=O	3	18	21	39
C(C)(C(C(CC(C=O)=O)O)O)=O	3	18	20	38
C(CCO)(CC(C=O)=O)=O	4	10	28	38
C(CC(C(C=O)O)=C)=O	4	1	37	38
C(CO)(CC(C(C)=O)=O)=O	4	10	28	38
C(CC(C(C(CO)O)O)=O)=O	3	19	19	38
C(C(CC(C(C(CO)=O)O)O)O)=O	3	20	18	38
C(CC(C(C(CC=O)=O)O)O)=O	3	17	21	38
C1(CC(C(CO)O1)=O)=O	4	5	33	38
C(C(C(C)=O)(CO)O)=O	3	17	21	38
C1(C(CO)OCC1O)=O	4	4	34	38
C(CC(CC(C=O)=O)=O)=O	4	4	34	38
C1(COCC(C1O)O)=O	4	1	36	37
C(CC(C(C(C)O)=O)O)=O	4	13	24	37
C(C)(CC(C(O)=O)=O)=O	4	6	31	37
C(C(C(C)O)CC=O)=O	4	4	33	37
C(C(CO)=O)(C(CO)O)=O	4	13	24	37
C(CC(C(C(C=O)=O)CO)O)=O	3	16	21	37
C(C(C(C=CC=O)O)O)=O	4	12	25	37
C(C(C(C)=CC=O)O)=O	4	1	36	37
C(C(C(C(C(CO)O)=O)O)O)(C)=O	3	19	18	37
C(C(CO)C(C(C)=O)O)=O	4	13	24	37
C(CO)(CCC(C=O)=O)=O	4	9	28	37
C(C(C(C=O)O)O)(C(CO)O)=O	3	18	19	37
C(C(C(CO)O)C(C=O)O)=O	3	18	19	37
C(C(C(CO)=O)(C)O)=O	4	12	25	37
C(C(CO)C(CO)O)=O	4	12	25	37
C(CC(C(CCO)=O)=O)=O	4	10	27	37
C(C(CC(CC(C=O)=O)O)O)=O	3	17	20	37
C(C(C(CO)=O)C(C=O)O)=O	3	17	19	36
C(C(C(C)O)(CC=O)O)=O	3	16	20	36
C(C)(C(CO)(CC=O)O)=O	4	14	22	36
C(CC(C=O)C(C=O)O)=O	4	11	25	36
C(C(C(CO)=O)CC=O)=O	4	9	27	36
C(C(C(CO)C(CO)O)=O)=O	3	18	18	36
C(C(C=O)C(CO)=O)=O	4	5	31	36
C(CC(C(C=O)=O)C)=O	4	1	35	36
C(CC(CO)(C(C=O)O)O)=O	3	17	19	36
C(C1C(CC(C1O)=O)O)=O	4	9	27	36
C(C(C(C(CCO)=O)O)O)(CO)=O	3	19	17	36
C(C(CO)(C(C(CC=O)O)O)O)=O	3	16	20	36
C(C(C(CO)C(C)O)=O)=O	3	17	19	36
C(C(CCO)(CC=O)O)=O	3	17	19	36
C(CC(C(C(CO)O)=O)O)=O	4	16	20	36
C(C(C=O)=O)=O	5	36	0	36
C(C(C(C(C)O)O)O)=O	4	6	30	36
C(C(C(C(CO)O)O)C(C=O)O)=O	3	17	18	35
C(C(C(CO)=O)=CC=O)=O	4	5	30	35
C(C(CO)(C(C(C)=O)O)O)=O	3	16	19	35
C(CC(C(C(C=O)=O)O)O)=O	4	12	23	35
C(C(C(CO)O)(C(C=O)O)O)=O	3	15	20	35
C(CC(C(C=O)(CC=O)O)O)=O	3	14	21	35
C(C)(C(C(C(C(CO)=O)O)O)O)=O	3	18	17	35
C(C)(C(CO)(C(C=O)O)O)=O	4	16	19	35
C(CC(CC(CO)O)=O)=O	4	9	26	35
C1(COC(CO)C1O)=O	4	2	33	35
C(C(C)(CC(CO)=O)O)=O	4	11	24	35
C(C(C(C(C=O)=O)CO)O)=O	3	16	19	35
C(CO)(CC(CC(C=O)=O)O)=O	3	16	19	35
C(C=CC(C(CO)O)=O)=O	4	7	28	35
C1(CC(C(CO1)O)=O)=O	4	2	33	35
C(C(CO)C(C(C=O)O)O)=O	4	13	21	34
C(C(C(C=CC=O)=O)O)=O	4	4	30	34
C1(C(C(CCO1)=O)O)=O	4	2	32	34
C1(C(O)OC(CO)C1)=O	4	5	29	34
C1(C(O)OCC(C1)O)=O	4	4	30	34
C(C(C=O)(CO)O)=O	4	11	23	34
C(C(CO)C(C(C(C=O)O)O)O)=O	4	12	22	34
C(C)(CC(C(CO)=O)=O)=O	4	6	28	34
C(CCC=O)(C(CO)O)=O	4	7	27	34
C(CO)(C(CO)C(C=O)O)=O	4	15	19	34
C(C(C=O)O)(CC(C)=O)=O	4	7	27	34
C(C(CO)(C(C(CCO)=O)O)O)=O	3	16	18	34
C(C(C(CO)O)(C(C=O)O)O)(O)=O	3	17	17	34
C(C(C(C=C)=O)O)(O)=O	4	5	29	34
C(C(C(C(CO)O)=O)CO)=O	3	17	17	34
C(C(C(CO)O)(C(C(C)=O)O)O)=O	3	16	18	34
C(CC(C(C(C(CO)O)=O)O)O)=O	3	17	17	34
C(C(CC(C(CO)O)O)=O)=O	3	16	18	34
C(C(C)(CC(C=O)=O)O)=O	3	14	20	34
C(C(C(CCC=O)=O)O)=O	4	7	27	34
C(C(C(C)(CC(C=O)=O)O)O)=O	3	15	19	34
C(C)(C(C(C(C=O)=O)O)O)=O	4	12	22	34
C(C(C(C(C(CO)O)O)O)=O)=O	3	15	19	34
C(CO)(C(CC(CO)=O)O)=O	4	15	19	34
C(C(CO)O)(CC(C)=O)=O	4	7	27	34
C(CC(C=O)(C(C=O)O)O)=O	3	14	20	34
C(CC(C(C(C)=O)O)=O)=O	4	6	27	33
C(CO)(CC(CCO)O)=O	4	13	20	33
C(CC(CO)(CC(C=O)=O)O)=O	3	14	19	33
C(C(C(CC(CC=O)O)=O)O)=O	3	15	18	33
C(C(C(CO)=O)C(CO)O)=O	3	17	16	33
C(C(C)(C(C(CO)=O)O)O)=O	3	16	17	33
C(C(CO)(C(CC(C=O)O)O)O)=O	3	15	18	33
C(C(C=O)C(C(CC=O)O)O)=O	3	15	18	33
C(C(C(C(C=O)=O)CO)O)(C)=O	3	15	18	33
C(CO)(C(CO)(C(C(C)=O)O)O)=O	3	16	17	33
C(CO)(C(CO)(C(C=O)O)O)=O	3	15	18	33
C(CC(C(C(C(O)=O)O)O)O)=O	3	16	17	33
C(CO)(CC(C(C(CO)=O)O)O)=O	3	17	16	33
C(C(CO)(C(C(C(C)=O)O)O)O)=O	3	15	18	33
C(C(C(CC=O)O)(C(CO)O)O)=O	3	15	18	33
C(C(C(C(CO)O)=O)O)=O	4	8	25	33
C(C(C)(C(C(C)=O)O)O)=O	4	11	22	33
C(CC(CO)O)(O)=O	4	5	28	33
C(C(C(C)=O)C(C)=O)=O	4	2	31	33
C(CC(C(C)=O)O)(O)=O	4	5	28	33
C(C(C)(C(C(C(CO)O)=O)O)O)=O	3	16	17	33
C(CO)(C(C)(CC=O)O)=O	4	9	24	33
C(CO)(C(C(C=O)=C)O)=O	4	7	26	33
C(C(C(CO)C(C(CO)O)O)=O)=O	3	16	17	33
C(C1C(CC(O1)O)O)=O	4	7	26	33
C(C(CO)(CC(CO)=O)O)=O	3	15	17	32
C(C(C(CC(C(C)=O)O)=O)O)=O	3	16	16	32
C(C(C(C)O)O)(C(CO)O)=O	3	17	15	32
C(C(C(C=O)C(C(C)=O)O)O)=O	3	14	18	32
C(CO)(C(CO)CC=O)=O	4	6	26	32
C(CC(C(C(CO)=O)(CO)O)O)=O	3	15	17	32
C(C(C(C)=O)C(CO)=O)=O	4	8	24	32
C(C(C(CC(CO)O)=O)O)=O	3	16	16	32
C(C(CO)(C(CC=O)O)O)=O	3	13	19	32
C=CC(C(C=O)=O)CO	4	2	30	32
C=C(C(C=O)=O)C(C)O	4	2	30	32
C(C(CO)(C(C=O)O)O)(O)=O	3	16	16	32
C(C(CCC(C=O)=O)O)=O	4	10	22	32
C(C(C(C)(C(C(CO)=O)O)O)O)=O	3	16	16	32
C(C(C(CO)O)=O)(O)=O	4	8	24	32
C(C(C(CCO)O)=O)=O	4	7	25	32
C(C(CO)C(C(O)=O)O)=O	4	13	19	32
C(C(C=O)C(C=O)O)(O)=O	4	12	20	32
C(CC(C(CC=O)O)O)=O	3	15	16	31
C(CC(C(C=O)O)O)(O)=O	4	11	20	31
C(C(C(CCC(C=O)=O)O)O)=O	4	8	23	31
C(CO)(C(C=CC=O)O)=O	4	8	23	31
C(CCC(C(CO)=O)=O)=O	4	6	25	31
C(C(CO)(C(CC(CO)=O)O)O)=O	3	14	17	31
C(CC(CO)(C(C(CO)=O)O)O)=O	3	16	15	31
C(C(CO)C(C(CO)=O)O)=O	4	12	19	31
C(CO)(CC(CO)(C)O)=O	4	11	20	31
C(C(C=C)(C(C=O)O)O)=O	4	11	20	31
C(C(C(C)=O)C(C=O)O)=O	4	7	24	31
C(C(CC(C=O)=O)O)(CCO)=O	3	14	17	31
C(C(CC(C(C)=O)=O)O)=O	4	6	25	31
C(C(CCO)CC=O)=O	4	4	27	31
C(C(C(C(C(CO)O)O)O)O)=O	2	15	16	31
C(C(C(C=O)=CC=O)O)=O	4	5	26	31
C(C(CO)C(C(CC=O)O)O)=O	4	9	22	31
C(C(C(C(C=O)CC=O)O)O)=O	4	9	22	31
C(CC(C(C(CO)O)O)O)=O	3	15	16	31
C(CC(C(C(C(C=O)O)O)O)O)=O	4	8	22	30
C(C(C(C=O)O)O)(C(C)O)=O	4	11	19	30
C(C(C)(CCO)O)=O	4	1	29	30
C(CCC(C(O)=O)=O)=O	4	4	26	30
C(C(C(C)O)(C(C=O)O)O)=O	4	11	19	30
C(C(CC(C(C(CO)O)O)O)=O)=O	3	15	15	30
C(C)(C(C(CCO)O)O)=O	4	11	19	30
C(CC(C(C=O)C(CO)=O)O)=O	3	13	17	30
C(C(C(CC=O)=O)CO)=O	4	6	24	30
C(CC(C(CC(CO)=O)O)=O)=O	4	11	19	30
C(C(C(C(C=O)O)O)C(CO)O)=O	4	11	19	30
C(C(C(CO)O)CC=O)=O	4	8	22	30
C(C(C(CO)=O)C(C(C)=O)O)=O	3	14	16	30
C(CO)(C(CC(C=O)=O)O)=O	4	9	21	30
C(C(C(C=O)=O)CC=O)=O	4	5	25	30
C(C)(C(C(C(C=C)=O)O)O)=O	4	10	20	30
C(C(C(CO)O)(CC=O)O)=O	3	13	17	30
C(CC1CC(C(O)O1)=O)=O	4	5	25	30
C(C(C(C(CC(CO)=O)O)O)O)=O	4	10	20	30
C(C(C(C(C(C(C)=O)O)O)O)O)=O	4	8	22	30
C(C)=C(C(C=O)=O)CO	4	1	29	30
C(C(CO)(C(C)(C(C=O)O)O)O)=O	3	13	17	30
C(C(CC(C=O)=O)O)(O)=O	4	8	22	30
C(C(CC(C)O)=O)(O)=O	4	6	24	30
C(C(C(CO)O)(C(C=O)(C)O)O)=O	3	13	17	30
C(C(CCO)(C(C(CO)=O)O)O)=O	3	15	15	30
C(C(C)(C(C(O)=O)O)O)=O	3	13	16	29
C(CO)(C(CO)C(C)O)=O	4	10	19	29
C(C(C(C(CO)O)O)(CC=O)O)=O	3	13	16	29
C(CC(C(C=O)=O)CO)=O	4	7	22	29
C(C(C(C(CO)=O)=O)O)=O	4	3	26	29
C(CC(CO)(CCO)O)=O	4	12	17	29
C(C(CC(C(O)=O)=O)O)=O	4	9	20	29
C(C(C(C(C=O)C(C=O)O)O)O)=O	4	7	22	29
C(C(CO)(C(C=O)O)O)(CCO)=O	4	11	18	29
C(C(C=CC=O)O)(O)=O	4	6	23	29
C(C(C)(C(C(CO)=O)(CO)O)O)=O	3	13	16	29
C(C(C(C=O)=C)O)(O)=O	4	4	25	29
C(C(C(C)O)(C(C=O)(CO)O)O)=O	4	10	19	29
C(C(C(CC(C=O)O)O)O)(O)=O	3	14	15	29
C(C(CC(CO)O)=O)(O)=O	3	13	16	29
C(C(C)(C(C(CC=O)=O)O)O)=O	3	12	17	29
C(CC(C(C=O)(C(C=O)O)O)O)=O	4	6	23	29
C(C1C(C(C(C1O)=O)CO)O)=O	4	10	19	29
C1(C(O)OCC1CO)=O	4	4	25	29
C(CC(C=O)(C(C(C)=O)O)O)=O	3	12	17	29
C(C(CO)(C(CO)(CC=O)O)O)=O	3	13	16	29
C1(CC(C(O)O1)O)=O	4	1	28	29
C(C(C)(C(C(C=O)=O)CO)O)=O	3	12	17	29
C(C(C=O)(CC=O)O)=O	4	3	26	29
C(C(CCO)(C(C=O)O)O)=O	3	13	16	29
C(C(CO)C(C(C(CO)O)=O)O)=O	4	11	18	29
C(C(C(C)O)(C(C(CO)O)O)O)=O	3	13	16	29
C(C(C(C)=O)CO)(O)=O	4	4	25	29
C(C(C(C(C(CO)=O)O)O)O)=O	4	11	18	29
C=C(C=O)C(C(CO)O)=O	4	5	24	29
C(C(CO)C(C(CC=O)=O)O)=O	4	9	20	29
C(C(CO)(C(CC=O)O)O)(O)=O	3	14	15	29
C(C(CC(CCO)O)=O)=O	4	9	20	29
C(C(C(CO)(CO)O)O)=O	3	14	15	29
C(CC(C(C(C(CO)O)O)O)=O)=O	3	14	15	29
C(C(CO)C(CO)(CC=O)O)=O	4	11	18	29
C(C)(C(C(CO)=O)CO)=O	4	7	22	29
C(C(CC(CO)(C(CO)O)O)=O)=O	3	14	14	28
C(C)(C1CC(C(O)O1)=O)=O	4	6	22	28
C(C(C(CO)(C(CO)O)O)=O)=O	4	9	19	28
C(C)(C(C(C=O)=O)CO)=O	4	7	21	28
C(CC(C=O)CC(CO)=O)=O	4	8	20	28
C(C(CO)O)(CC(C)O)=O	4	6	22	28
C(C(C(C=O)(C(C(C)=O)O)O)O)=O	4	8	20	28
C(CC(C(CCO)O)O)=O	4	10	18	28
C(C(C(C(C(CO)=O)CO)O)O)=O	4	10	18	28
C(C(CO)(C(C(CO)O)O)O)=O	2	12	16	28
C(C(C(C)=O)C(CO)O)=O	4	8	20	28
C(CC(CO)(C(CO)O)O)=O	3	14	14	28
C(C(C(C(C(C)=O)=O)O)O)=O	4	8	20	28
C1(C(CC(O)O1)O)=O	4	1	27	28
C(C(C(C(CO)=O)O)O)(O)=O	4	12	16	28
C(C(C(C)=O)(C(C=O)O)O)=O	3	12	16	28
C(C(C(C)=O)(CC=O)O)=O	4	7	21	28
C(C)(C(CO)(CO)O)=O	4	12	16	28
C(C(C=C)(CO)O)=O	4	4	24	28
C(C(C(CO)O)O)(C(CO)O)=O	3	15	13	28
C(C(CO)C(C(C=O)(CO)O)O)=O	4	9	19	28
C(CC(CO)(CC=O)O)=O	3	14	14	28
C(CC(CC(C(C=O)=O)O)O)=O	4	7	21	28
C(C(CO)C(C(C(CO)=O)O)O)=O	4	10	18	28
C(C(CC(C)(CO)O)=O)=O	4	8	20	28
C(C(C=CC(CO)=O)O)=O	4	5	23	28
C(C(CCO)(C(C=O)(CO)O)O)=O	3	12	16	28
C(C(CO)CC(C=O)=O)=O	4	6	22	28
C(CC(C(C)(CC=O)O)O)=O	4	6	22	28
C(C(C(CO)=O)CO)(O)=O	4	10	18	28
C(C(C(C(CC(C=O)O)=O)O)O)=O	4	5	23	28
C(C(C)(C(C=O)O)O)(O)=O	4	11	17	28
C(CC(C(C=O)CC=O)O)=O	4	6	22	28
C(C(CO)C(CC(C=O)=O)O)=O	4	8	20	28
C(C(C=O)C(CC(C=O)O)O)=O	3	13	15	28
C(C(C(C=O)C(C=O)(C)O)O)=O	3	11	17	28
C(C(CO)(C(C(C)=O)(CO)O)O)=O	4	10	18	28
C(C(CCC(C)O)=O)=O	4	2	26	28
C(C(CO)O)(CC(C=O)=O)=O	4	7	21	28
C(C(C(CC=O)O)C(CO)O)=O	4	9	19	28
C(C(CO)C(C=O)(C(CO)O)O)=O	4	11	17	28
C(CC(C(CO)(C(C=O)O)O)O)=O	4	9	19	28
C(CC(CO)(C(C(C=O)O)O)O)=O	4	8	20	28
C(C)(C(C(C(C)=O)O)O)=O	4	12	16	28
C(C(C(CC=O)O)C(C)O)=O	4	9	19	28
C(C)(C(C(C(CO)O)O)O)=O	4	13	15	28
C(C(CO)C(C(C(C)=O)O)O)=O	4	10	18	28
C(CC(C(C(C(CO)O)O)O)O)=O	3	14	14	28
C(C)(C(C(CO)(C)O)O)=O	4	10	18	28
C(C(CO)(C(C=O)O)O)(CC=O)=O	4	6	21	27
C(C(CO)(C(C(C)=O)O)O)(O)=O	3	14	13	27
C(CC(C)(C(CO)O)O)=O	4	9	18	27
C(CC(C(C(CO)O)=O)=O)=O	4	7	20	27
C(C(CO)(C(C)O)O)=O	3	10	17	27
C1(COC(C(C1O)O)O)=O	4	6	21	27
C(C(C=O)C(C)O)(O)=O	4	6	21	27
C(CC(CC(CO)O)O)=O	4	9	18	27
C(C(C(CO)O)C(C(O)=O)O)=O	4	11	16	27
C(CC(C(C(C(C=O)=O)O)O)O)=O	4	4	23	27
C(C(C(CC(C)O)O)O)=O	4	9	18	27
C(CC(C(C(C)O)O)O)=O	4	8	19	27
C(C(CO)(C(C=O)(CO)O)O)(O)=O	4	10	17	27
C(C(C(C(C(C=O)O)O)O)O)(O)=O	4	8	19	27
C(C(C=O)CC(CO)=O)=O	4	5	22	27
C(C(C(C(C(C)=O)O)O)O)(O)=O	3	14	13	27
C(C(CO)C(C)(C(C=O)O)O)=O	4	9	18	27
C(C(C(CO)O)(C(C(O)=O)O)O)=O	4	10	17	27
C(C(CO)C(CC(C=O)O)O)=O	4	8	19	27
C(C(C(C(C=O)O)O)C(C)O)=O	4	8	19	27
C(C)(C(C(C=CC=O)O)O)=O	4	9	18	27
C(C(CCCCO)=O)=O	4	2	25	27
C(CC(C(CC(C=O)O)=O)O)=O	4	7	20	27
C(C(C(CO)=O)C(C(CO)O)O)=O	3	13	14	27
C(C(C(CO)=CC=O)=O)=O	4	5	22	27
C(C(CO)O)(CC(CO)=O)=O	4	10	17	27
C(C(C(C(C)(C(C=O)O)O)O)O)=O	4	6	21	27
C(CO)(CC(C(C=O)=O)O)=O	4	6	21	27
C(C(CO)C(CC(CO)=O)O)=O	4	10	17	27
C(CC(C(C(C(C)=O)O)O)O)=O	4	6	21	27
C(C(CO)C(C(CCO)=O)O)=O	4	10	17	27
C(C1C(CC(C(C1O)O)=O)O)=O	4	8	19	27
C(CC(C(C(CO)=O)CO)O)=O	4	10	17	27
C(C(C)O)(CC(C=O)=O)=O	4	4	23	27
C(C(C(C)O)O)(CCO)=O	4	5	22	27
C(CO)(CC(C=CC=O)O)=O	4	9	18	27
C(C(C(C(CC=O)O)=O)O)=O	4	6	21	27
C(CO)(C(C)(C(C=O)O)O)=O	4	10	17	27
C(CC(C(C(C=O)CO)=O)O)=O	4	9	18	27
C(C)(C(CO)(C(C(CO)=O)O)O)=O	4	9	17	26
C(C1(CC(C(C1)=O)O)O)=O	4	5	21	26
C(C(C(C(C=O)O)O)O)(CCO)=O	4	9	17	26
C(C(CO)C(C(C=O)C(C)O)O)=O	4	9	17	26
C(C(CO)C(C=O)(C)O)=O	4	8	18	26
C(C(C(C(O)=O)O)O)(CCO)=O	3	14	12	26
C(C(C(C(C=O)=O)=C)O)=O	4	3	23	26
C(CC(CCC(C=O)=O)O)=O	4	4	22	26
C(CC(C(C(C(CO)=O)O)O)=O)=O	4	5	21	26
C(C(C(C=O)C(C(CO)=O)O)O)=O	4	7	19	26
C(C(CO)(C(C(C(C)O)=O)O)O)=O	4	9	17	26
C(CC(CC(C(C=O)O)O)O)=O	4	5	21	26
C(C)(C(C(CO)O)(C(C=O)O)O)=O	4	8	18	26
C(C(C(C(C)=O)=O)CO)=O	4	6	20	26
C(C(C)(C(C=O)C(CO)=O)O)=O	3	11	15	26
C(C(C(CO)O)C(C(CO)O)O)=O	4	10	16	26
C(C(CO)(C(C(CO)=O)CO)O)=O	4	10	16	26
C(C(C(CO)O)C(C=O)(CO)O)=O	4	9	17	26
C(C(C(CO)O)C(C(CO)=O)O)=O	4	9	17	26
C(CO)(C(CO)(CC=O)O)=O	4	9	17	26
C(C(C(CO)(C)O)=O)=O	4	8	18	26
C1(C(CO)(O)OCC1)=O	4	3	23	26
C(CO)(CC(C(C=C)=O)O)=O	4	8	18	26
C(C(CO)(C(C(C=C)=O)O)O)=O	4	9	17	26
C(C(CO)C(C(C(CO)O)O)O)=O	4	10	16	26
C(C(C=O)C(C(C(C)=O)O)O)=O	3	12	14	26
C(C(C(C(CO)O)O)CC=O)=O	4	8	18	26
C(C(CO)(C(C(CO)=O)O)O)=O	4	8	18	26
C(C(C(C(CCO)O)O)=O)=O	4	9	17	26
C(C(CO)(C(C(CC=O)=O)O)O)=O	4	7	19	26
C(C(C(C(CC(C=O)=O)O)O)O)=O	4	3	23	26
C(C(C(C)=O)C(C=O)=O)=O	4	2	24	26
C(C(CO)=CC(CO)=O)=O	4	2	24	26
C(C(CO)O)(C(C=O)CC=O)=O	4	8	18	26
C(C(C(C)=O)(C=C)O)=O	4	3	23	26
C(C(C(C)O)(C(C(CO)=O)O)O)=O	4	8	18	26
C(C(CO)C(C=O)(CO)O)=O	4	9	17	26
C(CC(C(C(CO)O)O)=O)(O)=O	3	12	14	26
C(C(C=O)C(CC=O)O)(O)=O	4	9	17	26
C(C(CO)C(C=O)O)(C(CO)O)=O	4	8	18	26
C(CC(C=O)C(C(C)=O)O)=O	4	8	18	26
C(C(C=O)C(C(C(CO)O)O)O)=O	3	13	13	26
C(CO)(CCCC(C=O)=O)=O	4	7	19	26
C(C1C(C(CC(C1O)=O)O)O)=O	4	6	20	26
C1(C(C(C(C)(C1O)O)O)O)=O	4	11	15	26
C(C(C(CO)(C(CO)O)O)O)=O	3	13	13	26
C(C1C(C(C(C1O)O)O)=O)=O	4	5	21	26
C(CC1(COC(C1)O)O)=O	4	10	16	26
C(C(CO)C(CO)(C(C=O)O)O)=O	4	9	17	26
C1(C(C(C(O)O1)O)O)=O	4	5	21	26
C(C1C(C(CC1(C=O)O)O)O)=O	4	5	21	26
C(CC(C(CO)(CC=O)O)O)=O	4	6	20	26
C(CC(CO)(C(C(O)=O)O)O)=O	3	13	13	26
C(C(CO)(C(CO)O)O)=O	2	12	14	26
C(C(C(C(C(CO)O)O)O)O)(O)=O	2	13	13	26
C(C(C(C=O)C(C=O)CO)O)=O	4	8	18	26
C(CO)(C(C(C(CO)O)O)O)=O	3	14	12	26
C(C(C(C=O)(C(C=O)CO)O)O)=O	4	8	18	26
C(CC(C=O)(CC(CO)=O)O)=O	4	9	17	26
C(C(C(CCO)O)(C(C=O)O)O)=O	4	8	18	26
C(CC(C=O)(C(C=O)CO)O)=O	4	8	18	26
C(C(C(C(C(C)=O)(CO)O)O)O)=O	4	8	18	26
C1(C(C(CC(C1)O)O)O)=O	4	3	23	26
C(C(CO)C(C(C=C)=O)O)=O	4	7	18	25
C(C(C(C(CCO)=O)O)O)(C)=O	4	9	16	25
C(C(C=O)C(C(C)=O)O)(O)=O	4	10	15	25
C(C(C=O)C(C=O)(C)O)=O	3	11	14	25
C(CC(C(CCO)O)=O)=O	4	4	21	25
C(CC(C(CO)(C(CO)O)O)O)=O	3	13	12	25
C(C(C=O)C(C(CC=O)O)O)(O)=O	4	7	18	25
C(C(C(C(CC(C=O)O)O)O)O)=O	4	5	20	25
C(C(C(C(CO)=O)=O)C)=O	4	3	22	25
C(C(CO)(C(C(O)=O)O)O)=O	4	9	16	25
C(CO)(CC(C(CO)O)O)=O	4	11	14	25
C(C(C(C=O)=O)(C)O)=O	4	7	18	25
C(C(CO)O)(C(CO)O)=O	3	13	12	25
C(C)(C(CO)(C(C(C)=O)O)O)=O	4	9	16	25
C(CC(C(C(C(C)=O)=O)O)O)=O	4	7	18	25
C(CO)(C(CO)C(CO)O)=O	4	11	14	25
C(C(C(C=O)(C(C=O)O)O)O)(O)=O	4	6	19	25
C(C(CO)=O)(CC(C)O)=O	4	3	22	25
C(CC1(C(O)OCC1)O)=O	4	9	16	25
C(CC(C(C(CO)O)=O)O)(CO)=O	4	9	16	25
C(C(C(C=O)(C(C=O)(C)O)O)O)=O	4	7	18	25
C(C(C(C)O)(C(C(C)=O)O)O)=O	4	8	17	25
C(C)(C(C(C(C(C=O)=O)O)O)O)=O	4	5	20	25
C(CC(C(C(C)=O)(CO)O)O)=O	4	8	17	25
C(C(C(CO)(CO)O)C(C=O)O)=O	3	12	13	25
C(C(C(C(C=O)=O)(C)O)O)=O	4	8	17	25
C(C(C(C(C=O)=O)O)O)(O)=O	4	6	19	25
C(C(CC(C=O)O)O)=O	4	9	16	25
C(CC(C(CC(CO)=O)O)O)=O	4	6	19	25
C(C(C(C(C)O)=O)O)(O)=O	4	8	17	25
C(CC(C(C(C=O)O)O)=O)(O)=O	4	7	18	25
C(C(C(C(C=O)=O)(CO)O)O)=O	4	4	21	25
C(CO)(C(CO)C(C(CO)=O)O)=O	4	9	16	25
C1(COCC1(CO)O)=O	4	3	22	25
C(C(CC(CO)(CO)O)=O)=O	3	12	13	25
C(C(CO)(C(C(C=O)=O)O)O)=O	4	4	21	25
C(C(C=C)(C(C(C)=O)O)O)=O	4	10	15	25
C(CO)(C(CO)(C(CO)O)O)=O	3	13	12	25
C(C(C)(CC(C(C=O)O)=O)O)=O	3	11	14	25
C(C(CCO)(CC(C=O)=O)O)=O	3	10	15	25
C(CC(C(O)=O)O)(C(CO)O)=O	3	13	12	25
C(C(C(CC(CO)O)=O)O)(O)=O	3	13	12	25
C(CC(CC(C=O)CC=O)O)=O	4	4	21	25
C(C(CO)C(C(CO)O)O)=O	4	9	16	25
C(C1COC(C1O)O)=O	4	2	23	25
C(C(CO)(C(C(CO)O)O)O)(O)=O	3	12	13	25
C(CCC(C=O)=O)(C(CO)O)=O	4	7	18	25
C(C(C1C(C(CC1O)O)O)=O)=O	4	4	21	25
C(C1C(CC(C1(C=O)O)O)O)=O	4	5	20	25
C(C(C(C=O)O)O)(C(C(C)O)O)=O	4	6	19	25
C(C(C(C(C(C=O)O)O)=O)CO)=O	4	6	19	25
C(C(C(CC(C(CO)O)O)=O)O)=O	3	12	13	25
C(C(C)(C(C(C(C=O)O)O)O)O)=O	4	6	19	25
C(C(C(C(C=O)=O)C)O)=O	4	5	20	25
C(C(C(C)(C(C=O)O)O)O)(O)=O	3	12	13	25
C(C(C(C=O)=O)C(CO)O)=O	4	7	18	25
C(C(C=O)C(C(CO)O)O)=O	3	12	13	25
C(C(C(C)O)C(C(C)=O)O)=O	4	8	17	25
C(C(C(CC=O)=O)C(CO)O)=O	4	8	17	25
C(C(C(CO)O)C(C(C)=O)O)=O	4	8	17	25
C(C(C(C=O)O)O)(CC(CO)O)=O	4	8	17	25
C1(C(CC(CO1)O)=O)=O	4	3	22	25
C(C(C(C(CO)O)=O)C(CO)O)=O	4	10	15	25
C(C(C(C(C(CO)O)O)=O)CO)=O	4	10	15	25
C(C1C(O)OCC1O)=O	4	2	23	25
C(C(CO)C(C(C(C=O)=O)O)O)=O	4	6	19	25
C(C(CO)O)(CC(C(C=O)O)O)=O	4	8	17	25
C(C(CO)C(C=O)(CCO)O)=O	4	9	16	25
C(CC(C(CO)CO)=O)=O	4	5	20	25
C(C(C(CO)O)C(C)O)=O	4	8	17	25
C(C(C(C(CC=O)O)O)C(C)O)=O	4	6	19	25
C(C(C(CO)O)(C(C)O)O)=O	3	11	14	25
C(C(C(C)=O)(C(C(C)=O)O)O)=O	3	11	14	25
C(CC(C=O)C(C(CO)=O)O)=O	4	7	18	25
C(C(CO)C(C(C)=O)(CO)O)=O	4	9	16	25
C(C(C(CO)O)=O)(CCO)=O	4	9	16	25
C(C(CO)C(C=O)(C(C)O)O)=O	4	8	17	25
C(C(C(CO)C(CO)(CO)O)=O)=O	3	12	12	24
C(CO)(C(C(CO)=O)O)=O	4	8	16	24
C(CO)(C(C(C=O)=O)CO)=O	4	6	18	24
C(CO)(C(C(C)O)(C(C=O)O)O)=O	4	6	18	24
C(C(C(CO)O)CC(C=O)=O)=O	4	6	18	24
C(C(C(C)=O)(C(C(CO)O)O)O)=O	3	11	13	24
C(C(CO)C(C)(C(CC=O)O)O)=O	4	6	18	24
C(CC(CC(C(C)=O)O)O)=O	4	5	19	24
C(CC(C(C(C(CO)O)O)=O)O)=O	4	8	16	24
C(C(C(CO)(C)O)(C(C=O)O)O)=O	4	7	17	24
C(C(C(C)O)C(C(CO)O)O)=O	4	8	16	24
C(CC(CC(C(O)=O)=O)O)=O	4	9	15	24
C(C(C(CO)O)(CC(CO)=O)O)=O	4	9	15	24
C(C(C=O)C(C)(C(C=O)O)O)=O	3	10	14	24
C(CCO)(C(C=O)C(C=O)O)=O	4	7	17	24
C(CC(C)(C(C(C=O)O)O)O)=O	4	3	21	24
C(C(CC(C(C(C=O)=O)O)O)O)=O	4	4	20	24
C(C=C(C=O)C(CO)O)=O	4	4	20	24
C(C(C=O)C(CCO)=O)=O	4	5	19	24
C(C(C=C)(CC(CO)=O)O)=O	4	9	15	24
C(C1(C(CC(C1O)=O)O)O)=O	4	4	20	24
C(C(CO)(CC=O)O)(O)=O	4	7	17	24
C(C(C=O)C(CO)(CC=O)O)=O	3	10	14	24
C(C(C=O)C(C(C=O)CO)O)=O	4	8	16	24
C(C(C(C(C(C)O)=O)O)O)(CO)=O	4	8	16	24
C(C(C=O)C(C(CO)O)O)(O)=O	4	8	16	24
C(C(C(CO)O)(C(CCO)O)O)=O	4	9	15	24
C(CC(CC(C(O)=O)O)=O)=O	4	7	17	24
C(CC(C(CO)=O)O)(O)=O	4	6	18	24
C(C)(C(CO)(C(C(CO)O)O)O)=O	4	10	14	24
C(C(CO)(C(C(CO)=O)(C)O)O)=O	4	8	16	24
C(C(C(CO)(C(C(C)=O)O)O)O)=O	4	9	15	24
C(C(C(C=O)CC=O)O)(O)=O	4	8	16	24
C(C(C)=O)(C(C(C)O)O)=O	4	3	21	24
C(C(C(C(C=C)=O)O)O)(O)=O	4	8	16	24
C(C(CC(C(CO)=O)O)O)=O	4	8	16	24
C(C)(C(C(C(C(C)=O)=O)O)O)=O	4	8	16	24
C(CC(C=O)C(C=O)CO)=O	4	6	18	24
C(C(C=O)C(C(CCO)=O)O)=O	3	11	13	24
C(CC(C=O)O)(C(C=O)CO)=O	4	7	17	24
C(C(CO)C(C(C=O)=O)CO)=O	4	6	18	24
C(CC(C(CC(C)O)=O)O)=O	4	6	18	24
C(C(C=O)C(CC(CO)=O)O)=O	3	11	13	24
C(CC(C(CC(CO)=O)=O)O)=O	4	7	17	24
C(CC(CO)(CC(CO)=O)O)=O	4	9	15	24
C(C(CO)C(C(C)(CC=O)O)O)=O	4	6	18	24
C(C(CO)C(CCO)O)=O	4	8	16	24
C(C(C(C=O)(CC(CO)=O)O)O)=O	4	6	18	24
C1(COC(C1C(C=O)O)O)=O	4	6	18	24
C(C(CO)O)(CC(CO)O)=O	4	9	15	24
C(CC(CC(C(CO)O)=O)=O)=O	4	8	16	24
C1(C(C(C(CO1)O)O)O)=O	3	12	12	24
C(C1C(C(C=O)(CC1O)O)O)=O	4	4	20	24
C(C(C(CO)O)=O)(CC)=O	4	4	20	24
C(C(C(C(CCO)O)O)O)=O	4	9	15	24
C(C(C=C)(C(C=O)(CO)O)O)=O	4	8	16	24
C(C1C(CO)(CC(C1O)=O)O)=O	4	7	17	24
C(C(CO)(C(C=O)(C)O)O)(O)=O	3	11	13	24
C(C(C(C(C(C)O)O)O)O)=O	4	8	16	24
C(C(C=O)C(C(O)=O)O)=O	4	9	15	24
C(C(CO)(CC(C(CO)O)=O)O)=O	4	8	16	24
C(CC(C=O)CC(C=O)=O)=O	4	8	16	24
C(CO)(C(CO)C(C(C)=O)O)=O	4	9	15	24
C(C(C1C(CC(O1)O)=O)O)=O	4	6	18	24
C(C(CO)(CC(C(C=O)O)O)O)=O	4	6	18	24
C1(C(C(C(C1CO)O)O)O)=O	4	7	17	24
C(C(C(C(CO)O)O)O)(O)=O	2	12	12	24
C(C(C(CC(C=O)CC=O)O)O)=O	4	4	20	24
C(CC(C(C(C(O)=O)O)O)=O)=O	4	7	17	24
C(C1C(C(CO)(C(C1O)O)O)O)=O	4	6	18	24
C(C)(C(CCC(C=O)=O)O)=O	4	6	17	23
C(C(CO)(C(C=O)(C)O)O)=O	3	8	15	23
C(C(C(C(CO)O)C(C)O)=O)=O	4	5	18	23
C(C(C(CO)(C)O)C(C=O)O)=O	4	6	17	23
C(C(C(CO)C(C)(CO)O)=O)=O	4	6	17	23
C(C(C(CO)CO)O)=O	4	5	18	23
C(C(C(C=O)O)O)(C(CO)CO)=O	4	9	14	23
C(C(C(C(CO)O)=O)CO)(O)=O	4	10	13	23
C1(C(CC(CO)O1)=O)=O	4	3	20	23
C(CC(C(C(C=O)CC=O)O)O)=O	4	3	20	23
C(C(C(C(C(C)=O)O)O)C(C)O)=O	4	7	16	23
C(CC(C=O)O)(C(C(CO)O)O)=O	4	7	16	23
C(C(C(C(C=O)=O)CO)O)(O)=O	4	6	17	23
C(C(C=O)C(C(C=O)CO)O)(O)=O	4	7	16	23
C(C(C(CO)O)(C(C)O)O)(O)=O	3	12	11	23
C(C(C(CC(CO)=O)O)O)(O)=O	3	12	11	23
C(C(CO)C(CC(CC=O)O)O)=O	4	6	17	23
C(C(C(C(O)=O)O)O)(C(CO)O)=O	4	8	15	23
C1(COC(C1C(C)O)O)=O	4	4	19	23
C(C(CC(C(CO)O)O)=O)(O)=O	3	10	13	23
C(CC(CC(C=O)O)=O)(O)=O	4	5	18	23
C(C(C(C=O)C(C=O)O)O)(O)=O	4	6	17	23
C(CC(C(CC=O)O)=O)(O)=O	4	5	18	23
C(CO)(C(C(CO)O)C(C=O)O)=O	4	6	17	23
C(C(C(C)O)C(CC(C=O)O)O)=O	4	6	17	23
C1(C(C(C)O)OC(C1)O)=O	4	3	20	23
C(C(CO)C(CO)(C(CO)O)O)=O	4	9	14	23
C(CC(C(C)(C(C=O)O)O)O)=O	4	3	20	23
C(C(C=O)C(CO)O)(O)=O	4	7	16	23
C(CC(C(C(C)O)O)=O)(O)=O	4	8	15	23
C(C(C(CO)O)C(C=O)(C)O)=O	4	6	17	23
C(C(CO)C(C(C(O)=O)O)O)=O	4	7	16	23
C(C(C(C=O)=CCO)O)=O	4	6	17	23
C(CO)(C(CO)C(C(CO)O)O)=O	4	10	13	23
C(C(C)(C(C=O)O)O)(C(CO)O)=O	4	6	17	23
C(CO)(C(CO)C(C(O)=O)O)=O	4	11	12	23
C(CO)(C(CO)(CO)O)=O	3	11	12	23
C(C1C(C(CC1O)O)O)=O	4	4	19	23
C(C(C(C(C=O)CC=O)O)O)(O)=O	4	7	16	23
C(C(CC(C=O)(C(C=O)O)O)O)=O	4	4	19	23
C(C(CC(C=O)(CC=O)O)O)=O	4	5	18	23
C(C(C)(C(C(CO)=O)CO)O)=O	4	8	15	23
C(CC(CO)(C(C(C)=O)O)O)=O	4	8	15	23
C(C)(C(C(CC(CO)=O)O)O)=O	4	8	15	23
C(CC1(C(C(C(C1)=O)O)O)O)=O	4	4	19	23
C(CC(C(C=O)C(C(C)=O)O)O)=O	4	5	18	23
C(CO)(C1C(CC(C1O)=O)O)=O	4	7	16	23
C(C(CC(C=O)=O)O)=CC=O	4	6	17	23
C(C1C(C(C(C1(C)O)O)O)=O)=O	4	5	18	23
C(C1C(C(C(C1(CO)O)O)O)O)=O	4	5	18	23
C(C(C(CO)=O)C(C=O)=C)=O	4	5	18	23
C(CO)(C(C(C(C=C)=O)O)O)=O	4	7	16	23
C(C(C=O)C(CC(C=O)O)O)(O)=O	4	7	16	23
C(CO)(C(CO)(C(C)O)O)=O	3	11	12	23
C(C(CCO)(C(C(O)=O)O)O)=O	3	11	12	23
C(CC(C(C(CO)=O)O)=O)=O	4	5	18	23
C(C(CO)O)(C(C(C)=O)O)=O	4	8	15	23
C(CC(C(C=O)(C(C)=O)O)O)=O	3	9	14	23
C(C(CO)(C(C)(CC=O)O)O)=O	4	6	17	23
C(C(CO)C(C)(CO)O)=O	4	7	16	23
C(CC(C(CO)(C(CO)O)O)=O)=O	4	7	16	23
C(C(CO)O)(CC(C(C)=O)=O)=O	4	7	16	23
C(C(C(CC(CO)O)O)O)=O	4	8	15	23
C(C(C(CO)O)C(C(O)=O)(C)O)=O	4	8	15	23
C(CC(C(C(C=O)=O)(C)O)O)=O	4	5	18	23
C(C(CO)(C(C(C(C)=O)=O)O)O)=O	4	6	17	23
C(CC(C(CO)C(CO)O)=O)=O	4	6	17	23
C(C(C=O)C(C=O)(CO)O)(O)=O	4	7	16	23
C(CC(C(C(CCO)=O)O)O)=O	4	7	16	23
C(C(CO)(CC(CC=O)=O)O)=O	4	6	17	23
C(C(C(C)O)(C(C(C=O)=O)O)O)=O	4	5	18	23
C(CC(CO)O)(CC(C=O)=O)=O	4	6	17	23
C(C(C(C=O)C(C=O)(CO)O)O)=O	4	6	17	23
C(CCO)(C(C(C=O)=O)CO)=O	4	6	17	23
C(CO)(CC(C(C(C=O)=O)O)O)=O	4	4	19	23
C(C(C(C)O)C(C)O)=O	4	4	19	23
C(C(C(C(C)=O)=O)C(CO)O)=O	4	7	16	23
C(CO)(C(C(C(C=O)=O)O)O)=O	4	2	21	23
C(CC(C(CO)=O)O)(C(CO)O)=O	4	7	16	23
C(C(C(C(C=O)=O)CO)O)(CO)=O	4	5	18	23
C(C(CO)C(C(O)=O)(CO)O)=O	4	8	15	23
C(C(C(C=O)=O)C(CO)O)(O)=O	4	6	17	23
C(C(C(C)(C(C(C=O)=O)O)O)O)=O	4	5	18	23
C(CC(C(C(C=O)=O)(CO)O)O)=O	4	4	19	23
C(C(C(C=O)=O)CO)(O)=O	4	6	17	23
C(C(CO)(C(C(C(C)O)O)O)O)=O	4	7	16	23
C(CC(C=O)C(C=O)(CO)O)=O	4	6	17	23
C(C(C(CCO)O)C(C=O)O)=O	4	6	17	23
C(C(CO)C(C=O)C(CO)=O)=O	4	6	17	23
C(C(CO)C(C=CC=O)O)=O	4	7	16	23
C(C(C(CC=O)O)(C(C)O)O)=O	4	5	18	23
C(C(CC(C(CO)=O)=O)O)=O	4	5	18	23
C(C(C)=O)(C(C(CO)O)O)=O	4	7	16	23
C(C(C(CO)C(CCO)O)=O)=O	4	6	17	23
C(CC(CC(C(CO)O)=O)O)=O	4	7	16	23
C(C(C=O)C(C=O)CO)=O	4	5	18	23
C(C)(C(CO)(C(CO)O)O)=O	4	10	13	23
C(C(C(CO)O)(C(CO)(C)O)O)=O	4	9	14	23
C(C(C(C(CO)C(C=O)O)O)O)=O	4	4	19	23
C(C(CO)C(CC(C(O)=O)O)O)=O	4	8	15	23
C(C(CO)C(C(C(C)O)=O)O)=O	4	8	15	23
C(C(C(C)O)C(C(C=C)=O)O)=O	4	6	17	23
C(CO)(C(C(CCO)O)O)=O	4	10	13	23
C(C(C(C)O)(C(C(O)=O)O)O)=O	4	7	15	22
C(C(C(C)O)(C(C(C=C)=O)O)O)=O	4	6	16	22
C(C(CCC(CO)O)=O)=O	4	4	18	22
C(C)(C(CO)(C(C(C=O)=O)O)O)=O	4	4	18	22
C(C(C(C=O)=C)(C(CO)O)O)=O	4	6	16	22
C(C(C=O)C(C(CO)=O)O)=O	4	7	15	22
C(CO)(CC(C(C=O)CC=O)O)=O	4	5	17	22
C(C(C(C=O)C(C=O)O)O)=O	3	10	12	22
C(C(C(C(C=C)=O)O)O)(CCO)=O	4	6	16	22
C1(C(C(C(C1)O)(CO)O)O)=O	4	7	15	22
C(C(C(CO)O)O)(CCO)=O	4	7	15	22
C(C1C(C(C(CC1O)O)O)=O)=O	4	5	17	22
C(CC(C(C=O)=O)(CO)O)=O	4	5	17	22
C(C)(C(C(CCC(C=O)=O)O)O)=O	4	3	19	22
C(C)(C1(C(CC(C1O)=O)O)O)=O	4	6	16	22
C1(C(C(CC(C1(CO)O)O)O)O)=O	4	7	15	22
C(C(C(CO)(C(CCO)O)O)=O)=O	4	6	16	22
C(CC(C(C(CO)=O)=O)O)=O	4	4	18	22
C1(C(C(C(C1(CO)O)O)O)O)=O	4	7	15	22
C(C(CC(C=O)O)O)(O)=O	4	6	16	22
C(C(C=O)C(CO)(C(CO)O)O)=O	3	11	11	22
C(C(C(C(CO)(C)O)O)=O)=O	4	6	16	22
C(C(CO)(C(C(CO)=O)O)O)(O)=O	4	8	14	22
C(C)(C(C(C(C=O)CC=O)O)O)=O	4	4	18	22
C(C(C(C(C=O)=O)(CO)O)O)(O)=O	4	5	17	22
C(C(C(C(C=O)=O)(C)O)O)(C)=O	4	6	16	22
C(C(CO)CC(C(C=O)O)=O)=O	4	5	17	22
C(CC(CC(C(CO)=O)O)=O)=O	4	4	18	22
C(C(C=C)(C(C=O)CO)O)=O	4	7	15	22
C(C(C(C)=O)(C(C)O)O)=O	3	9	13	22
C(C)(C(CC(C(O)=O)=O)O)=O	4	9	13	22
C(C(C(CO)C(CO)O)=O)(O)=O	4	8	14	22
C(C(C(C)=O)(C(CO)O)O)=O	3	10	12	22
C(CC(CC(C(O)=O)O)O)=O	4	7	15	22
C(C(CC(C(C=O)O)O)O)(O)=O	4	7	15	22
C(C(C(CO)=O)C(C=O)O)(O)=O	4	7	15	22
C(C(C=O)C(CCO)O)=O	4	9	13	22
C(CC(C(C(C(C)=O)O)O)=O)(O)=O	4	6	16	22
C(CC(C=O)(C(C=O)(C)O)O)=O	3	7	15	22
C(C(CO)O)(C(CO)(C(C)O)O)=O	4	8	14	22
C(CC(C(C)=O)(C(C=O)O)O)=O	4	5	17	22
C(C1C(C(C(C)(C1O)O)O)=O)=O	4	5	17	22
C(CC(C(CC(C)=O)=O)=O)=O	4	3	19	22
C(C(CO)(CC(C=O)=O)O)=O	4	5	17	22
C(C(C(C)O)(C(C=O)O)O)(O)=O	4	7	15	22
C(C(CO)(C(C(C=O)=O)CO)O)=O	4	6	16	22
C(CC1(COCC1O)O)=O	4	8	14	22
C(CC(C)(C(C=O)CC=O)O)=O	4	3	19	22
C(CC(C=O)(C(C=O)(CO)O)O)=O	4	5	17	22
C(C)(C(CO)(C(C(C=C)=O)O)O)=O	4	7	15	22
C(CO)(C(C(C(C(C)=O)=O)O)O)=O	4	4	18	22
C1(C(C(C(CO)(C1)O)O)O)=O	4	6	16	22
C=CC(C(CC(C=O)=O)O)=O	4	6	16	22
C(CC(C(C(C(C=C)=O)O)O)=O)=O	4	5	17	22
C(C(C(C(C=O)=O)(CO)O)O)(C)=O	4	4	18	22
C(CC(CCC(C=O)=O)=O)=O	4	3	19	22
C(C(C(CO)O)C(CCO)O)=O	4	7	15	22
C(CCO)(C(C(CO)=O)O)=O	4	8	14	22
C(CC(C(CO)(C(C)O)O)=O)=O	4	6	16	22
C(C(C=O)C(C)(CO)O)=O	4	9	13	22
C(C(CC(C(C(C)=O)O)O)O)=O	4	4	18	22
C(C(C(CC(C(C)=O)O)O)O)=O	4	4	18	22
C(C(C(C(C(CO)O)O)=O)O)=O	4	7	15	22
C(C)(C(C(C(C(CO)O)O)O)O)=O	4	8	14	22
C(C(CO)C(C=O)(C(C)=O)O)=O	4	7	15	22
C(C(C(CC=O)=O)CO)(O)=O	4	7	15	22
C(CO)(C(CCC(C=O)=O)O)=O	4	5	17	22
C(C(C=O)O)(CC(CO)=O)=O	4	4	18	22
C(C(C(C(CCO)=O)=O)CO)=O	4	6	16	22
C(C(CO)O)(C(C=C)O)=O	4	4	18	22
C(C(CO)O)(C(C(C=O)=C)O)=O	4	5	17	22
C(CO)(C(CO)(C(C(O)=O)O)O)=O	4	8	14	22
C(C(C(C=O)O)O)(CC(C)O)=O	4	5	17	22
C(CC(C(O)=O)O)(O)=O	4	5	17	22
C(C(C(C(C(C)O)O)=O)CO)=O	4	7	15	22
C(C(C(C)O)C(C=O)(CO)O)=O	4	5	17	22
C(C(CO)C(C(O)=O)(C)O)=O	4	8	14	22
C(C(C(C(CO)O)=O)C(C)O)=O	4	7	15	22
C(C(C(CCO)O)O)(O)=O	4	9	13	22
C(C(C(C)O)C(CO)(CC=O)O)=O	4	7	15	22
C(CC(C(C=O)C(C(O)=O)O)O)=O	4	6	16	22
C(C)(C(CO)(C(C)O)O)=O	4	8	14	22
C(C(C(CC(CO)=O)O)C(C)O)=O	4	7	15	22
C(C(C)(C(C(C)=O)(CO)O)O)=O	4	7	15	22
C(C(CO)=O)(CC(CO)O)=O	4	7	15	22
C(C(C(CC=O)=O)CC=O)=O	4	4	18	22
C(C(CCO)O)(CCO)=O	4	5	17	22
C(CC(C(C(CO)=O)C(C)O)O)=O	4	7	15	22
C(C(C(C(O)=O)=O)C)=O	4	2	20	22
C(CC(C(CO)C(C=O)O)O)=O	4	4	18	22
C(CC(C(CC(CO)O)=O)=O)=O	4	6	16	22
C(C(CO)(CC=O)O)(C(CO)O)=O	4	6	16	22
C(C(CCC(C(CO)O)O)=O)=O	4	6	16	22
C(C(C(C(C=O)=O)C(CO)O)O)=O	4	5	17	22
C(CC(C(C=O)=CC=O)O)=O	4	4	18	22
C(C(CO)O)(C(C=O)C(C=O)O)=O	4	5	17	22
C(C(C(C)O)C(C=CC=O)O)=O	4	6	16	22
C(C(C(CO)=CC=O)O)=O	4	5	17	22
C(C(C(C(C=O)=O)O)O)(CCO)=O	4	4	18	22
C(C(C(CCC(C=O)=O)O)O)(O)=O	4	6	16	22
C(C(C)(C(C(C=O)=O)O)O)=O	4	5	17	22
C(C(C(CO)=O)(CO)O)=O	4	6	16	22
C(C(C=O)C(C(C(C=O)O)O)O)=O	4	4	18	22
C(C(C(C(C=O)=O)C(C)O)O)=O	4	4	18	22
C(CO)=C(C=O)C(CO)=O	4	4	18	22
C(C(CO)C(C=O)O)(C(C=O)O)=O	4	4	18	22
C(CC(C=CC(C=O)=O)O)=O	4	4	18	22
C(C(C(C=O)=O)CCO)=O	4	3	19	22
C(C(C(C=O)CC(CO)=O)O)=O	4	4	18	22
C(C(C(C)O)C(C(CO)=O)O)=O	4	6	16	22
C(C(C(CO)(C)O)O)(O)=O	4	9	12	21
C(C(C(CO)=O)C(CO)O)(O)=O	4	9	12	21
C(C(C(CO)=O)C(C)O)(O)=O	4	9	12	21
C(C)(C(C(C)O)(C(C=O)O)O)=O	4	4	17	21
C(C(C=CC(CCO)=O)=O)=O	4	3	18	21
C(C(CCC(C=O)=O)CO)=O	4	4	17	21
C(CO)(C(CO)CC(C=O)=O)=O	4	3	18	21
C(C(CO)O)(C(C=O)C(C)=O)=O	4	6	15	21
C(CC(C)(C(C(O)=O)O)O)=O	4	6	15	21
C(CC(CO)(C(C)O)O)=O	4	4	17	21
C(C)(CC(C(C(CO)O)=O)=O)=O	4	5	16	21
C(C(C)(C(CO)(C(C=O)O)O)O)=O	4	7	14	21
C(C(C(CCC=O)=O)O)(O)=O	4	5	16	21
C(CC(C(C(C=O)O)O)O)(O)=O	4	6	15	21
C(C(CO)(C(C(CCO)O)O)O)=O	4	6	15	21
C(C(CO)(C(CO)O)C(C=O)O)=O	4	6	15	21
C(C(C=O)C(C=O)(C=C)O)(O)=O	4	8	13	21
C(C(C=O)C(C(C=C)=O)O)(O)=O	4	8	13	21
C(C(C=O)C(C=CC=O)O)(O)=O	4	8	13	21
C(CCO)(C(C(C=O)=O)O)=O	4	3	18	21
C(C(C=O)C(C(CCO)=O)O)(O)=O	4	7	14	21
C(C(C(C=CCO)=O)O)=O	4	3	18	21
C(C(C=O)C(CO)(CC=O)O)(O)=O	4	7	14	21
C(C(CO)(C(C)(C(CO)O)O)O)=O	4	7	14	21
C(C(C=O)C(C(C(C)=O)O)O)(O)=O	4	6	15	21
C(C(C=O)C(C)(C(C=O)O)O)(O)=O	4	6	15	21
C(C(CC(CC(CO)=O)=O)O)=O	4	5	16	21
C(C(CO)(C(CC(CO)O)O)O)=O	4	6	15	21
C(C(C(CC=O)O)C(C=O)O)(O)=O	4	5	16	21
C(CC(C=O)CC=O)(C(CO)O)=O	4	5	16	21
C(CC(CC(CO)=O)=O)(O)=O	4	6	15	21
C(C(C(C)O)(C(C=O)(C)O)O)=O	4	5	16	21
C(CC(C=O)(C(C(CO)=O)O)O)=O	4	3	18	21
C(C(CO)C(C=O)O)(O)=O	4	5	16	21
C(CC(C=O)C(C=O)C(C)O)=O	4	4	17	21
C(CC(C1C(COC1O)=O)O)=O	4	5	16	21
C1(C(C(O)OC(C)C1)O)=O	4	1	20	21
C(C(CO)=O)(C(C(CO)O)O)=O	4	7	14	21
C(CC(C(C(C=O)=O)=C)O)=O	4	3	18	21
C(C)(C(CO)(C(C(O)=O)O)O)=O	4	8	13	21
C1(CC(C(C1(CO)O)O)O)=O	4	6	15	21
C(CC(C(C(C=O)=C)O)=O)=O	4	3	18	21
C(C1C(O)OC(C1O)CC=O)=O	4	3	18	21
C(C(C(C(CO)O)(C(C)O)O)=O)=O	4	4	17	21
C(CO)(C(CO)C(C=O)CC=O)=O	4	5	16	21
C(C(CO)(C(C=O)(C(C)=O)O)O)=O	4	6	15	21
C(C(C(CO)(C(C)O)O)=O)=O	4	5	16	21
C(CO)(CC(CCC(C=O)=O)O)=O	4	4	17	21
C(CCC(CC(C=O)=O)=O)=O	4	2	19	21
C(C(C(C(C=O)O)O)O)=O	4	6	15	21
C(CO)(C(C(C=CC=O)O)O)=O	4	6	15	21
C(C(C(C)=O)C(C(CO)O)O)=O	4	5	16	21
C1(COC(CC(C1)O)O)=O	4	2	19	21
C(C(CC=O)(C(C=O)O)O)(O)=O	4	5	16	21
C(C(C(C)(C(C=O)CC=O)O)O)=O	4	4	17	21
C(C(CC(C(C(CO)O)=O)O)O)=O	4	6	15	21
C(C(C(C(C(O)=O)O)O)C(C)O)=O	4	6	15	21
C(C(CO)(C(C(C=O)=O)(C)O)O)=O	4	5	16	21
C(C(C(CC(CO)=O)=O)CO)=O	4	6	15	21
C(C1(C(C(C(C1)=O)O)O)O)=O	4	2	19	21
C(C(CO)(C(C=CC=O)O)O)=O	4	7	14	21
C=C(C(C=O)=O)C(CO)O	4	3	18	21
C(C(CO)(C(C(C=C)=O)O)O)(O)=O	4	8	13	21
C(CC(C(C(C(C)=O)O)=O)O)=O	4	5	16	21
C(CC(CO)(CC(C=O)O)O)=O	4	3	18	21
C(C(CC(CO)(C(C=O)O)O)O)=O	4	3	18	21
C(CO)(C(C(C)O)C(C=O)O)=O	4	5	16	21
C(CC=O)(CC(C(C)=O)=O)=O	4	4	17	21
C=C(C(C=O)=O)C(C(CO)O)O	4	4	17	21
C(C(C(C=O)=C)(CO)O)=O	4	4	17	21
C(C(C)(C(C=O)(C(C)O)O)O)(O)=O	4	7	14	21
C(C(C)(C(C=O)(CO)O)O)(O)=O	4	7	14	21
C(CC(CCCC(C=O)=O)O)=O	4	2	19	21
C(CC(C(C=O)C(C=O)O)O)(O)=O	4	6	15	21
C(CC(C)(CCC(C=O)=O)O)=O	4	1	20	21
C(C(C(CC(C(CO)O)O)O)O)=O	4	7	14	21
C(CO)(C(C)(C(C(CO)=O)O)O)=O	4	6	15	21
C(C(CO)C(CC(C(C)=O)O)O)=O	4	5	16	21
C(C(CO)O)(CC(C(CO)O)O)=O	4	8	13	21
C(C(CO)C(C(CCO)O)O)=O	4	6	15	21
C1(C(C(C(CC(C1O)O)O)O)O)=O	4	5	16	21
C(CC(C(C)=O)O)(C(CO)O)=O	4	6	15	21
C(C(C(C)O)C(C)(C(C=O)O)O)=O	4	5	16	21
C(C(CO)C(CO)(CCO)O)=O	4	7	14	21
C(C(CO)C(C(CO)=O)(C)O)=O	4	6	15	21
C(C(C=O)C(C=O)(C(C)O)O)(O)=O	4	7	14	21
C(C(CO)C(CC(CO)O)O)=O	4	6	15	21
C(CC(CC(C(CO)=O)=O)O)=O	4	5	16	21
C(C(CO)(C(CO)O)O)(O)=O	3	11	10	21
C(CC(C(CC(CC=O)O)=O)O)=O	4	3	18	21
C1(C(CO)C(C=O)(CC1O)O)=O	4	6	15	21
C(CC(CC(CO)(CC=O)O)O)=O	4	4	17	21
C(C1(CC(CC(C1O)=O)O)O)=O	4	4	17	21
C(C(C)=O)(C(C(C(CO)O)O)O)=O	4	6	15	21
C1(C(CC(C1CO)O)O)=O	4	4	17	21
C(C(C(CCO)O)O)(C(CO)O)=O	4	8	13	21
C1(C(C(C(C)(C1(CO)O)O)O)O)=O	4	7	14	21
C(C(C(C)O)C(C(CCO)=O)O)=O	4	6	15	21
C1(C(C(C)(C(C1(CO)O)O)O)O)=O	4	7	14	21
C(CC(C(CO)(CO)O)O)=O	3	10	11	21
C(C(CO)C(C)(C(CO)O)O)=O	4	6	15	21
C(C(CO)C(CC(O)=O)O)=O	4	7	14	21
C(C(C(CCO)=O)(CO)O)=O	3	9	12	21
C(CO)(C(CO)C(C(C=C)=O)O)=O	4	6	15	21
C(C(C)(CC(CO)=O)O)(O)=O	4	9	12	21
C(C(C(CO)=O)C(C(CO)=O)O)=O	4	4	17	21
C(CC(CC(C(C(C)=O)O)O)O)=O	4	3	18	21
C(C(CCO)(C(C(C)=O)O)O)=O	4	7	14	21
C(CC(C(CCO)=O)O)(CO)=O	4	7	14	21
C(C(C(C)O)C(C=O)(C(C)O)O)=O	4	6	15	21
C(C(C(C)O)C(C(C(C)O)=O)O)=O	4	7	14	21
C(C(C(C(CO)O)O)O)(CCO)=O	4	8	13	21
C(CC(C(C(C)=O)O)O)(O)=O	4	8	13	21
C(C(C)(C(C(C)=O)O)O)(O)=O	4	9	12	21
C(C(C(CO)O)C(C)(CO)O)=O	4	6	15	21
C(C(CO)C(C(O)=O)(CCO)O)=O	4	7	14	21
C(C(C(C(C=O)=O)O)O)(C(C)O)=O	4	4	17	21
C(C(C=O)C(C(CO)=O)O)(O)=O	4	6	15	21
C(CO)(C(C(CO)(C)O)O)=O	4	9	12	21
C(C(C(CO)O)C(C(C=C)=O)O)=O	4	5	16	21
C(C(C=C)(C(C=O)C(C)O)O)=O	4	6	15	21
C(C(CO)C(C(C(C)O)O)O)=O	4	5	16	21
C(C(C(C)(C(CO)O)O)O)=O	4	7	14	21
C(C(CO)C(C)(C(C(O)=O)O)O)=O	4	7	14	21
C(C(CO)C(C(CC(O)=O)O)O)=O	4	6	15	21
C1(C(C(C(CO)(C1CO)O)O)O)=O	4	6	15	21
C(C(C)(C(C=O)C(C=O)O)O)(O)=O	4	6	15	21
C(CC(CC(CO)=O)O)(O)=O	4	9	12	21
C(C(C(CC=O)O)C(C)(CO)O)=O	4	6	15	21
C(C(CO)C(C(CC(C)O)=O)O)=O	4	6	15	21
C(CC(C)(C(C(C(C)=O)O)O)O)=O	4	3	18	21
C(CC(CO)(C(C(CO)O)O)O)=O	4	8	13	21
C(CC(CO)(C(C(C=O)=O)O)O)=O	4	4	17	21
C(CC(CC(C=O)=O)O)(O)=O	4	6	15	21
C1(C(C(CO)(C(C1CO)O)O)O)=O	4	7	14	21
C(CC1(C(CC(C1O)=O)O)O)=O	4	4	17	21
C(CC(C(C=O)C(C=O)(C)O)O)=O	4	5	16	21
C(C(C(C(C=O)=O)O)O)=CC=O	4	4	17	21
C=CC(C(C(C(C=O)=O)O)O)=O	4	4	17	21
C(C(C(CO)=O)C=CC=O)=O	4	4	16	20
C(C(C=O)C(C)(C(CO)O)O)(O)=O	4	6	14	20
C(CC(C(CC=O)=O)=O)=O	4	2	18	20
C(C(CC(C=O)=O)O)(C(CO)O)=O	4	3	17	20
C(C(C(CO)O)(CC=O)O)(O)=O	4	6	14	20
C(CC(C)(C(C(CC=O)O)O)O)=O	4	2	18	20
C(CC(C(CO)O)(C(C=O)O)O)=O	4	4	16	20
C(C(C(C(C(C)O)=O)O)O)(C)=O	4	6	14	20
C(CC(CC(CC(CO)=O)O)O)=O	4	4	16	20
C(CC(C)(C(CC(C=O)=O)O)O)=O	4	2	18	20
C(CC(CO)(C(C=O)CC=O)O)=O	4	4	16	20
C(C(CC(C=O)CC=O)O)(O)=O	4	5	15	20
C(C(C=O)C(C=O)(CCO)O)(O)=O	4	7	13	20
C(CO)(C(C)(C(C(C=O)=O)O)O)=O	4	3	17	20
C1(C(C(C(C(C1)O)=O)CO)O)=O	4	6	14	20
C(C(C(C(CCO)O)=O)O)=O	4	7	13	20
C(C(C1C(C(CO1)O)=O)O)=O	4	5	15	20
C1(C(C(C(CO)O1)O)O)=O	3	11	9	20
C(C(CO)(C(CO)(CCO)O)O)=O	4	7	13	20
C(C(C(CO)(CCO)O)O)=O	4	7	13	20
C1(C(C(C(C(CO)O)(C1)O)O)O)=O	4	5	15	20
C(C(C(C(C(CO)O)=O)=O)O)=O	4	3	17	20
C(CC(C(C)(C(C(C)=O)O)O)O)=O	4	3	17	20
C(C(C)(C(C(C=O)O)O)O)=O	4	3	17	20
C(CC(C=O)C(C(C=O)=O)O)=O	4	3	17	20
C(C(C)O)(C(C(CO)=O)O)=O	4	8	12	20
C(C(C=O)C(C(O)=O)O)(O)=O	4	7	13	20
C(C(C=O)C(C=CC=O)O)=O	4	7	13	20
C(CC(CCC(C=O)=O)(CO)O)=O	4	3	17	20
C(C(C=O)C(C=O)CC=O)=O	4	7	13	20
C(C(C(C(C(O)=O)=O)CO)O)=O	4	5	15	20
C(C(C=C)(CC(C=O)=O)O)=O	4	6	14	20
C(CC(C(CC(C(O)=O)=O)O)O)=O	4	4	16	20
C(C1(C(C(CC1O)O)O)O)=O	4	4	16	20
C(C)(C(CO)(CC(C=O)=O)O)=O	4	4	16	20
C(CC(C(C(C=O)=O)O)O)(O)=O	4	4	16	20
C(C(C(C(CO)C(CO)O)=O)O)=O	4	5	15	20
C(C(C=C)(C(C(CO)=O)O)O)=O	4	6	14	20
C(C(C=O)C(C)(CO)O)(O)=O	4	7	13	20
C(C(C=O)C(C(C(C)O)=O)O)(O)=O	4	7	13	20
C(C(C(CO)(C(CO)(C)O)O)=O)=O	4	5	15	20
C(C(C=O)C(CC(CO)O)O)(O)=O	4	6	14	20
C(C(C(CO)(C)O)C(C(O)=O)O)=O	4	6	14	20
C(C(C=O)C(CC(CO)=O)O)(O)=O	4	6	14	20
C(C(C=O)C(C(C=C)=O)O)=O	4	7	13	20
C(C(C(CC(O)=O)O)C(CO)O)=O	4	6	14	20
C(C(C(C)O)C(C(O)=O)O)=O	4	5	15	20
C(CC(C(C)(CC(C=O)=O)O)O)=O	4	2	18	20
C(C(C(C(C=O)=O)(C)O)O)(CO)=O	4	3	17	20
C(C(C(C)=O)(C(C(CO)=O)O)O)=O	4	4	16	20
C(C(C(CCCC(C=O)=O)O)O)=O	4	3	17	20
C(C(C(CO)(C(CO)O)O)O)(O)=O	3	10	10	20
C(C(C)(C(C(C(CO)=O)O)O)O)=O	4	4	16	20
C1C(C(C(O)O1)O)O	2	3	17	20
C(C(C(CC=O)O)C(CCO)O)=O	4	6	14	20
C(CC(C=O)(CC=O)O)=O	4	5	15	20
C(CC=O)(C(C(CO)=O)CO)=O	4	5	15	20
C(C(CO)C(CC(C=O)(C)O)O)=O	4	5	15	20
C(CC(C(C(O)=O)C(CO)=O)O)=O	4	6	14	20
C(CC(C(C=O)=O)CO)(CO)=O	4	2	18	20
C(C(C)(C(C(CO)=O)CO)O)(O)=O	4	8	12	20
C(C(C)(C(C(CCO)=O)O)O)=O	4	5	15	20
C(CC(C(CCC(C=O)=O)O)O)=O	4	2	18	20
C(C(CC(C(C=O)=O)O)O)=O	4	3	17	20
C1(COCC1(C(C=O)O)O)=O	4	5	15	20
C(C(CC(C(C=O)CC=O)O)O)=O	4	3	17	20
C(C(C(C)O)(C(C)(CC=O)O)O)=O	4	5	15	20
C(C(C)(C(C(C=O)=O)CO)O)(O)=O	4	6	14	20
C(C(C(C(C(CO)O)=O)=O)C)=O	4	4	16	20
C(C(C=O)C(C(CCO)O)O)(O)=O	4	6	14	20
C(C(C(C)O)(C(C(C)=O)O)O)(O)=O	4	7	13	20
C(CC(C)=O)(CC(C=O)=O)=O	4	2	18	20
C(CC(C(C(C)=O)(C(C)O)O)O)=O	4	5	15	20
C(CCC(C(C(CO)O)=O)=O)=O	4	5	15	20
C(CC(CC(CC(C=O)=O)O)O)=O	4	2	18	20
C(C(C(C(CO)(CO)O)O)O)=O	3	9	11	20
C(C(CO)(CCC(C=O)=O)O)=O	4	4	16	20
C(C(C(C)O)C(C=O)(CCO)O)=O	4	6	14	20
C(C(C(CC(C)O)O)C(C=O)O)=O	4	5	15	20
C(C(C=O)C(C=O)C(CO)O)=O	4	6	14	20
C(C(CO)C(CC(C(O)=O)=O)O)=O	4	6	14	20
C(CCO)(C(C=O)(C(C=O)O)O)=O	4	5	15	20
C(C(C(CC(C)O)=O)O)(O)=O	4	7	13	20
C(C(C(C)=O)(C(C=O)O)O)(O)=O	4	6	14	20
C(C(C(C=O)=C)C(C=O)O)=O	4	4	16	20
C(C(C(CO)=O)C(CO)(C)O)=O	4	7	13	20
C(C(C(CC(C=O)O)=O)O)(O)=O	4	5	15	20
C(C(C(CO)=O)CC(CO)=O)=O	4	3	17	20
C(CC(C(C(C=O)=O)CO)O)(O)=O	4	6	14	20
C(C)(C(CC(C(C=O)=O)O)O)=O	4	4	16	20
C(C(CC(CO)O)(C(C=O)O)O)=O	4	4	16	20
C(C(C1(C(CCO1)=O)O)O)=O	4	4	16	20
C1(C(C(C(C1)O)(C(CO)O)O)O)=O	4	6	14	20
C(C(C)(C(C(CC(O)=O)=O)O)O)=O	4	5	15	20
C(C(CO)(C(CC(O)=O)O)O)=O	4	6	14	20
C(C(CO)(CC=O)O)(CCO)=O	4	5	15	20
C(C(C(CCO)O)C(C(O)=O)O)=O	4	6	14	20
C(CC(C(C(CO)(CO)O)O)=O)=O	3	10	10	20
C(C(C=O)C(C(C(C)O)O)O)(O)=O	4	5	15	20
C(C(C=O)C(CCO)O)(O)=O	4	7	13	20
C(CC(C(CCC=O)=O)=O)=O	4	3	17	20
C(C(C(CO)O)O)=CC=O	4	7	13	20
C(C(C(CO)C(C=O)CC=O)O)=O	4	4	16	20
C(CC(CC(C=O)(CC=O)O)O)=O	4	2	18	20
C(C(C=CC=O)(CC=O)O)=O	4	4	16	20
C(C(C(C(CO)C(C)O)=O)O)(O)=O	4	7	13	20
C(C(C=O)C(CO)(CCO)O)(O)=O	4	7	13	20
C(C(C(C(CO)O)=O)C(C)O)(O)=O	4	7	13	20
C(C(C=O)C(C=O)(CCO)O)=O	3	8	12	20
C(C(C(CO)=O)C(CCO)O)=O	4	7	13	20
C(C(C(C)(CC(CO)=O)O)O)=O	4	5	15	20
C(C(C(CC(C=O)=O)O)C(C)O)=O	4	5	15	20
C(CC(C(CO)(C(C)O)O)=O)(O)=O	4	6	14	20
C(C(C(CC(CO)O)=O)=O)=O	4	3	17	20
C(C(CCO)(C(C(CO)O)O)O)=O	4	7	13	20
C(C)(C1(C(C(C(C1)=O)O)O)O)=O	4	5	15	20
C(C(CC(CC(CO)=O)O)O)=O	4	4	16	20
C(C1(CC(C(C(C1)=O)O)O)O)=O	4	3	17	20
C(C(C(O)=O)C(C=O)CC=O)=O	4	5	15	20
C(CC(C(C(C=O)=O)C(C)O)O)=O	4	4	16	20
C(C(CO)O)(C(CO)CO)=O	4	8	12	20
C(C(C(CO)=O)C(C(O)=O)O)=O	4	7	13	20
C(C(C)(C(C(C=O)=O)(CO)O)O)=O	4	4	16	20
C(CC(C(CC(CC=O)O)O)O)=O	4	2	18	20
C(C(CO)(C(C=O)C(CO)=O)O)=O	4	5	15	20
C(CO)(CC=CC(C=O)=O)=O	4	3	17	20
C(C(C=C)(C(C(C=O)=O)O)O)=O	4	4	16	20
C(CC(C(CC=O)O)O)(O)=O	4	5	15	20
C1(C(C(C(C(C1)O)O)O)O)=O	4	4	16	20
C(C(C)(C(C(CC=O)O)O)O)=O	4	2	18	20
C(C(C(C(CC(C)O)=O)O)O)(C)=O	4	5	15	20
C(C(C(C)(C(C(CO)O)O)O)=O)=O	4	4	15	19
C(C(C)O)(C(C=O)C(C=O)O)=O	4	4	15	19
C(C(C=O)C(C(CO)=O)(C)O)(O)=O	4	6	13	19
C(CO)(C(C(C(C)O)O)O)=O	4	5	14	19
C(C(C(CO)O)O)(C(C)O)=O	4	6	13	19
C(CO)(C(C(CO)O)(C(C)O)O)=O	4	6	13	19
C(C(C(CC(C(CO)=O)O)=O)O)=O	4	2	17	19
C(C(C(C)O)C(C(C(C)O)O)O)=O	4	4	15	19
C(C)(C(C(CO)(C(CO)O)O)O)=O	4	8	11	19
C(C(C)(CC(C(C=O)O)O)O)=O	4	2	17	19
C(C)(C(C(CO)(CO)O)O)=O	4	9	10	19
C(CC(C(C)(CC(CO)=O)O)O)=O	4	3	16	19
C(C(C(CO)C(CC(C)O)O)=O)=O	4	5	14	19
C(CC(C(C(CO)(C)O)O)=O)=O	4	5	14	19
C(C(CC(CC(C)O)O)=O)=O	4	4	15	19
C(C(C(CCC(CO)=O)=O)O)=O	4	3	16	19
C(C(C(C(C=O)O)O)(CCO)O)=O	4	3	16	19
C(C(C(CC(C=O)=C)=O)O)=O	4	2	17	19
C(C(C=O)C(CC(C)O)O)(O)=O	4	6	13	19
C(C)(C(CO)(CC(CO)=O)O)=O	4	6	13	19
C(C(C)(CC(CC=O)O)O)=O	4	3	16	19
C(C(C(O)=O)O)(CC(C)=O)=O	4	5	14	19
C(C)(C(CO)(C(CCO)O)O)=O	4	7	12	19
C(C(C(CO)O)O)(C(C(C)=O)O)=O	4	6	13	19
C(C)(C(C(CC(C)O)O)O)=O	4	6	13	19
C(C1(C)CC(C(O1)O)=O)=O	4	3	16	19
C(C(C(CO)O)C(CC(C)O)O)=O	4	5	14	19
C(C(C(C)O)(CC(CO)=O)O)=O	4	5	14	19
C(C(C(C)O)C(CCO)O)=O	4	5	14	19
C(C(C=CC=O)C(C=O)O)=O	4	3	16	19
C(C(C(CO)=O)=CC(C)=O)=O	4	3	16	19
C(C(CO)(C(CCO)O)O)=O	4	6	13	19
C(C(C(C=C)=O)(CO)O)=O	4	4	15	19
C(C)(C(C(CO)O)(CC=O)O)=O	4	4	15	19
C(CC=C(C=O)C(C=O)O)=O	4	3	16	19
C(C(CO)=O)(CC(C(CO)O)O)=O	4	6	13	19
C(CC(C(CC(C(C)=O)O)=O)O)=O	4	2	17	19
C1(C(CC(C(C=O)O)(C1)O)O)=O	4	2	17	19
C(C(CO)(C(C(C=O)=O)C)O)=O	4	4	15	19
C(C(C(CC=O)O)(CC=O)O)(O)=O	4	2	17	19
C(C(C(CCO)O)(CC=O)O)=O	4	4	15	19
C(C(CO)(C(C)O)C(C=O)O)=O	4	5	14	19
C(C(C=CC=O)(CO)O)=O	4	4	15	19
C(C(C(CCO)O)C(C=O)(C)O)=O	4	5	14	19
C(CC(C=O)=O)=CC(CO)=O	4	3	16	19
C(CC(C(C(CO)C(C)O)=O)O)=O	4	5	14	19
C(C(C(C)O)C(C=O)(C)O)=O	4	4	15	19
C(C(CO)O)=CC(C=O)=O	4	5	14	19
C(C(CO)(C(C(O)=O)O)O)(O)=O	4	8	11	19
C(C1(C(C)(CC(C1O)=O)O)O)=O	4	3	16	19
C(C(CO)(C(C(O)=O)(C)O)O)(O)=O	4	8	11	19
C(C(C(CO)(C)O)C(C=O)(C)O)=O	4	5	14	19
C(CC(C(CCO)(CC=O)O)O)=O	4	2	17	19
C(C(C(C=O)(CC=O)O)O)(O)=O	4	4	15	19
C(C(C(C=O)C(C=O)(C)O)O)(O)=O	4	5	14	19
C(CO)(C(CO)(C(CCO)O)O)=O	4	7	12	19
C(C(CO)C(CO)(CO)O)=O	4	7	12	19
C(C(CO)C(CC(C)O)O)=O	4	5	14	19
C(C(C(C)=O)(CC(CO)=O)O)=O	4	5	14	19
C1(C(C(C(C1O)O)O)O)=O	4	6	13	19
C(C(C(CO)(C)O)O)(C(CO)O)=O	4	7	12	19
C(C(C(CC(C)O)O)=O)=O	4	3	16	19
C(C(C=O)C(C(C)=O)(CO)O)(O)=O	4	6	13	19
C(C(C(CC(CO)O)O)=O)=O	4	4	15	19
C(C(C(C(C(CCO)O)O)O)=O)=O	4	4	15	19
C(C(C(CC(O)=O)O)(C(C)O)O)=O	4	5	14	19
C(C(C(CO)(C(C)O)O)O)=O	4	6	13	19
C(C1C(O)OCC1(CC=O)O)=O	4	3	16	19
C1(C(C(C(C1O)O)(CCO)O)O)=O	4	5	14	19
C(C(C(CO)C(C)(CO)O)=O)(O)=O	4	6	13	19
C(C(C(CO)=O)(CC=O)O)=O	4	3	16	19
C(C(C(C)O)(C(CCO)O)O)=O	4	5	14	19
C(C(C(C(CO)CO)=O)O)=O	4	7	12	19
C(CO)(C1(C(C(CC1O)O)O)O)=O	4	4	15	19
C(C(CO)(C(CC(C)O)O)O)=O	4	5	14	19
C(C(C(CO)O)O)(C(C(C)O)O)=O	4	5	14	19
C(CC(CCO)(C(C=O)O)O)=O	4	3	16	19
C(C(C(C(CO)C(C)O)=O)O)=O	4	5	14	19
C(C)(C(C(C(C=O)=O)=C)O)=O	4	3	16	19
C(C(C)(C(CO)O)O)=O	4	4	15	19
C(CC(C(CO)(CO)O)=O)=O	4	7	12	19
C(C)(C(C(CC=O)O)(CC=O)O)=O	4	2	17	19
C(CC(CC(C)(C(C=O)O)O)O)=O	4	1	18	19
C(C)(C(C(C=O)=CC=O)O)=O	4	3	16	19
C(C(C(C)O)(CC(C=O)=O)O)=O	4	3	16	19
C(C(C(CO)O)C(CO)(CO)O)=O	4	7	12	19
C(C(CO)(CC(C(C)=O)=O)O)=O	4	5	14	19
C(C(C(C)O)C(CC(CO)O)O)=O	4	5	14	19
C(C(CCO)(C(C(C=O)=O)O)O)=O	4	4	15	19
C(C=O)(CCC(C(C=O)=O)O)=O	4	2	17	19
C(CC(C=O)O)(C(C(C)O)O)=O	4	3	16	19
C(CC(C(C(C(O)=O)O)O)=O)(O)=O	4	6	13	19
C(CO)(C(CC(C(C)=O)=O)O)=O	4	4	15	19
C(C(C(C(CO)O)C(C)O)=O)(O)=O	4	5	14	19
C(C(C(C)(C(C=O)O)O)O)=O	3	9	10	19
C(CO)(CCC(C(CO)=O)=O)=O	4	4	15	19
C(CC(C(CC(CO)O)=O)O)=O	4	4	15	19
C(CO)(C(CO)CCC(C=O)=O)=O	4	5	14	19
C(CC(C(C(CCO)O)O)=O)=O	4	5	14	19
C(C(C(C)O)(C(C(O)=O)O)O)(O)=O	4	7	12	19
C1(C(C(C)O)OCC1O)=O	4	2	17	19
C(C(C(C(C(O)=O)=O)CO)O)(O)=O	4	6	13	19
C(C(CO)(C(CO)(CO)O)O)=O	3	8	11	19
C(C(C(C)O)C(C(C)=O)(CO)O)=O	4	5	14	19
C(C(C)(C(C=O)CC=O)O)(O)=O	4	5	14	19
C(C(C(O)=O)CCC(C=O)=O)=O	4	4	15	19
C(CCO)(CC(C(CO)=O)=O)=O	4	4	15	19
C1(C(O)OCC1C(C=O)O)=O	4	5	14	19
C(CC(C=O)C(C=O)C(CO)O)=O	4	4	15	19
C(C(C)(C(C(C)=O)(CO)O)O)(O)=O	4	7	12	19
C(C(C)(CC(C(CO)O)=O)O)=O	4	4	15	19
C1(COC(C1C(C(C)=O)O)O)=O	4	5	14	19
C1(COC(C1C(CO)O)O)=O	4	5	14	19
C(CC(C(C=C)=O)O)(C(CO)O)=O	4	4	15	19
C(C(C(CCC(C=O)=O)(C)O)O)=O	4	1	18	19
C1(C(CO)OC(C1CO)O)=O	4	6	13	19
C(C(CO)C(CO)(CC(O)=O)O)=O	4	6	13	19
C(C(CO)O)(C(C=CC=O)O)=O	4	6	13	19
C(C(CO)C1(C(O)OCC1)O)=O	4	6	13	19
C(C(C(C=O)C(C(C=C)=O)O)O)=O	4	5	14	19
C(C(C(C(C(C(C)O)O)O)O)=O)=O	4	2	17	19
C(CC(C=O)CC(O)=O)=O	4	4	15	19
C(C(C(C(CC(CO)O)O)O)=O)=O	4	4	15	19
C(C(C(CO)=O)C(C(C)=O)O)(O)=O	4	6	13	19
C(C(CO)(C1C(CC(O1)O)=O)O)=O	4	5	14	19
C(C(C(C(C)O)C(C)(CO)O)=O)=O	4	5	14	19
C(C(C(C(C)O)C(CCO)O)=O)=O	4	5	14	19
C(C(C(C(C=O)=O)C(C)O)O)(O)=O	4	5	14	19
C(C(C=O)C(C=O)(C)O)(O)=O	4	6	13	19
C(CO)(C(CO)C(CCO)O)=O	4	8	11	19
C(C(C(CC(C=O)=O)O)CC=O)=O	4	4	15	19
C(C(CCO)(CC=O)O)(O)=O	4	6	13	19
C(CC(C(C(C(O)=O)=O)CO)O)=O	4	5	14	19
C1(CC(C(CO1)O)O)=O	4	5	14	19
C(C(C(CO)(CO)O)CC=O)=O	4	6	13	19
C(C(C(CO)C(CCO)O)=O)(O)=O	4	6	13	19
C(CC(CO)(CC=O)O)(O)=O	4	6	13	19
C(C(C)(C(C(O)=O)C(CO)=O)O)=O	4	6	13	19
C(CC(C(C(CC(O)=O)=O)O)O)=O	4	4	15	19
C(C(CO)(CC(CC=O)O)O)=O	4	2	17	19
C(C(CC(C(CO)(CO)O)O)=O)=O	3	9	10	19
C(C(CO)(C1C(COC1O)=O)O)=O	4	4	15	19
C(C(C(CC=O)O)(C(C)O)O)(O)=O	4	5	14	19
C(C(CCC(C=O)=O)O)(O)=O	4	4	15	19
C(C(C)(CC(C=O)=O)O)(O)=O	4	5	14	19
C(C(C(C)O)(C(C=O)(C)O)O)(O)=O	4	6	13	19
C(C(C=O)C(C=O)(CO)O)=O	4	6	13	19
C(C(C(CC(CO)O)=O)(CO)O)=O	4	7	12	19
C(C(C(CCO)=O)(C(CO)O)O)=O	4	7	12	19
C(CC(C(C)(C(C(O)=O)O)O)O)=O	4	5	14	19
C(CC(CC(C(C(O)=O)O)O)O)=O	4	5	14	19
C(C(C=O)C(C(O)=O)(C)O)(O)=O	4	7	12	19
C(CC(C(CC=O)O)(C(C)O)O)=O	4	2	17	19
C(C(CO)C(C=O)(CC(C)O)O)=O	4	5	14	19
C(C(CO)C1(COC(C1)O)O)=O	4	6	13	19
C(CC(C)(C(CC(CO)=O)O)O)=O	4	3	16	19
C(C(C(CO)(C)O)C(C(C)=O)O)=O	4	5	14	19
C(C(C(C=CC=O)O)O)(O)=O	4	6	13	19
C(C(C(CO)(CO)O)=O)=O	4	7	12	19
C(C(C(C)O)=O)(C(CO)O)=O	4	5	14	19
C(C(C(C(CCO)O)O)C(C)O)=O	4	5	14	19
C(C(C(CCO)O)C(C(C)=O)O)=O	4	5	14	19
C(C(C(CO)C(C=O)O)O)(O)=O	4	7	12	19
C(C(CCO)(CC(CO)=O)O)=O	4	6	13	19
C(CCC=O)(C(C(CO)O)O)=O	4	3	16	19
C(CC(CC(C(CO)O)O)=O)=O	4	4	15	19
C(C(C(C)O)C(CO)(CCO)O)=O	4	6	13	19
C(C(C=O)C(C(C=O)C(C)O)O)=O	4	6	13	19
C(C(C(C)O)C(C)(C(CO)O)O)=O	4	5	14	19
C(C(C(C)O)C(C(CO)=O)(C)O)=O	4	5	14	19
C(C(C(C)O)C(C)(CO)O)=O	4	5	14	19
C(C(C(C=O)C(C(C)=O)O)O)(O)=O	4	5	14	19
C(CO)(CC(C(C(CO)O)O)O)=O	4	7	12	19
C(C(C(C)O)C(C(O)=O)(C)O)=O	4	5	14	19
C1(C(O)OCC(C1O)O)=O	4	2	17	19
C(C(C=O)CC(C(CO)O)=O)=O	4	6	13	19
C1(C(C(C)OC(C1)O)O)=O	4	1	18	19
C(C(C=C)(C(C(O)=O)O)O)=O	4	7	12	19
C(CC(C(CCO)=O)=O)(O)=O	4	4	14	18
C(C(C(C=O)(CC(C=O)=O)O)O)=O	4	2	16	18
C(C)(C(C(C)O)(C(C(O)=O)O)O)=O	4	5	13	18
C(C(CO)(C1(C(COC1)=O)O)O)=O	4	4	14	18
C(C(CO)(C(CC(O)=O)O)O)(O)=O	4	7	11	18
C(C(CO)(C1(COC(C1)O)O)O)=O	4	6	12	18
C(C(C(C=O)C(C=O)(C)O)O)(C)=O	4	4	14	18
C(C1C(OC(C=O)CC1O)O)=O	4	2	16	18
C(C(C(CO)=O)C(CCO)O)(O)=O	4	7	11	18
C(C(C)(C(C(CCO)=O)O)O)(O)=O	4	7	11	18
C(C(C(C(C(C)=O)=O)O)O)(O)=O	4	5	13	18
C(CO)(C(C)(CC(C=O)=O)O)=O	4	2	16	18
C1(C(C(C(C(CO1)O)O)O)O)=O	3	9	9	18
C(C(CO)(CCO)O)=O	4	4	14	18
C1(COC(CCC(C=O)=O)(C1)O)=O	4	1	17	18
C(C(C)(CC(O)=O)O)=O	4	2	16	18
C(C(CO)(C1(C(O)OCC1)O)O)=O	4	6	12	18
C(CO)(C(CO)C(C=CC=O)O)=O	4	6	12	18
C(C(C=CCC(C=O)=O)O)=O	4	3	15	18
C(C(C=C)(C(C(CO)=O)CO)O)=O	4	6	12	18
C(CC(C(C(CO)=O)CO)O)(O)=O	4	7	11	18
C(C(CC(C(C(C)=O)O)O)O)(O)=O	4	5	13	18
C(C(C(C(C=O)=O)C)O)(CO)=O	4	2	16	18
C(C)(C1C(CC(O1)O)O)=O	4	2	16	18
C(C(C(C(C)=O)=O)CC=O)=O	4	4	14	18
C(C(C(C(C(CO)O)O)O)=O)(O)=O	4	3	15	18
C(C(C=C)(C(C(CO)O)O)O)=O	4	5	13	18
C(C(C=C)(C(C(O)=O)(CO)O)O)=O	4	7	11	18
C(CC(C)(C(C(C(O)=O)O)O)O)=O	4	3	15	18
C(C)(C(C(C(CO)=O)=O)O)=O	4	2	16	18
C(C(C(CO)O)C(C=O)O)(O)=O	4	5	13	18
C(C(C(CC(CO)(CO)O)=O)O)=O	3	9	9	18
C(C1(C(CC(C1O)O)=O)O)=O	4	3	15	18
C(C(C(C=CC=O)O)O)(CCO)=O	4	4	14	18
C(C(C(C(CO)(C(C)O)O)O)O)=O	4	5	13	18
C(CC(C=O)(C(C=O)O)O)(O)=O	4	4	14	18
C(C(C(C)=O)(CO)O)(O)=O	4	7	11	18
C(C(C=O)C(CO)(CO)O)(O)=O	4	7	11	18
C(CO)(C(C)(C(C(C)=O)O)O)=O	4	5	13	18
C(C(C(C)(C(C(C)=O)O)O)O)=O	4	3	15	18
C(CO)(CC(CO)(CO)O)=O	4	8	10	18
C(C(CC(CC(C(O)=O)=O)O)O)=O	4	4	14	18
C(C1(C(C(CC1O)O)O)O)(O)=O	4	5	13	18
C(CC(C=O)C(C=O)C(C=O)O)=O	4	4	14	18
C(C)(C(C(CC(C(O)=O)=O)O)O)=O	4	5	13	18
C(C(C(C)(CC(C(O)=O)=O)O)O)=O	4	5	13	18
C(C(C=O)C(CC(O)=O)O)(O)=O	4	7	11	18
C(CC(C(C(C=O)CC=O)O)=O)=O	4	3	15	18
C(C(C(C)=O)(C(CO)O)O)(O)=O	4	7	11	18
C(C(C(CC(C=O)CC=O)=O)O)=O	4	4	14	18
C1(C(COC1)=O)=O	5	18	0	18
C(C(C=O)C(C(C(CO)O)=O)O)=O	4	4	14	18
C1(CC(C=O)OC(C1O)O)=O	4	1	17	18
C(C(C(CO)O)(CC(C=O)=O)O)=O	4	3	15	18
C1(C(C(C=O)OC(C1)O)O)=O	4	1	17	18
C(C(C=O)(C(C)=O)O)=O	4	2	16	18
C(C(C=O)(CO)O)(O)=O	4	6	12	18
C(C(C)=O)(C(C(CCO)O)O)=O	4	5	13	18
C(C(CO)(C(C=O)CC=O)O)(O)=O	4	5	13	18
C(CC=CC(C(C=O)O)=O)=O	4	2	16	18
C(C(CO)C(C(CO)(CO)O)O)=O	4	7	11	18
C1(COC(C)(C(C1O)O)O)=O	4	6	12	18
C=C(C=O)C(C(C=O)=O)CO	4	3	15	18
C(CC(C(C(C)O)C(C=O)O)O)=O	4	2	16	18
C(C(CC(CO)(CCO)O)=O)=O	4	3	15	18
C(CCO)(C(C=O)(CC=O)O)=O	4	4	14	18
C(C(C=O)CCC(C=O)=O)=O	4	5	13	18
C(C(CCC(CC(C=O)=O)O)=O)=O	4	3	15	18
C(C(CO)O)(C(C(CO)=O)O)=O	4	7	11	18
C(C(C)(CC(C(C(O)=O)O)O)O)=O	4	4	14	18
C(C(CCC(C=O)=O)C(C=O)O)=O	4	4	14	18
C(C(C(CO)=O)C(CO)(CO)O)=O	3	9	9	18
C(C(C=O)C(CO)(CO)O)=O	3	9	9	18
C(C(CC(C(C(C)O)O)O)=O)=O	4	1	17	18
C(CC=C(C=O)C(CO)=O)=O	4	3	15	18
C(C1(C(CO)O)C(CC(O1)O)O)=O	4	5	13	18
C(C=C(C=O)C(C(CO)O)O)=O	4	4	14	18
C(C(C(C(C(O)=O)=O)CO)O)(C)=O	4	5	13	18
C(C(C)(C(C(C(O)=O)=O)CO)O)=O	4	5	13	18
C(CC(C(C=CC=O)O)=O)=O	4	2	16	18
C(C(CCO)(C(C=O)O)O)(O)=O	4	5	13	18
C(C(C=O)CC(CC=O)=O)=O	4	3	15	18
C(C(C(C=O)=CC(C)=O)O)=O	4	3	15	18
C(C(C)(C(C(C(C)=O)=O)O)O)=O	4	4	14	18
C(CO)(C(C(C(CCO)O)O)O)=O	4	6	12	18
C(CC(C=CC=O)O)(C(CO)O)=O	4	4	14	18
C(C(C)(C1C(COC1O)=O)O)=O	4	4	14	18
C(C(C(CO)(CO)O)(CC=O)O)=O	3	8	10	18
C1(C(C(CO)(CC(C1O)O)O)O)=O	4	4	14	18
C(C(C(CC=O)=O)C(C)=O)=O	4	3	15	18
C(C(C)(C(C(CC=O)O)O)O)(O)=O	4	5	13	18
C(C(C(C)O)(C(CC(C)O)O)O)=O	4	4	14	18
C1(COC(C1C(C(CO)O)O)O)=O	4	5	13	18
C(C(CC(C=O)=O)O)(C(C)O)=O	4	3	15	18
C(C(C)(C(C=O)(C(C)=O)O)O)=O	3	6	12	18
C(CO)(C(CC(C(CO)=O)=O)O)=O	4	2	16	18
C(C(C1(COC(C1)O)O)O)=O	4	6	12	18
C1(C(CC(O)OCC1)O)=O	4	2	16	18
C(CC(C(C(C)=O)(CO)O)O)(O)=O	4	6	12	18
C(CC(C(C(CC(C)O)=O)O)O)=O	4	4	14	18
C(CC(C(CO)C(C(O)=O)O)O)=O	4	5	13	18
C(C(C=C)(C(C(C)=O)(CO)O)O)=O	4	6	12	18
C(C(C(CO)C(C(CO)O)O)O)=O	4	5	13	18
C(C(CO)(CC(C(C=O)O)=O)O)=O	4	3	15	18
C(C)(C(C(CC(C(C)=O)O)O)O)=O	4	2	16	18
C(C(C(C)O)C(CC(C)O)O)=O	4	4	14	18
C(CO)(CC(C(CCO)=O)=O)=O	4	3	15	18
C(CO)(C(CO)C(CO)(C)O)=O	4	7	11	18
C(C(C(CC(C(CO)O)O)O)=O)=O	4	4	14	18
C=CC(C(C(C(C=O)=O)CO)O)=O	4	5	13	18
C(C(C(CO)=O)(C(CO)O)O)(O)=O	4	6	12	18
C(C(C(CO)O)C(C=CC=O)O)=O	4	5	13	18
C(C(C(CO)=O)(C(CO)O)O)=O	4	6	12	18
C(C(C=C)(C(C=O)(C(C)O)O)O)=O	4	5	13	18
C(C(CC(C)(C(CO)O)O)=O)=O	4	2	16	18
C(C(C(CO)=O)C(CO)(C)O)(O)=O	4	7	11	18
C(CO)(C(C(C(C)=O)=O)CO)=O	4	4	14	18
C(C(C(C(C)(C(CO)O)O)O)=O)=O	4	3	15	18
C(C(C)(C(C(C=O)=O)O)O)(O)=O	4	3	15	18
C(C(C)(CC(C(CO)O)=O)O)(O)=O	4	6	12	18
C(C(C(C(C)O)=O)(C(CO)O)O)=O	4	6	12	18
C(C(CCC(C=O)=O)C(C)O)=O	4	2	16	18
C(C(C(C(C=O)=O)(C)O)O)(O)=O	4	4	14	18
C(C(C(C)O)(C(CO)(C)O)O)=O	4	5	13	18
C(C(C=O)C(C=O)(C=C)O)=O	4	7	11	18
C1(C(C(CO)O)OC(C1)O)=O	4	5	13	18
C(C(C(C=O)C(C=CC=O)O)O)=O	4	5	13	18
C(C(C(C)(CCO)O)O)=O	4	1	17	18
C(C(C(CCC=O)=O)(CO)O)=O	4	5	13	18
C(C(C)(C(CO)(C(CO)O)O)O)=O	4	7	11	18
C(C(CO)(C(CO)(C)O)O)=O	4	6	12	18
C(C(C(C=O)=C)(CC=O)O)=O	4	3	15	18
C(C)(C(CC(C(CO)=O)=O)O)=O	4	4	14	18
C(C(C)O)(C(C(C=O)=O)CO)=O	4	3	15	18
C(C(CO)OC(CO)=O)=O	4	3	15	18
C(C(C(C=CC(C)=O)=O)O)=O	4	2	16	18
C(C(C(CO)(C)O)(CC=O)O)=O	4	4	14	18
C(CO)(C(C(C)O)C(C(O)=O)O)=O	4	6	12	18
C(C(C=C)(C(C=O)C(CO)O)O)=O	4	5	13	18
C(C(C=O)C(C=O)(C(C)O)O)=O	4	5	13	18
C(C(C(C=O)CC=O)O)(CCO)=O	4	4	14	18
C(C(C(CC(O)=O)O)C(C)O)=O	4	5	13	18
C(C(C)(C(CO)(CC=O)O)O)=O	4	4	14	18
C1(C(C(C(C1)O)C(C=O)O)O)=O	4	2	16	18
C(C(C(C(C=O)=O)C(C)O)O)(C)=O	4	4	14	18
C(C(C(CO)=O)C(C(O)=O)O)(O)=O	4	7	11	18
C(C(C(C)(C(CO)O)O)=O)=O	4	4	14	18
C(C(C=C)(C(CO)O)O)=O	4	7	11	18
C(CC(CO)(CC(C(O)=O)O)O)=O	4	5	13	18
C(C(CO)O)(CCCC(C=O)=O)=O	4	4	14	18
C1(CC(C(CC1O)=O)O)=O	4	4	14	18
C(CC(CC(C(C(C)O)O)=O)O)=O	4	4	14	18
C(C(C(C(CC(C)O)O)O)=O)=O	4	2	16	18
C(C1C(O)OCCC(C1O)=O)=O	4	3	15	18
C(C(C1(C(O)OCC1)O)O)=O	4	6	12	18
C1(COC(C1C(C(CO)=O)O)O)=O	4	3	15	18
C1(C(C(C)(C(C(C1O)O)O)O)O)=O	4	4	14	18
C(C(C(C(C(C)O)O)=O)C(C)O)=O	4	5	13	18
C(C=CC(C(CO)O)=O)(O)=O	4	5	13	18
C(C1C(CC(COC1O)=O)O)=O	4	3	15	18
C(CO)(C(CO)(C(CO)(C)O)O)=O	4	7	11	18
C1(COC(CC(C1O)O)O)=O	4	6	12	18
C1(C(C(CO)(C(C(C1)O)O)O)O)=O	4	5	13	18
C(CO)(CC(CC(C)O)O)=O	4	6	12	18
C(C(C(C(CO)(CCO)O)O)=O)=O	4	4	14	18
C(C(C(CC=O)O)(CCO)O)=O	4	3	15	18
C(C(C(C(CO)(CO)O)O)=O)=O	4	4	13	17
C(CC(C=C(C=O)C=O)O)=O	4	3	14	17
C(C(C(C)O)(C(CCO)O)O)(O)=O	4	6	11	17
C(CC(C(C(O)=O)=O)CO)=O	4	4	13	17
C(CO)(CCC(C(O)=O)=O)=O	4	4	13	17
C(C)(C(CC(CC(C=O)=O)O)O)=O	4	1	16	17
C1(C(CO)OC(C(C1)O)O)=O	4	5	12	17
C(C(CC(C)O)(CC=O)O)=O	4	3	14	17
C(C(CC(C(C)=O)=O)O)(O)=O	4	4	13	17
C(C(C=O)=CC(CCO)=O)=O	4	3	14	17
C(C1(C(C(C(C1)O)O)O)O)=O	4	2	15	17
C(C)(C(CO)(C(CO)(C)O)O)=O	4	6	11	17
C1(CC(C(CO)O1)O)=O	4	6	11	17
C(C)(C(C=CC(C=O)=O)O)=O	4	3	14	17
C(C(CC(CO)O)(CC=O)O)=O	4	2	15	17
C(C1(C(C(CO)(C(C1)O)O)O)O)=O	4	2	15	17
C(C(C=O)C(C(C)(CC=O)O)O)=O	4	3	14	17
C(C(CO)(C(CC(C)O)O)O)(O)=O	4	6	11	17
C(C1(CC(C(C1(CO)O)O)O)O)=O	4	3	14	17
C(C)(C(CO)(C(CC(C)O)O)O)=O	4	5	12	17
C(C(CC(C)O)(C(C=O)O)O)=O	4	2	15	17
C(C(C(C(O)=O)C(C=O)O)O)(O)=O	4	5	12	17
C(C(CO)(CC(C(CO)=O)=O)O)=O	4	3	14	17
C(C(C=O)C(CC(CC=O)O)O)=O	4	3	14	17
C(CC1CC(C(O)O1)O)=O	4	1	16	17
C(CCO)(C(C(C(CO)O)=O)O)=O	4	5	12	17
C(CO)(C(CO)C(CC(C)O)O)=O	4	6	11	17
C(C(CC(CC(CO)O)O)=O)=O	4	2	15	17
C1(COC(C(C)(C1O)O)O)=O	4	6	11	17
C(C1C(COC(C1O)O)=O)=O	4	3	14	17
C(CCO)(C(C=O)C(CO)=O)=O	4	4	13	17
C(C(C)(C(C(CC=O)=O)O)O)(O)=O	4	5	12	17
C(CC(C(C(CCO)=O)O)=O)=O	4	4	13	17
C(C(CC(CCO)O)=O)(O)=O	4	6	11	17
C(C(CO)CO)(CC(C=O)=O)=O	4	4	13	17
C(C(CCO)(C(C(C=C)=O)O)O)=O	4	4	13	17
C(C(C=O)O)(CC(CCO)=O)=O	4	4	13	17
C(C(C(C)O)(C(CO)(CO)O)O)=O	4	6	11	17
C(C(C(C(C(CO)O)O)=O)(C)O)=O	4	4	13	17
C(C(CO)O)(CC(CCO)O)=O	4	6	11	17
C(C(CO)O)(C(C(C(C)O)=O)O)=O	4	5	12	17
C(C(C=O)C(C(C)O)=O)=O	4	2	15	17
C(C(C)(C(C(C=O)=O)(C)O)O)=O	4	3	14	17
C(CC1C(CC(O)O1)O)=O	4	2	15	17
C(C(C(CCCC(C=O)=O)=O)O)=O	4	4	13	17
C(C(CO)(C1(C(CCO1)=O)O)O)=O	4	3	14	17
C(CC(C(C(CO)(C)O)O)=O)(O)=O	4	5	12	17
C(C(C(CO)C(C)O)=O)(O)=O	4	5	12	17
C(C1C(OC(C=O)C1(C)O)O)=O	4	2	15	17
C(C1C(C(C(C)=O)OC1O)O)=O	4	3	14	17
C(C1C(CC=O)OC(C1O)O)=O	4	2	15	17
C(C(C=C)(C(C(CCO)=O)O)O)=O	4	5	12	17
C(CO)(C(CO)C(CO)(CO)O)=O	4	8	9	17
C(CC(C(C(CCO)O)O)=O)(O)=O	4	5	12	17
C(C(CC(C)O)O)(O)=O	4	2	15	17
C(C(C(CCC(C=O)=O)CO)O)=O	4	3	14	17
C(CCCC(C=O)=O)(O)=O	4	3	14	17
C(C(C(CC(C(O)=O)O)=O)O)=O	4	4	13	17
C(C(CO)(C(CO)(CO)O)O)(O)=O	3	9	8	17
C(C(C(C)O)(CC(CC=O)O)O)=O	4	2	15	17
C(C(C(C(O)=O)O)O)(CC(C)O)=O	4	5	12	17
C1(COC(C(C=O)CC=O)(C1)O)=O	4	1	16	17
C(CC(C1C(C(O)OC1)=O)O)=O	4	4	13	17
C1(C(O)OCC1C(C)O)=O	4	3	14	17
C(C(CO)(C(C)O)O)(O)=O	3	9	8	17
C1(COC(C1C(C(C=C)=O)O)O)=O	4	3	14	17
C(CC(C1C(CC(O1)O)=O)O)=O	4	4	13	17
C(C(C(CC(CC=O)O)=O)O)(O)=O	4	4	13	17
C(C(C(CC(C(C)=O)O)=O)O)(O)=O	4	4	13	17
C(C(C)(CC(C(C(O)=O)O)=O)O)=O	4	4	13	17
C(C(C=C)(C(C=O)C(C=O)O)O)=O	4	5	12	17
C(C(C(C)(CC(C=O)=O)O)O)(O)=O	4	3	14	17
C(C(CC(C(CCO)O)O)=O)=O	4	2	15	17
C(CC(C(C(C=CC=O)O)O)=O)=O	4	3	14	17
C(C(C=O)C(CC(CO)O)=O)=O	4	5	12	17
C(C1C(O)OCC(C(C1O)O)O)=O	4	3	14	17
C(C(C(C)O)C1(COC(C1)O)O)=O	4	5	12	17
C(C(C(C)O)C1(C(O)OCC1)O)=O	4	5	12	17
C(CC(C(C(CO)=O)=O)CO)=O	4	2	15	17
C(C(C(C(O)=O)O)O)(C(C)O)=O	4	6	11	17
C(C(C(C(C)=O)=O)CO)(O)=O	4	5	12	17
C(C(C(C)O)C(CO)(CO)O)=O	4	5	12	17
C(C(CO)(CC(C=O)O)O)=O	4	3	14	17
C(CC(CC(C(CCO)=O)O)O)=O	4	2	15	17
C(C(C(CCO)O)O)(CCO)=O	4	6	11	17
C(CCO)(CC(C(O)=O)=O)=O	4	4	13	17
C(C(C(C)=O)(C(C(C)=O)O)O)(O)=O	4	5	12	17
C(CC(C(C(O)=O)(C(C)=O)O)O)=O	4	5	12	17
C(C(CO)C(C(C(O)=O)(C)O)O)=O	4	3	14	17
C(C(CC=O)(C(C(C)=O)O)O)(O)=O	4	4	13	17
C(C(C(CC(C(C)=O)O)O)O)(O)=O	4	4	13	17
C(C(C(C(C(C=O)O)O)O)O)=O	4	5	12	17
C(C(C(C)O)(CC=O)O)(O)=O	4	4	13	17
C=CC(C(C(C(C(C)=O)=O)O)O)=O	4	4	13	17
C(C)(C(C(C)O)(CC=O)O)=O	4	2	15	17
C(CC(C(C(C(O)=O)O)O)O)(O)=O	4	6	11	17
C(CC(C(CC(C=O)(C)O)=O)O)=O	4	2	15	17
C(C(C(CCO)=O)(CO)O)(O)=O	4	7	10	17
C(CC(C(C)=O)(C(C(C)=O)O)O)=O	4	3	14	17
C(C(C=O)C(C(C)=O)(CO)O)=O	4	5	12	17
C(C(C)(C(C(C=O)=O)C(C)O)O)=O	4	4	13	17
C(C(C=O)C(C)(C(CC=O)O)O)=O	4	3	14	17
C(C(C)(CC(C(C(C)=O)O)O)O)=O	4	2	15	17
C(C(C=O)C(C=O)(C(CO)O)O)=O	4	4	13	17
C(C(C=O)C1(C(O)OCC1)O)(O)=O	4	6	11	17
C(CC(C(C(CO)CO)=O)O)=O	4	5	12	17
C(CC(CC(C(CO)O)O)O)=O	4	4	13	17
C(CO)=CC(C(O)=O)=O	4	3	14	17
C(CC(C1CC(C(O)O1)=O)O)=O	4	3	14	17
C(C(C(C)=O)C(CO)O)(O)=O	4	4	13	17
C(C(C(C)=O)C(C(C)=O)=O)=O	4	3	14	17
C(C(C(C(CC=O)=O)=O)C)=O	4	2	15	17
C(C(C)(C(C=O)(CCO)O)O)(O)=O	4	6	11	17
C(CO)(C1C(CC(O1)O)O)=O	4	7	10	17
C(C(C)(C(CC=O)O)O)(O)=O	4	4	13	17
C(C(CC(C(CO)O)O)O)=O	4	4	13	17
C(C(C(CO)=O)C(C=O)CC=O)=O	4	4	13	17
C(CO)(C(C(C=O)=C)(CO)O)=O	4	3	14	17
C(C(CO)(C(CCO)O)O)(O)=O	4	7	10	17
C(CC(CC(CC(C=O)O)O)O)=O	4	2	15	17
C(CC(C(C(CO)=O)O)O)(O)=O	4	7	10	17
C(C(C=O)C1(COC(C1)O)O)(O)=O	4	6	11	17
C(C(C(CO)CO)(C(C=O)O)O)=O	4	5	12	17
C(C1C(C(C=O)C(C1O)O)O)=O	4	5	12	17
C(C(C=CC=O)(C(CO)O)O)=O	4	5	12	17
C(C(C(C(C(C)=O)O)=O)CO)=O	4	4	13	17
C(C)(C(CO)(C(C=O)CC=O)O)=O	4	4	13	17
C1(CC(C(CC(C1O)O)=O)O)=O	4	4	13	17
C(C(C(C(C=O)O)=C)O)(O)=O	4	5	12	17
C(C(C(CC(C)=O)=O)(CO)O)=O	4	5	12	17
C(CO)(C(C(C(C(C)O)O)O)O)=O	4	3	13	16
C1(CCOC(C1(CO)O)O)=O	4	4	12	16
C(C(CCC(C(C)=O)=O)=O)=O	4	3	13	16
C(C(C=O)C(C(C(C)O)O)O)=O	4	3	13	16
C1(C(COC(C1CO)O)O)=O	4	4	12	16
C1(C(CO)C(CO1)O)=O	4	2	14	16
C(C(CCC(C(O)=O)=O)O)=O	4	4	12	16
C(C(C=O)C(CCC=O)=O)=O	4	3	13	16
C(C(C(C(C=O)=O)C)O)(O)=O	4	3	13	16
C(C(CO)C(C(C=O)CO)O)=O	4	6	10	16
C(C(C(CO)O)C(CO)O)=O	4	6	10	16
C(C(C=O)C(C=O)(C(C=O)O)O)=O	4	3	13	16
C(C(C(CC(C)O)O)O)(O)=O	4	6	10	16
C(C(C(C)(C(CCO)O)O)=O)=O	4	2	14	16
C(C(C(CCO)O)(CC=O)O)(O)=O	4	4	12	16
C(C(C)(C(C(C(C)O)=O)O)O)(O)=O	4	5	11	16
C(C(C)(C(C(C=C)=O)O)O)(O)=O	4	5	11	16
C(C(C)(C(CO)(CC=O)O)O)(O)=O	4	5	11	16
C(C)(C(C(CO)=O)(CO)O)=O	4	6	10	16
C(C(C(CO)O)(CCO)O)(O)=O	4	7	9	16
C(CC(C(C(C)=O)O)=O)(O)=O	4	3	13	16
C(C(C=O)C(CC(C)O)O)=O	4	5	11	16
C(C(CCC(C(CO)=O)=O)O)=O	4	2	14	16
C(C(C(C(O)=O)(CC=O)O)O)(O)=O	4	4	12	16
C(C(C=O)C(CC(CO)O)O)=O	4	4	12	16
C(CO)(C(C(CC(CO)O)O)O)=O	4	4	12	16
C(C(CO)C1(COCC1O)O)=O	4	5	11	16
C(CC(C(C(CO)CO)=O)=O)=O	4	4	12	16
C1(C(O)OC(C(CO)O)C1)=O	4	6	10	16
C(CC1C(C(C(O)O1)O)O)=O	4	3	13	16
C(C(CO)(CC(C(O)=O)=O)O)=O	4	3	13	16
C(C(C(C(CO)=O)=O)CCO)=O	4	1	15	16
C(C(CO)(C1C(C(CO1)O)=O)O)=O	4	4	12	16
C(CCC(C(C(CO)=O)O)=O)=O	4	2	14	16
C(C(CO)(C1C(C(O)OC1)=O)O)=O	4	4	12	16
C(C1C(O)OCC(C1O)O)=O	4	2	14	16
C(C(C(C(O)=O)C(C=O)(C)O)O)=O	4	4	12	16
C(C)(C(CO)(C(CO)(CO)O)O)=O	4	7	9	16
C(C(C(CO)=O)(CO)O)(O)=O	4	6	10	16
C(CC1(COC(C=O)(C1)O)O)=O	4	2	14	16
C(C(CO)O)(CC(CO)(C)O)=O	4	5	11	16
C(C(CCC(C=O)=O)C(CO)O)=O	4	3	13	16
C(C(CC(C)(CO)O)=O)(O)=O	4	5	11	16
C(CC1C(C(C(O)O1)=O)CO)=O	4	4	12	16
C(C(CC(C(O)=O)=O)O)(O)=O	4	5	11	16
C1(C(O)OC(C)C1CO)=O	4	3	13	16
C1(C(O)OCC1C(CO)O)=O	4	5	11	16
C(C(C(C(C=O)O)=C)(CO)O)=O	4	3	13	16
C(C(C(CC(CO)(C)O)=O)O)(O)=O	4	5	11	16
C(C(C(CO)(CO)O)O)(O)=O	3	9	7	16
C(C(C(C(CO)(CO)O)O)O)(O)=O	3	8	8	16
C1(C(C(C(CO)O)O)OC(C1)O)=O	4	5	11	16
C(C(C(CO)=O)(CCO)O)=O	4	6	10	16
C1(C(C(C(O)OCC1)O)O)=O	4	2	14	16
C(C(CCO)O)(CC(C=O)=O)=O	4	2	14	16
C(CC(C(C(CO)O)=O)O)(O)=O	4	6	10	16
C(C(C=O)C(C(C(C)O)=O)O)=O	4	5	11	16
C1(C(O)OCC1C(C(CO)O)O)=O	4	5	11	16
C(C(CCCC(C=O)=O)O)(O)=O	4	3	13	16
C(C1(C(CO)C(C(C1)=O)O)O)=O	4	2	14	16
C(C(C)(CC(C(CO)=O)=O)O)=O	4	3	13	16
C(C(CO)(C(CO)(C)O)O)(O)=O	4	7	9	16
C(C1(CO)C(C(CC(O1)O)O)O)=O	4	3	13	16
C(CC(C(O)=O)O)(C(C(C)O)O)=O	4	4	12	16
C(C(C(C)O)(CC(C(O)=O)=O)O)=O	4	4	12	16
C(C(C(CO)C(CO)O)O)=O	4	4	12	16
C(CC(C(C(C)O)=O)O)(CO)=O	4	4	12	16
C(C(C1COC(C1O)O)=O)=O	4	1	15	16
C(C1C(C(OC1C=O)O)O)=O	4	1	15	16
C(C(C(CO)O)(CCO)O)=O	4	5	11	16
C(C(CC(CCC(C=O)=O)O)O)=O	4	2	14	16
C(C(C(CO)C(C(C)=O)O)O)=O	4	3	13	16
C(C(CCC(C=O)=O)O)(CCO)=O	4	3	13	16
C(C(CC(C(C=O)=O)O)CC=O)=O	4	3	13	16
C(C(C1C(CC(O1)O)=O)O)(C)=O	4	4	12	16
C(C1C(CO)(CC(O1)O)O)=O	4	5	11	16
C(C(C=C)(CC(C(CO)O)=O)O)=O	4	4	12	16
C(C(C(CO)=O)C(C(C=C)=O)O)=O	4	4	12	16
C(C1(CO)C(C(C(C)(O1)O)O)O)=O	4	3	13	16
C(C1(CO)C(C)(C(C(O1)O)O)O)=O	4	3	13	16
C(C(CC(CC(CO)=O)O)O)(O)=O	4	6	10	16
C(C(C=O)C(C(CCO)O)O)=O	4	4	12	16
C(C(C(C(C=O)=O)CO)O)=CC=O	4	5	11	16
C(CC1C(CC(C(O)O1)=O)O)=O	4	2	14	16
C(C1C(O)OCCC1(C=O)O)=O	4	2	14	16
C(C(C=O)C(CO)(CCO)O)=O	4	5	11	16
C(C1C(C(CC(O1)O)O)O)=O	4	4	12	16
C(C1C(CC(C(O1)O)O)O)=O	4	4	12	16
C(C1C(C(O)OCC1O)O)=O	4	2	14	16
C(C1(C(C(O)OCC1O)O)O)=O	4	2	14	16
C(C1(CO)C(CC(C(O1)O)O)O)=O	4	3	13	16
C(CC(C(CC(C(O)=O)O)O)O)=O	4	3	13	16
C(C(CC(C(CO)O)O)O)(O)=O	4	6	10	16
C(C(C=O)(C(CO)O)O)=O	4	6	10	16
C(C(C=O)C(C)(C(CO)O)O)=O	4	4	12	16
C(CC(C=O)C(C=O)(C(C)O)O)=O	4	3	13	16
C1C(C(C(C(C(O)O1)O)O)O)O	3	7	9	16
C(C(C)O)(C(C=O)C(CO)=O)=O	4	4	12	16
C(C)(C(C(C(CCO)O)O)O)=O	4	4	12	16
C(C(C=C)(C(C(C=O)=O)CO)O)=O	4	5	11	16
C(C(C=C)(C(C(CC=O)=O)O)O)=O	4	4	12	16
C(C(C)(CC(C(C=O)=O)O)O)=O	4	2	14	16
C(CC(C(C(C=O)(C)O)=O)O)=O	4	3	13	16
C(C(CCO)(C(C(C)=O)O)O)(O)=O	4	5	11	16
C(C(C(C(C=O)C=O)O)CC=O)=O	4	4	12	16
C(CC(C(C(C(C)=O)O)O)O)(O)=O	4	3	13	16
C(C1C(C(C(C)(O1)O)O)O)=O	4	4	12	16
C(C1C(C)(CC(O1)O)O)=O	4	1	15	16
C(C(C(C)(C(C(C)=O)O)O)O)(O)=O	4	5	11	16
C(C(C(C(CO)O)=O)(C)O)=O	4	4	12	16
C(C1C(C)(C(C(O1)O)O)O)=O	4	4	12	16
C1(C(O)OC(CO)C1O)=O	4	2	14	16
C(C(CCO)(C(C=O)(C)O)O)=O	4	3	13	16
C(C(CC(C)(C(C=O)O)O)O)(O)=O	4	2	14	16
C(C(C=CC(C=O)O)(CO)O)=O	4	5	11	16
C(C(C(CCO)O)C(C=O)O)(O)=O	4	4	12	16
C(C(C(C)O)(C(CO)(C)O)O)(O)=O	4	6	10	16
C(C(C(CO)(C)O)C(C=O)O)(O)=O	4	4	12	16
C(C(CO)(CCC(C=O)=O)O)(O)=O	4	4	12	16
C(C(C1C(CC(O1)O)=O)O)(CO)=O	4	3	13	16
C(C(C(CO)=O)=C(C=O)C)=O	4	2	14	16
C(C(CCC(CO)(CO)O)=O)=O	4	4	12	16
C(C(C(C)=O)(C(CCO)O)O)(O)=O	4	6	10	16
C(C(C(C)O)(C(C=CC=O)O)O)=O	4	4	12	16
C(CC=C(C(C=O)=O)CO)=O	4	2	14	16
C(C)(C(CC(CC(CO)=O)O)O)=O	4	2	14	16
C(C(C(CO)=CC(C)=O)=O)=O	4	2	14	16
C(C(C)(C(C=O)C(CO)=O)O)(O)=O	4	5	11	16
C(C)(C(CC(C=O)(CC=O)O)O)=O	4	1	15	16
C(C(CC(CO)O)(CC=O)O)(O)=O	4	3	13	16
C(C(CC=CC(C=O)=O)O)=O	4	2	14	16
C(C(C(CC(C=O)=O)=C)O)=O	4	1	15	16
C(CC(CO)(C(C=O)O)O)(O)=O	4	4	12	16
C(CO)(C(CO)O)=CC=O	4	5	11	16
C(C(CC(C(CC=O)O)=O)O)(O)=O	4	3	13	16
C(C)(C(CO)(C(C=CC=O)O)O)=O	4	5	11	16
C(C(C(CO)O)(C(CO)O)O)=O	2	7	9	16
C(C(C=O)C(CC(O)=O)O)=O	4	6	10	16
C(CC(C(C(CC=O)=O)O)O)(O)=O	4	4	12	16
C(CC(CO)(CC(C(O)=O)=O)O)=O	4	4	12	16
C(CC(C(CC(C)O)=O)O)(CO)=O	4	3	13	16
C(CC(C=O)(C(C=O)CC=O)O)=O	4	3	13	16
C1(CC(C(C(CO)O)O1)=O)=O	4	6	10	16
C(CC1C(C(C(O1)=O)O)O)=O	4	2	14	16
C(C(C(CCO)=O)(C(C)O)O)(O)=O	4	6	10	16
C(CC(C=O)C(C(C=O)=O)CO)=O	4	4	12	16
C(CO)(C(C(CO)(CO)O)O)=O	3	9	7	16
C1(C(C(CC(CO1)=O)O)O)=O	4	3	13	16
C(CC(C(CCC(C=O)=O)O)=O)=O	4	2	14	16
C(C(C(CO)=O)CCC(C=O)=O)=O	4	4	12	16
C(C(C(C)=O)(C(C(O)=O)O)O)(O)=O	4	6	10	16
C(C(C(CO)O)O)=CC(C=O)=O	4	6	10	16
C(C(C=O)C(C(O)=O)(C)O)=O	4	6	10	16
C(C(C(C=O)=O)CO)=CC=O	4	2	14	16
C(C(C(C=O)O)C(C(C)=O)O)(O)=O	4	4	12	16
C(CC(C=O)CC(C(O)=O)=O)=O	4	4	12	16
C(C(C)=O)(C(C(CO)(C)O)O)=O	4	4	12	16
C(C(C(C)=O)(C(C(O)=O)O)O)=O	4	5	11	16
C(C(C)(C(C(O)=O)(C(C)=O)O)O)=O	4	5	11	16
C(CC(C)(C(C=O)O)O)(O)=O	4	3	13	16
C(C(C(CC=CC=O)=O)O)=O	4	1	15	16
C(C(C(C)O)C(C=O)O)(O)=O	4	4	12	16
C(C1(C(CC(C)(C1O)O)=O)O)=O	4	3	13	16
C(C(C(CC(C(O)=O)O)=O)O)(O)=O	4	5	11	16
C1(COC(CCC(C=O)=O)C1O)=O	4	2	14	16
C(C(C(C)=O)(C(C)O)O)(O)=O	4	7	9	16
C(CC(C(C(CO)O)O)O)(O)=O	4	6	10	16
C(C(C(C(O)=O)O)O)(O)=O	4	6	10	16
C(CO)(C(C=O)(CO)C(C=O)O)=O	4	3	13	16
C1(C(C(C(C(C1)O)(CO)O)O)O)=O	4	4	12	16
C(C(CO)O)(C(CO)(CO)O)=O	4	7	9	16
C(C(C(C(CCO)O)O)O)(O)=O	4	6	10	16
C(CC(C=O)O)(C(C=O)(CO)O)=O	4	3	13	16
C1(COC(C1C(C=O)CC=O)O)=O	4	2	14	16
C(C(C(C=O)(C(C=O)O)O)O)=O	4	4	12	16
C(C(C(C(CO)O)O)=O)(O)=O	4	3	13	16
C(CC(C(CO)(C(C)O)O)O)=O	4	4	12	16
C(CO)=C(C(C=O)=O)CO	4	2	14	16
C(C(C(C=O)=C)(CO)O)(O)=O	4	4	12	16
C(CO)(C(C=C)(CO)O)=O	4	3	13	16
C(CC(C=O)(C(C(C)=O)O)O)(O)=O	4	4	12	16
C(C1C(C(O)OCC(C1O)O)O)=O	4	1	14	15
C(C)(C(CO)(CCC(C=O)=O)O)=O	4	3	12	15
C1(COC(CC(C1(CO)O)O)O)=O	4	4	11	15
C(C(CCCC(C(O)=O)=O)=O)=O	4	4	11	15
C(C1(C(COC(CC1O)O)O)O)=O	4	2	13	15
C1(C(C(CC(O)O1)O)O)=O	4	3	12	15
C(C(C=O)C(CCC(C=O)=O)O)=O	4	3	12	15
C(CC(C=O)C(C=O)(CCO)O)=O	4	3	12	15
C1(C(C(CO)(CO1)O)O)=O	4	5	10	15
C1(C(C(CC(C=O)O1)O)O)=O	4	2	13	15
C(C(C=O)C(CC(C)=O)=O)=O	4	3	12	15
C(C(CCC(C=O)=O)(CC=O)O)=O	4	1	14	15
C(C(C(CO)O)(C(CO)O)O)(O)=O	3	8	7	15
C(C=O)(C(CCC(C=O)=O)CO)=O	4	4	11	15
C(C(C1C(C(CO1)=O)O)CC=O)=O	4	2	13	15
C(C(C)(CCC(C=O)=O)O)(O)=O	4	2	13	15
C1(COC(C1CCC(C=O)=O)O)=O	4	2	13	15
C(C)(C(C(C(C(C)O)O)O)O)=O	4	2	13	15
C(C(CC(C(C(C)O)O)O)=O)(O)=O	4	2	13	15
C(C(C=O)C(C(CO)(CO)O)O)=O	3	7	8	15
C1(C(O)OCC(C(C1)O)O)=O	4	4	11	15
C(C1C(CO)OC(C1O)O)=O	4	3	12	15
C(C1(C(COC(C)(C1O)O)O)O)=O	4	2	13	15
C(CC(CC(CC=O)O)O)=O	4	4	11	15
C(C(C(C=O)=CCO)(CO)O)=O	4	4	11	15
C(C(C(C)=O)(C(C=O)=C)O)=O	4	3	12	15
C(C1C(C(C(C1O)O)O)O)=O	4	3	12	15
C(C1(C(CC(C1(C)O)O)=O)O)=O	4	3	12	15
C(C(CCO)(CC(CC=O)O)O)=O	4	2	13	15
C(C1(C(CC(CC1O)O)=O)O)=O	4	3	12	15
C(C(C(CC(CO)(CO)O)O)O)=O	4	4	11	15
C(C(C(CO)(C(C(C)O)O)O)O)=O	4	2	13	15
C(C(C(C=O)=CC(CO)O)O)=O	4	5	10	15
C(C(C)(CC(CC(CO)=O)O)O)=O	4	2	13	15
C(CO)(CC=C(C=O)C=O)=O	4	3	12	15
C(C(C=O)C=CC(CO)=O)=O	4	3	12	15
C(C(C=O)C=CC(C=O)O)=O	4	3	12	15
C(CC(CO)=CC(C=O)=O)=O	4	2	13	15
C(C(CC(C=O)=O)O)(CC(C)O)=O	4	2	13	15
C1(C(OC(C=O)C1CO)O)=O	4	3	12	15
C(C(C(C=C(C=O)C)=O)O)=O	4	1	14	15
C(CC(C(CC(CCO)O)=O)O)=O	4	3	12	15
C(CC(C(CC(CO)(C)O)=O)O)=O	4	3	12	15
C(C)(C1C(C(C(O1)O)O)O)=O	4	3	12	15
C(CC1(C(O)OCC1O)O)=O	4	3	12	15
C(CO)(C1C(O)OCC1O)=O	4	3	12	15
C(C(CC(C)O)(C(C(C)=O)O)O)=O	4	2	13	15
C1(C(C(C(OCC1)=O)O)O)=O	4	2	13	15
C1(CC(C(OC1CO)=O)O)=O	4	5	10	15
C(C(C(C(C)O)C(C)O)=O)=O	4	4	11	15
C1(COC(C(C(C1)O)O)O)=O	4	2	13	15
C1(C(C(O)OC(CO)C1)O)=O	4	3	12	15
C1(C(C(O)OCC(C1)O)O)=O	4	2	13	15
C1(C(C(COC(C1)O)O)O)=O	4	2	13	15
C1(C(C(C(C(CO)(C1)O)O)O)O)=O	4	1	14	15
C(C1C(O)OCC1(CO)O)=O	4	2	13	15
C1(COC(C)(C(C1(CO)O)O)O)=O	4	4	11	15
[truncated: 21,460 more rows]

## Sheet: Iron Containing Formose R
Compound SMILES	Generation	Indegree	Outdegree	Degree
O	0	13922	10992	24914
C=O	0	2050	10048	12098
[Fe+3]	0	2142	2588	4730
[Fe+2]	0	2458	2012	4470
C(O)=O	1	4328	0	4328
C(C)=O	2	1103	2830	3933
[H+]	0	2046	1825	3871
CO	1	2622	259	2881
C(CO)=O	0	972	1903	2875
C(=O)=O	3	806	1524	2330
C=CC=O	4	24	1716	1740
C(C)(CO)=O	3	499	1077	1576
C(C(C)=O)=O	2	567	920	1487
C(C=O)=O	1	647	711	1358
C(CC=O)=O	2	382	875	1257
C(CCO)=O	3	356	847	1203
C(C(C)O)=O	3	376	615	991
C(C)=CC=O	4	2	934	936
C(C(O)O)=O	3	323	572	895
C(C(CO)=O)=O	2	371	467	838
C(CC=C)=O	4	2	804	806
C=CC(C=O)=O	3	284	495	779
C(C(CO)O)=O	1	319	370	689
C(CC(C)=O)=O	4	41	618	659
C(CC(C)O)=O	3	226	388	614
C(C(C=O)O)=O	3	256	342	598
C=CC(CO)=O	4	63	532	595
C(CO)(CO)=O	2	243	339	582
C(C(O)=O)=O	2	280	298	578
C=CC(O)=O	3	146	405	551
C(CC(O)=O)=O	3	208	343	551
C(C=CC=O)=O	3	189	344	533
C1OCC(C=1)=O	4	1	480	481
C(CC(CO)=O)=O	2	189	270	459
C(CC(C=O)=O)=O	3	173	278	451
C(CC(C=O)O)=O	2	188	234	422
C(C(C)=O)(O)=O	3	176	245	421
C(C(CC)=O)=O	4	12	409	421
C(C(C(C)=O)O)=O	2	190	230	420
C(CO)(O)=O	1	138	277	415
[OH-]	0	0	412	412
C1(COCC1O)=O	3	163	231	394
C(C(CO)=O)(C)=O	3	163	228	391
C(CO)(CCO)=O	3	152	234	386
C1(COC(C1)O)=O	3	140	234	374
C(C(C(C)=O)=O)=O	3	147	221	368
C(C=CC(C)=O)=O	4	4	357	361
[CH](C(O)=O)O	3	85	275	360
C(C(C=O)=O)=O	4	108	248	356
C(C)(C(CO)O)=O	3	157	196	353
C=C(C=O)C=O	4	6	345	351
C(C(CCO)=O)=O	2	151	193	344
C(CO)=CC=O	4	12	323	335
C1(C(O)OCC1)=O	3	139	193	332
C(C(C=C)O)=O	4	62	261	323
C1(CC(CO1)=O)=O	4	10	299	309
C(CCC=O)=O	4	48	257	305
CCO	3	11	291	302
C(C(C(C)O)O)=O	3	137	161	298
C(C(C)=CC=O)=O	4	2	292	294
C(C(C(C)O)=O)=O	3	141	152	293
C(CC(C=O)=C)=O	4	9	283	292
C(CC=CC=O)=O	4	4	283	287
C(C(C)=O)(C)=O	4	9	256	265
C(CC(CO)O)=O	3	99	158	257
C(CO)(C(C)O)=O	4	63	193	256
C1COC(C=1)=O	4	2	234	236
C(C(CO)=O)(O)=O	3	94	136	230
C1(C(OCC1)=O)=O	4	38	191	229
C(C(CCO)O)=O	3	106	118	224
C(CC(C(C)=O)O)=O	3	111	113	224
C(C(C(CO)=O)O)=O	3	114	109	223
C(C(C)O)(O)=O	2	77	144	221
C(C)=CC(C=O)=O	4	2	218	220
C(C(C=O)O)(O)=O	4	80	139	219
C=CCC(C=O)=O	4	3	209	212
C(C(C=O)CO)=O	3	94	107	201
C(C=CC(O)=O)=O	4	6	191	197
C(CC(C)=O)(O)=O	4	12	185	197
C(C(C(C=O)=O)O)=O	3	101	94	195
C(CO)(C(CO)O)=O	2	96	95	191
C(C(C=CC=O)=O)=O	4	18	168	186
C(OCC(C)=O)=O	4	1	182	183
C(C(CO)O)(O)=O	2	69	103	172
C(C(C(CO)O)=O)=O	2	90	82	172
C(CC(CO)=O)(O)=O	3	80	91	171
C(C=CC(CO)=O)=O	4	15	152	167
C1(C(O)OCC1O)=O	3	85	76	161
C(CC(C(C)=O)=O)=O	4	22	138	160
C(C)=C(C=O)C=O	4	1	157	158
C(C)(CC(C=O)=O)=O	4	16	140	156
C(C(CC(C)O)=O)=O	3	71	83	154
C(C(C(C)=O)O)(O)=O	3	79	75	154
C(C(C=O)=CC=O)=O	4	12	138	150
C(C(C=O)C=C)=O	4	2	148	150
C(C(CC=O)O)(O)=O	3	71	78	149
C(CCO)(O)=O	4	5	142	147
C=CC(C(O)=O)=O	4	25	122	147
C(C(C)(CC=O)O)=O	3	68	78	146
C(C(C(CO)O)O)=O	1	76	70	146
C(CC(C=O)=O)(O)=O	3	69	76	145
C(C)(CC(CO)=O)=O	4	17	126	143
C(CC(C(O)=O)=O)=O	3	67	75	142
C=C(C=O)C(C=O)=O	4	11	129	140
C(CCC(C=O)=O)=O	4	21	119	140
C(C)(O)=O	3	47	90	137
C(C(C(C=C)=O)O)=O	4	11	122	133
C(CC(CCO)=O)=O	4	19	113	132
CC(CO)O	4	2	129	131
C=C(C=O)C(CO)=O	4	10	121	131
C(CC(C=O)O)(O)=O	3	69	61	130
C(C(C(C=O)O)O)=O	2	69	60	129
C(C(C=O)C=O)=O	4	23	105	128
C(CO)(CC(C)O)=O	4	31	97	128
C(CCC(CO)=O)=O	4	12	113	125
C(C(O)O)(O)=O	4	3	121	124
C(C(CO)=CC=O)=O	4	8	110	118
C(C(C(C=O)=C)O)=O	4	14	104	118
C(C(C=O)CC=O)=O	4	18	98	116
C(C(C=CC=O)O)=O	4	13	103	116
C(C(CO)CO)=O	4	7	107	114
C(C(C(CO)=O)=O)=O	4	23	91	114
C(C(CCO)=O)(O)=O	3	53	61	114
C(CO)=CC(O)=O	3	39	73	112
C(C(O)=O)(CC)=O	4	6	105	111
C(CC(CC=O)O)=O	3	50	59	109
C(C(C(O)=O)C)=O	4	2	106	108
C1(CC(CO1)O)=O	3	39	68	107
C(C(C(C(C)=O)O)O)=O	3	52	54	106
C1(COC(C1O)O)=O	4	10	95	105
C(C)(C(C(C)O)O)=O	4	22	83	105
C(C(C(C=O)=O)C)=O	4	5	98	103
C1(C(CCO1)O)=O	3	35	68	103
C(CC(C(C)O)=O)=O	4	5	96	101
C(C(C=O)C(C)=O)=O	4	11	90	101
C(CO)O	1	9	91	100
C(C(CO)=O)(CC)=O	4	7	93	100
C(C(C=O)C(C)O)=O	3	52	48	100
C(CC(CC=O)=O)=O	4	10	89	99
C(C(CC(CO)=O)O)=O	3	47	51	98
C(C(C(CC)=O)=O)=O	4	2	95	97
C=CCO	4	5	92	97
C(CC(C(CO)=O)O)=O	3	47	49	96
CC(CCO)O	4	1	91	92
C1(C(C(CO1)=O)O)=O	4	5	87	92
C(C(C(C)=O)CO)=O	4	11	81	92
C(C(CO)CC=O)=O	4	8	83	91
C(CC(C(C=O)O)O)=O	3	42	49	91
C(C(C)=O)(C(C)O)=O	4	12	78	90
C(CC(CCO)O)=O	4	22	68	90
C=C(C(C=O)=O)CO	4	7	82	89
C(CC(C(C)O)O)=O	4	20	69	89
C(C(C=C)O)(O)=O	3	34	54	88
C(CCO)O	4	2	85	87
C(C(O)O)O	4	1	86	87
C(CO)=CC(C=O)=O	4	6	80	86
C1(C(CC(C1)O)O)=O	4	4	82	86
C(CC(C)(CO)O)=O	4	21	65	86
C(CC(C(O)O)O)=O	4	20	65	85
C(CC(C(CO)O)=O)=O	3	40	44	84
C(C(C(C)O)O)(O)=O	3	36	47	83
C(C(C(C=O)O)O)(O)=O	2	39	43	82
C1(C(O)OC(C)C1)=O	4	3	79	82
C(C(C(CCO)=O)O)=O	3	39	42	81
C(C(CC(C=O)=O)O)=O	3	38	43	81
C(CO)(C(C=C)O)=O	4	7	74	81
C(CO)(OCC=O)=O	4	7	73	80
C=CC(C(C=O)=O)O	4	5	73	78
C1(C(C(CO1)O)O)=O	3	33	44	77
C(C(C=O)(C)O)=O	4	21	55	76
C(C(CO)=O)(CO)=O	4	22	54	76
C1(CC(C(O)O1)=O)=O	4	2	73	75
C(C(C(C)=O)=O)(O)=O	4	18	56	74
C(C(C(C(CO)=O)O)O)=O	3	37	37	74
C(C(CC)O)(O)=O	4	4	70	74
C=C(C(O)=O)CO	4	2	72	74
C(CO)(C(C(C)O)O)=O	3	35	38	73
C(C(CO)C(C=O)O)=O	3	37	36	73
C(C(C=CC(C)=O)=O)=O	4	4	69	73
C(C(CCCO)=O)=O	4	6	67	73
C(C(C(CO)=O)CO)=O	3	36	36	72
C(C(C(CO)=O)O)(O)=O	3	37	35	72
C(CC(C)O)(O)=O	4	3	69	72
C(C(CO)(C)O)=O	4	4	67	71
C(CC(C(C=C)=O)O)=O	4	16	55	71
C1(C(C(CO1)O)=O)=O	4	16	55	71
C(C(C=O)C(O)=O)=O	4	34	37	71
C(CC(CC(C)=O)=O)=O	4	4	66	70
C(C)(C(CCO)O)=O	4	5	65	70
C(C(CC(C)O)O)=O	4	16	53	69
C(CCCC(O)=O)=O	4	22	47	69
C(CO)(CC(C=O)=O)=O	4	21	47	68
[C](C(O)=O)=O	5	66	0	66
C(CO)(C(C(C)=O)O)=O	4	21	44	65
C(CC(C=CC=O)O)=O	4	15	49	64
C(CC(CCC=O)=O)=O	4	3	61	64
C(C(C(C(C=O)=O)O)O)=O	3	29	35	64
C(CC(CC(CO)=O)O)=O	3	32	32	64
C(C(CC(CO)O)=O)=O	3	30	34	64
C(CO)=C(C=O)C=O	4	5	59	64
C(C(CO)O)=CC=O	4	8	56	64
C(C(C)(C(C=O)O)O)=O	3	30	33	63
C(C(CO)C(C)O)=O	4	9	54	63
C(C)(C(C(O)=O)C)=O	4	2	61	63
C(C(C=O)C(C=O)O)=O	3	32	31	63
C(C(C(C(C)O)O)=O)=O	3	29	34	63
C(C(C(C)O)=O)(O)=O	4	20	43	63
C(CC(C=O)=O)=CC=O	4	5	57	62
C(CC=CC(C=O)=O)=O	4	4	58	62
C(CC(C(CO)=O)=O)=O	4	16	45	61
C(C=CC(CCO)=O)=O	4	3	58	61
C(C(C(C=O)=O)O)(O)=O	3	31	30	61
C(C(C=O)=CC(C)=O)=O	4	3	58	61
C(CC(C(C(C)=O)O)O)=O	3	31	30	61
C=C(C=O)CC(C=O)=O	4	3	57	60
C(C(CO)O)(CCO)=O	4	21	39	60
C1(C(CC(O)O1)=O)=O	4	2	58	60
C(CC(C(CCO)=O)O)=O	3	31	29	60
C(CC(C(C=O)=O)O)=O	4	19	41	60
C(CCCC(C=O)=O)=O	4	14	46	60
C(C(C(C)=O)CC=O)=O	4	8	51	59
C(C(C)=CC(C=O)=O)=O	4	2	57	59
C(CC(CC(C=O)=O)O)=O	3	28	31	59
C(CC(C(C=O)O)=O)=O	4	14	45	59
C(C[C](C(O)=O)O)=O	4	2	57	59
C(C(C(C=O)=O)CO)=O	3	29	30	59
C(C(CO)(O)O)=O	4	1	57	58
C(C(CO)=O)(CCO)=O	4	18	40	58
C(CO)(CC=CC=O)=O	4	4	54	58
C(C(CO)(CC=O)O)=O	3	27	31	58
C(C(CO)O)O	2	11	46	57
C(C)(C(CC(C=O)=O)O)=O	3	29	28	57
C(CC=CC(CO)=O)=O	4	3	54	57
C(CO)(CC(CO)O)=O	4	19	38	57
C(C)(C(C(C=O)=O)O)=O	4	17	39	56
C(C(C(O)=O)O)(O)=O	4	19	37	56
C(CO)(CO)=CC=O	4	5	51	56
C(C(CCO)O)(O)=O	2	26	30	56
C(C(C=O)CO)(O)=O	4	10	46	56
C(CC(C(C(C=O)O)O)=O)=O	3	26	29	55
C(C(C(C(C)=O)=O)O)=O	4	17	38	55
C(C(C(C(C)=O)O)O)(O)=O	3	29	26	55
C(CC(C(CO)O)O)=O	3	25	30	55
C(CC(CC(C=O)O)O)=O	3	27	28	55
C(CC(C)(C(C=O)O)O)=O	3	26	29	55
C(C(C)=O)(C(CO)O)=O	4	18	36	54
C(C(C(C(O)=O)=O)O)=O	3	26	28	54
C(C(C(CCO)O)O)=O	4	21	32	53
C(C(C(C(C)O)O)O)=O	4	20	33	53
C(C(C(C(C)O)=O)O)=O	4	18	35	53
C(CC(O)=O)(O)=O	4	3	50	53
C(C)(C(C(CO)O)O)=O	4	19	34	53
C(CC(C(C(C=O)O)O)O)=O	3	24	28	52
C(C(C(C(CC(C=O)=O)O)O)O)=O	3	25	26	51
C(C(C(CO)O)=O)(O)=O	3	25	26	51
C(CC(C(C=O)=O)=O)=O	4	8	43	51
C(C(C(C=O)=O)=O)=O	4	10	41	51
C(CC(C(C(C)O)O)=O)=O	3	25	26	51
C(CC(C(CC)=O)=O)=O	4	2	49	51
C(C(CC(CO)=O)O)(O)=O	3	27	24	51
C(CCC(C(C)=O)=O)=O	4	2	49	51
C(C(CO)(CO)O)=O	2	25	25	50
C(C)(C(CC(CO)=O)O)=O	4	20	30	50
C(CC(C(C(O)=O)O)O)=O	3	25	25	50
C(C(C=O)C(C=O)=C)=O	4	3	47	50
C(C(C(O)=O)=O)=O	5	50	0	50
C(C(C=C)(CC=O)O)=O	4	15	35	50
C(CC(C(CC=O)O)=O)=O	4	17	33	50
C(C(CO)(C(C=O)O)O)=O	2	23	26	49
C(C)(C(C=CC=O)O)=O	4	4	45	49
C(C(C(C=O)O)O)(CCO)=O	3	24	25	49
C(C(CC(C=O)=O)O)(O)=O	3	25	24	49
C1(C(C(C(C1)O)O)O)=O	4	9	40	49
C(C(C=O)C=CC=O)=O	4	2	47	49
C(CC=C(C=O)C=O)=O	4	2	47	49
C(C(C(CC(C=O)O)O)O)=O	3	23	26	49
C(CC(C(C=C)O)=O)=O	4	4	44	48
C(C(C=O)=C(C=O)C)=O	4	1	47	48
C(C(C(C=O)(O)O)O)=O	4	17	31	48
C(C1CC(C(O)O1)=O)=O	4	10	38	48
C(C(C(CO)=O)C=C)=O	4	4	44	48
C(C(C(CO)CO)=O)=O	3	24	24	48
C(CO)(C(C(CO)O)O)=O	3	25	22	47
C(CC(CC(O)=O)=O)=O	4	7	40	47
C(C(C=O)C(CO)=O)=O	4	16	31	47
C(C(C(C(CO)O)O)=O)=O	3	23	24	47
C(C(C(CC(C)O)=O)O)=O	3	23	24	47
C(C(C(C(C=C)=O)O)O)=O	4	13	34	47
C(C(C(C)O)C(C=O)O)=O	3	23	24	47
C(CC(CC(C=O)O)=O)=O	4	12	34	46
C(C(C(C=CC)=O)O)=O	4	1	45	46
C(C(CC(C)=O)O)(O)=O	4	9	37	46
C(C(C(C(O)O)O)O)=O	4	15	31	46
C(C(C(CCO)=O)O)(O)=O	3	25	21	46
C(CC(CC=O)O)(O)=O	4	15	31	46
C(CC(C(C(C(C=O)=O)O)O)O)=O	3	22	24	46
C(C(C(CC(CO)=O)O)O)=O	3	22	24	46
C(C(C(CO)(C)O)O)=O	4	17	29	46
C(C)=C(C=O)C(CO)=O	4	2	44	46
C(CC(C(CO)O)=O)(O)=O	3	23	23	46
C(C(C(C(C(C)=O)O)O)O)=O	3	22	24	46
C(C(C(CC=O)=O)O)(O)=O	4	21	24	45
C(CC(CO)(CO)O)=O	3	21	24	45
C(C)(C(C(C(CO)=O)O)O)=O	3	24	21	45
C(C(C(CC(C=O)O)=O)O)=O	3	22	23	45
C(C(C(C(CO)O)O)O)=O	2	22	23	45
C(C(C(CC=C)=O)O)=O	4	1	44	45
C(CC(C=O)O)(C(CO)O)=O	3	23	22	45
C(CC(C(CC(C=O)=O)O)O)=O	3	20	25	45
C(C([C](C(O)=O)O)O)=O	4	18	26	44
C(C(C(CC(C=O)=O)O)O)=O	4	17	27	44
C(C(CC(C(C(C=O)=O)O)O)O)=O	3	22	22	44
C(C)(C(C(C(C=O)=O)O)O)=O	3	21	23	44
C(C(CC=CC=O)O)=O	4	3	41	44
C(CC(CC(C=O)=O)=O)=O	4	9	35	44
C1(CC(C(O1)=O)O)=O	4	5	39	44
C(C(C(CCO)=O)=O)=O	4	11	33	44
C(CC(CC(CO)=O)=O)=O	4	12	32	44
C(C(C=O)C(C(C)=O)O)=O	3	24	20	44
C(C(C=O)C(CC=O)O)=O	3	22	22	44
C(CC(C(C=O)(C(C=O)O)O)O)=O	3	20	24	44
C(C(C(CO)=O)C(C)O)=O	3	23	21	44
C(C(C(C(CO)O)=O)O)=O	4	18	26	44
C(C(CO)O)(C(C)O)=O	4	12	32	44
C(CC(C(C(C=O)=O)O)O)=O	3	19	24	43
C1(C(CO)OC(C1)O)=O	4	6	37	43
C(C=C(C=O)C(C)O)=O	4	3	40	43
C(C(C(C(C(C=O)O)O)O)O)(O)=O	3	21	22	43
C1(C(C(O)OCC1)O)=O	4	5	38	43
C(C(C=C)C(C=O)O)=O	4	3	40	43
C(CO)(C(C(C=O)=O)O)=O	4	15	28	43
C(CO)(C(CC(C=O)=O)O)=O	3	21	22	43
C1(C(CC(CO1)=O)O)=O	4	4	39	43
C(CC=CC(C=O)O)=O	4	3	40	43
C(CO)(CC(CO)=O)=O	4	11	32	43
C(CC(C(C(C(CO)=O)O)O)=O)=O	3	22	21	43
C(C(CO)C(CC=O)O)=O	4	17	26	43
CC(C(CO)O)O	4	2	41	43
C(CO)(C(CCO)O)=O	4	13	30	43
C(C(C(C(C=O)=O)O)O)(O)=O	3	21	21	42
C(C(CO)=O)(C(C)O)=O	4	9	33	42
C(C(C(CO)O)O)(O)=O	2	19	23	42
C(C(C(C=O)O)O)(C(CO)O)=O	3	20	22	42
C(CC(C(C(CO)=O)O)O)=O	3	21	21	42
C(C(CCO)O)O	4	2	40	42
C(C(C(C=CC=O)O)O)=O	4	14	28	42
C(CC(C(C(CO)O)=O)O)=O	3	22	20	42
C(C)(CC(C(O)=O)=O)=O	4	9	33	42
C(CC(C(C=O)C(C=O)O)O)=O	3	18	24	42
C(C(CC(CC(C=O)=O)O)O)=O	3	19	23	42
C(C(CC(C=O)=O)=O)=O	4	10	32	42
C(C=CC(CO)=O)(O)=O	4	6	36	42
C(C(C=O)C(CO)O)=O	3	21	21	42
C(C(C(C=O)=CC)O)=O	4	2	40	42
C1CC(C(O)O1)O	4	1	40	41
C(CO)(C(CO)CO)=O	4	12	29	41
C(C(C(C(C=O)=O)CO)O)=O	3	19	22	41
C1(C(COC(C1)O)O)=O	4	5	36	41
C(C)(C(C(C(C(C=O)=O)O)O)O)=O	3	20	21	41
C(C(C(CO)=O)C(C=O)O)=O	3	20	21	41
C1(COC(C(C1)O)O)=O	4	4	37	41
C(C=C(C=O)CCO)=O	4	1	40	41
C(C(C=O)(CO)O)=O	4	16	25	41
C(CC(C(C(C)=O)=O)O)=O	4	16	25	41
C(CC(C(C(C(C)=O)O)O)=O)=O	3	20	21	41
C(C(C(C(C(C=O)=O)O)O)O)=O	4	14	27	41
C1(C(C(CC1O)O)O)=O	4	8	33	41
C(C(C=CC(CO)=O)=O)=O	4	9	32	41
C(CC(C(C(C(CO)=O)O)O)O)=O	3	21	20	41
C(CC(CC(C)O)O)=O	4	12	29	41
C(C(C(C(C=O)O)O)O)(O)=O	4	19	22	41
C(CC(C=O)CC=O)=O	4	14	27	41
C(CC(C=O)=CCO)=O	4	3	37	40
C(C(C=O)C(C=O)O)(O)=O	4	18	22	40
C(CC(C(C=O)O)=O)(O)=O	4	16	24	40
C(CC(C(C=O)O)=C)=O	4	1	39	40
C(C)(C(C(CC(C=O)=O)O)O)=O	3	19	21	40
C(CC(C=O)C(C=O)O)=O	4	13	27	40
C(C(C(CO)O)C(C=O)O)=O	3	19	21	40
C(C(C(C)=CC=O)O)=O	4	1	39	40
C(C(C(CO)C(C)O)=O)=O	3	20	20	40
C(CCO)(CC(C=O)=O)=O	4	11	29	40
C(C(C(C)=O)(CO)O)=O	3	19	21	40
C(C(C(C(C=O)C(C=O)O)O)O)=O	4	15	25	40
C(C(C(C=O)(C(C=O)O)O)O)(O)=O	3	19	21	40
C(CC(C(CO)(C(C=O)O)O)O)=O	3	20	20	40
C(CC(CO)=CC=O)=O	4	2	38	40
C(C(CC(C(C(CO)=O)O)O)O)=O	3	21	19	40
C(CC(C(C(C=O)=O)CO)O)=O	3	18	22	40
C1C(CC(O)O1)O	4	1	39	40
C(CO)(C(C(C(C=O)=O)O)O)=O	3	18	22	40
C(C(C)(CC=O)O)(O)=O	4	15	25	40
C(C(C(C(C=O)=O)(CO)O)O)=O	3	16	24	40
C(C(C(C)(CC(C=O)=O)O)O)=O	3	17	22	39
C(C(CO)C(C(C)=O)O)=O	4	15	24	39
C(CC(C(C)=O)=O)(O)=O	4	7	32	39
C(C(C=O)C(CO)=O)(O)=O	4	19	20	39
C(C(C=CC(O)=O)=O)=O	4	3	36	39
C1(COC(C1CO)O)=O	4	6	33	39
C(C(C=O)C(C=O)=O)=O	4	10	29	39
C(C(CO)=O)(C(CO)O)=O	4	15	24	39
C(C(C=O)C(C(C(C=O)O)O)O)=O	3	19	20	39
C(C(C=O)(C)O)(O)=O	4	15	24	39
C(CC(CO)(C(C=O)O)O)=O	3	18	21	39
C(CO)(CC(C(C)=O)=O)=O	4	11	28	39
C(CO)(CC(C(C(C=O)=O)O)O)=O	3	19	20	39
C(CO)(CCC(C=O)=O)=O	4	10	29	39
C(C(CO)C(C(C=O)O)O)=O	4	15	24	39
C(C(C(C(C=O)=O)CO)O)(CO)=O	3	19	19	38
C(C(C(C(CO)=O)=O)O)=O	4	11	27	38
C(CO)(CC(CC(C=O)=O)O)=O	3	18	20	38
C(C(C(CO)C(CO)O)=O)=O	3	19	19	38
C(C(C(C(C(CO)O)=O)O)O)(C)=O	3	20	18	38
C(C(C(C(C=O)=O)CO)O)(O)=O	3	19	19	38
C=C(C(O)=O)C(C)O	4	1	37	38
C(C(C(CCO)O)=O)=O	4	12	26	38
C(CC(C(C(CC=O)=O)O)O)=O	3	17	21	38
C1(CC(C(CO)O1)=O)=O	4	5	33	38
C(C(C(C)(C(C(C=O)=O)O)O)O)=O	3	18	20	38
C(C(C(C(CO)=O)O)O)(O)=O	3	21	17	38
C(C(CC(C=O)=O)O)(C(CO)O)=O	3	20	18	38
C(C(C(C(CC=O)O)=O)O)=O	4	16	22	38
C1(C(CO)OCC1O)=O	4	4	34	38
C(C(C)(CC(C=O)=O)O)=O	3	17	21	38
C(CC(C(C(CO)O)O)=O)=O	3	19	19	38
C(C(C(C=CC=O)=O)O)=O	4	7	31	38
C(C)(C(CO)(C(C=O)O)O)=O	4	17	21	38
C(C(C(CO)=O)(C)O)=O	4	13	25	38
C(C(C(C(CC(C=O)O)=O)O)O)=O	4	12	26	38
C(C(C(C=O)C(C(CO)=O)O)O)=O	3	18	20	38
C(C(C)(C(C=O)O)O)(O)=O	3	19	19	38
C(C(C(C=O)(C(C(C)=O)O)O)O)=O	3	17	21	38
C(C(C(CO)O)(C(C=O)O)O)=O	2	16	22	38
C(C(CC(C(C)=O)=O)=O)=O	4	9	29	38
C(CO)(C(CO)(C(C=O)O)O)=O	3	17	20	37
C(C(C(C)O)CC=O)=O	4	4	33	37
C(CC(C(C(C(O)=O)O)O)=O)=O	3	19	18	37
C(C(CC(C(O)=O)=O)O)=O	4	13	24	37
C(C(C(C(C=O)=O)(CO)O)O)(O)=O	3	18	19	37
C(CC(C(CCO)=O)=O)=O	4	10	27	37
C(CC(C(C=O)=O)C)=O	4	1	36	37
C(C(CCC(C=O)=O)O)=O	4	12	25	37
C(C(C(C=C)=O)O)(O)=O	4	7	30	37
C(C(C(C=O)C(C=O)O)O)(O)=O	3	17	20	37
C(C(CO)C(CO)O)=O	4	12	25	37
C(C(CC(C(CO)O)O)=O)=O	3	18	19	37
C(C(CO)C(C(C(C=O)O)O)O)=O	4	13	24	37
C(CO)(C(CO)C(C=O)O)=O	4	16	21	37
C1(COCC(C1O)O)=O	4	1	36	37
C(C1C(CC(O1)O)O)=O	4	11	26	37
C(C(C(C(C(CO)O)O)O)=O)=O	3	17	20	37
C(C(C(C(C=O)=O)O)O)(CCO)=O	3	18	19	37
C(CC(C=O)(C(C=O)O)O)=O	3	15	22	37
C(C(CO)(C(C(CC=O)O)O)O)=O	3	17	20	37
C(C(C)(CC(CO)=O)O)=O	4	13	24	37
C(C(C(C(CO)O)O)C(C=O)O)=O	3	18	19	37
C(C(C(CO)C(C(CO)O)O)=O)=O	3	19	18	37
C(CC(C(C(C)O)=O)O)=O	4	13	24	37
C(C(C(C(C(C=O)O)O)=O)O)=O	4	12	25	37
C(C(C(C(C(O)=O)=O)O)O)=O	4	14	22	36
C(C(C(C=O)=CC=O)O)=O	4	8	28	36
C(C(C(C)=O)C(C=O)O)=O	4	10	26	36
C(CO)(CC(C(O)=O)=O)=O	4	13	23	36
C(C(C(CO)=O)CC=O)=O	4	9	27	36
C(C(C(C(C=O)=O)CO)O)(C)=O	3	17	19	36
C(C(C=O)O)(CC(C)=O)=O	4	8	28	36
C(C1C(CC(C1O)=O)O)=O	4	9	27	36
C(C(C)(C(C(C)=O)O)O)=O	4	14	22	36
C(C(C(CO)=O)=CC=O)=O	4	6	30	36
C(CC(C(C(C(O)=O)O)O)O)=O	3	18	18	36
C(C(C(CCC(C=O)=O)O)O)=O	4	9	27	36
C(CC(CO)(CC(C=O)=O)O)=O	3	16	20	36
C(C(C(CO)(C(CO)O)O)=O)=O	3	16	20	36
C1(COC(CC1O)O)=O	4	7	29	36
C(C(CO)(C(CC(C=O)O)O)O)=O	3	17	19	36
C(C(CO)(C(C(C)=O)O)O)=O	3	17	19	36
C(C(C(C(C(CC=O)O)=O)O)O)=O	4	11	25	36
C(C(C(C(CCO)=O)O)O)(CO)=O	3	19	17	36
C(C)(C(CO)(CC=O)O)=O	4	14	22	36
C(C(C(C)O)(CC=O)O)=O	3	16	20	36
C(C(C(CO)=O)=O)(O)=O	4	10	26	36
C(C(C(C)O)(C(C=O)O)O)=O	3	15	21	36
C(C(C(CO)O)(C(C=O)O)O)(O)=O	3	18	18	36
C(C(CO)(C(C=O)O)O)(O)=O	3	18	18	36
C(C(CCO)(CC=O)O)=O	3	17	19	36
C(CC(C(C(C=O)=O)(CO)O)O)=O	3	16	20	36
C(C(CO)(C(C(C=O)=O)O)O)=O	3	14	22	36
C(CC(C(O)=O)O)(O)=O	3	18	18	36
C(C=CC(C(CO)O)=O)=O	4	7	28	35
C(C(C(CC(CC=O)O)=O)O)=O	3	16	19	35
C(CC(C(C(C(CO)O)=O)O)O)=O	3	18	17	35
C(C(C(C(C=O)CC=O)O)O)=O	4	10	25	35
C(CO)(C(C(CC(C=O)=O)O)O)=O	4	15	20	35
C(C(C(CCC=O)=O)O)=O	4	7	28	35
C(CC(C(C=O)O)O)(O)=O	4	12	23	35
C(C)(C(C(C(C(CO)=O)O)O)O)=O	3	18	17	35
C(CCC(C=O)O)(O)=O	4	14	21	35
C(C(C(C=O)=C)O)(O)=O	4	8	27	35
C(C(C=O)(C(C=O)O)O)=O	4	14	21	35
C(C(C=O)C(C(O)=O)O)=O	3	19	16	35
C(CC(CC(CO)O)=O)=O	4	9	26	35
C(C(C(CC(C=O)O)O)O)(O)=O	3	17	18	35
C(C(C(C(C(CO)O)O)O)O)=O	2	16	19	35
C=C(C(C=O)=O)C(C)O	4	3	32	35
C1(COC(CO)C1O)=O	4	2	33	35
C(CC(C(C=O)(CC=O)O)O)=O	3	14	21	35
C(CC(CO)O)(O)=O	4	6	29	35
C(C(C(C=O)O)O)(C(C)O)=O	4	13	22	35
C(C(C(C=O)C(C(C)=O)O)O)=O	3	15	20	35
C1(CC(C(CO1)O)=O)=O	4	2	33	35
C(C(CO)(C(C(CC=O)=O)O)O)=O	3	16	19	35
C(C(CO)(C(C(CCO)=O)O)O)=O	3	17	18	35
C(C(C(C(C=O)=O)(CO)O)O)(C)=O	3	16	19	35
C(C(C(CO)O)(C(C(O)=O)O)O)=O	3	17	18	35
C(C(C(CC(C(CO)=O)O)=O)O)=O	3	18	17	35
C(C(C(C(CO)O)=O)CO)=O	3	18	17	35
C(C(C(C(C(C)=O)=O)O)O)=O	4	12	23	35
C(C)(CC(C(CO)=O)=O)=O	4	7	28	35
C(C(CO)C(C(O)=O)O)=O	4	15	20	35
C(C(C(C=O)=O)C(CO)O)=O	3	16	19	35
C(C(C(CC(CO)O)=O)O)=O	3	17	17	34
C(C(C(CO)(CO)O)O)=O	3	17	17	34
C(C(C(CO)O)(C(C(C)=O)O)O)=O	3	16	18	34
C(C1C(C(O)OC1)=O)=O	4	6	28	34
C(C(CO)O)(CC(C)=O)=O	4	7	27	34
C(C(CO)(C(C(C(C)=O)O)O)O)=O	3	16	18	34
C(CC(C(C(C)=O)O)=O)=O	4	7	27	34
C(C(C(C=O)=O)CO)(O)=O	4	16	18	34
C(CO)(C(C)(CC=O)O)=O	4	10	24	34
C(C(CO)(C(C(C=O)O)O)O)=O	4	11	23	34
C(CC(C(C)=O)O)(O)=O	4	6	28	34
C(C(CC(C(C)=O)=O)O)=O	4	7	27	34
C1(C(C(CCO1)=O)O)=O	4	2	32	34
C(CCC=O)(C(CO)O)=O	4	7	27	34
C1(C(O)OCC(C1)O)=O	4	4	30	34
C(CC(CO)(C(C(C=O)=O)O)O)=O	3	16	18	34
C(C(CC(C=O)=O)O)(CCO)=O	3	16	18	34
C1(C(O)OC(CO)C1)=O	4	5	29	34
C(C(CO)(C(C(CO)=O)O)O)=O	3	16	18	34
C(C(C(C(O)=O)O)O)(C(CO)O)=O	3	18	16	34
C(CO)(C(C(C=O)=C)O)=O	4	8	26	34
C(C(CC(C)O)=O)(O)=O	4	8	26	34
C(C(C)(C(C(C(CO)O)=O)O)O)=O	3	17	17	34
C1(C(C(C(O)O1)O)O)=O	3	13	21	34
C(CC(C(O)=O)=O)(O)=O	4	11	23	34
C(C(C(C(C(C=O)=O)CO)O)O)=O	4	11	23	34
C(C(C(CO)=O)C(CO)O)=O	3	18	16	34
C(C(CC(CO)O)=O)(O)=O	3	16	18	34
C(C(C(CO)=O)C(C(CO)=O)O)=O	3	17	17	34
C(C(CO)O)(CC(C=O)=O)=O	4	12	22	34
C(C(C=C)(C(C=O)O)O)=O	4	12	22	34
C(C(C=O)(CC=O)O)=O	4	8	26	34
C(CO)(C(CO)(C(C(C)=O)O)O)=O	3	17	17	34
C(C(C(C)(C(C(CO)=O)O)O)O)=O	3	17	17	34
C(C(C(C(C(CO)=O)O)O)O)=O	4	13	21	34
C(CO)(CC(C(C(CO)=O)O)O)=O	3	18	16	34
C(CO)(C(CC(CO)=O)O)=O	4	15	19	34
C(C(C(CC(C(C)=O)O)=O)O)=O	3	17	17	34
C(CC(C=O)(C(C(CO)=O)O)O)=O	3	16	18	34
C1(C(C(C(CO1)=O)O)O)=O	4	9	25	34
C(CCC(C(O)=O)O)=O	4	6	27	33
C(C(CO)(C(C=O)(CO)O)O)(O)=O	3	16	17	33
C(C(C)(C(C)O)O)=O	4	1	32	33
C(CC(C(C(CO)=O)(CO)O)O)=O	3	16	17	33
C(C(C(C)=O)C(CO)=O)=O	4	9	24	33
C(C(CO)(C(C(O)=O)O)O)=O	3	16	17	33
C(C(C(C(C(C(C)=O)O)O)O)O)=O	4	9	24	33
C(C(CC(CCO)O)=O)=O	4	12	21	33
C(C(C(C)O)(C(C=O)(CO)O)O)=O	3	14	19	33
C=CC(C(C=O)=O)CO	4	2	31	33
C(CC(C(C(C(C=O)O)O)O)O)=O	4	9	24	33
C(C(C(C(O)=O)=C)O)=O	4	7	26	33
C(C(C(C(C(O)=O)=O)(CO)O)O)=O	4	13	20	33
C(CCC(C(O)=O)=O)=O	4	5	28	33
C(C(C(C)O)O)(C(CO)O)=O	3	18	15	33
C(C(C(C=O)=O)CC=O)=O	4	7	26	33
C(C(C(C)=O)C(C)=O)=O	4	2	31	33
C(CO)(CC(C(C=O)=O)O)=O	4	11	22	33
C(C(C=O)C(C(CC=O)O)O)=O	3	15	18	33
C(C(C(C(CC(CO)=O)O)O)O)=O	4	11	22	33
C(C(CO)(C(CC=O)O)O)=O	3	14	19	33
C(C(C(C)=O)(CC=O)O)=O	4	12	21	33
C(C(C(CO)=O)C)(O)=O	4	4	29	33
C(C1C(C(C(C1O)=O)O)O)=O	4	12	21	33
C(C(C(CC=O)O)(C(CO)O)O)=O	3	15	18	33
C(C(CO)(C(CC(CO)=O)O)O)=O	3	16	17	33
C(CO)(CC(CCO)O)=O	4	13	20	33
C(C(C)(C(C(CO)=O)O)O)=O	3	16	17	33
C(C(CO)(C(C)(C(C=O)O)O)O)=O	3	15	18	33
C(C(CC(CO)O)O)=O	4	8	24	32
C(C(C(C)=O)C(C=O)=O)=O	4	7	25	32
C(CC(C(C(C(C=O)O)O)O)=O)=O	4	9	23	32
C(CCC(C(CO)=O)=O)=O	4	7	25	32
C(C(C)(C(C(C=O)=O)CO)O)=O	3	14	18	32
C(C(C(C(C=O)(CC=O)O)O)O)=O	4	9	23	32
C(C(C(C(C=O)O)O)C(CO)O)=O	4	11	21	32
C(C(C(C(C)(C(C=O)O)O)O)O)=O	4	8	24	32
C(C(CC(C(C)O)O)=O)=O	4	10	22	32
C(C(C(CC(C)O)O)O)=O	4	11	21	32
C(CO)(C(C=CC=O)O)=O	4	9	23	32
C1(C(O)OC(C)C1O)=O	4	4	28	32
C(C(CO)(C(C(C=O)O)O)O)(O)=O	4	13	19	32
C(C(C(C=O)=O)(C)O)=O	4	13	19	32
C(C(C(C(C=O)=O)=C)O)=O	4	6	26	32
C(C=CC(O)=O)(O)=O	4	2	30	32
C(C(C(CO)=O)(CO)O)=O	3	16	16	32
C(C(CC(C(C(CO)O)O)O)=O)=O	3	16	16	32
C(C1C(C(C(O)O1)=O)O)=O	4	8	24	32
C(C(C)(CCO)O)=O	4	1	31	32
C(C(C(CO)=O)C(C(C)=O)O)=O	3	16	16	32
C(C(CCO)(C(C=O)O)O)=O	3	14	18	32
C(C(CC(C(C=O)O)O)O)(O)=O	4	13	19	32
C(C(CO)C(C(CO)=O)O)=O	4	13	19	32
C(CC(C(C=O)C(CO)=O)O)=O	3	15	17	32
C(C(C)(C(C(O)=O)O)O)=O	3	15	17	32
C(CC(C(CO)=O)=O)(O)=O	4	10	22	32
C(C1C(C(C=O)(C(C1O)O)O)O)=O	4	8	24	32
C(CO)(C(CO)CC=O)=O	4	6	26	32
C(C(C(C(CO)O)=O)O)(O)=O	4	17	15	32
C(CC(C(C=O)=O)(C)O)=O	4	11	21	32
C(C(CO)C(C=O)O)(CC=O)=O	4	10	22	32
C(C(CC(C=O)O)O)=O	4	14	18	32
C(C)=C(C(C=O)=O)CO	4	1	31	32
C(C(C(C(C(CO)=O)CO)O)O)=O	4	12	20	32
C(C(C(C=O)C(C=O)(CO)O)O)=O	3	14	18	32
C(CC(CO)(C(C(C=O)O)O)O)=O	4	10	22	32
C(C(C(C)O)(C(C=O)O)O)(O)=O	3	15	17	32
C(C(CO)(CC(CO)=O)O)=O	3	15	17	32
C(C(C(C=O)(C(C=O)(C)O)O)O)=O	3	13	19	32
C(C)(CC(C(C=O)=O)=O)=O	4	4	28	32
C(C(C=CC=O)O)(O)=O	4	7	25	32
C(C(CO)(C(C(C=O)=O)CO)O)=O	3	15	17	32
C(C(C(C(C=O)O)O)O)=O	4	14	18	32
C(CC(C(C(CO)O)O)O)=O	3	15	16	31
C(C(CO)C(CC(C=O)=O)O)=O	4	10	21	31
C(C(CC(C)(CO)O)=O)=O	4	10	21	31
C(C(C=O)=CC(O)=O)=O	4	2	29	31
C(C(CO)C(C(C(CO)O)=O)O)=O	4	13	18	31
C(C(C(CC(C(CO)=O)O)O)O)=O	4	11	20	31
C(CC(CO)(C(C(CO)=O)O)O)=O	3	16	15	31
C(C(C(C(C(C(O)=O)=O)O)O)O)=O	4	10	21	31
C(C(CC(CO)(C(CO)O)O)=O)=O	3	16	15	31
C(CO)(CC(CO)(C)O)=O	4	11	20	31
C(C(CC(C(O)=O)=O)=O)=O	4	10	21	31
C(CC(CC(C(C=O)O)O)O)=O	4	7	24	31
C(CC(C(CC(CO)=O)O)=O)=O	4	12	19	31
C(CO)(CC(C(C)O)O)=O	4	10	21	31
C(C(C(CC(C(O)=O)O)=O)O)=O	3	16	15	31
C(C(C=CC(CO)=O)O)=O	4	6	25	31
C(C(CO)C(C(CC=O)O)O)=O	4	9	22	31
C(C(C(CO)=O)CO)(O)=O	4	13	18	31
C(C(C(C=O)C(C=O)(C)O)O)=O	3	12	19	31
C(C(C(C=O)=O)O)=CC=O	4	8	23	31
C(C(CCO)CC=O)=O	4	4	27	31
C(C(C(C)(C(C=O)O)O)O)(O)=O	3	15	16	31
C(CO)(C(C(C=O)=O)CO)=O	4	12	19	31
C(CO)(C(CO)(C(C(O)=O)O)O)=O	3	16	15	31
C(C(C(CO)O)C(C(O)=O)O)=O	4	14	17	31
C(C(C=O)C(C(CO)=O)O)=O	3	16	15	31
C(C(C(C(C(C=O)O)O)=O)O)(O)=O	4	10	21	31
C(C(CO)(C(C(C(O)=O)O)O)O)=O	4	13	18	31
C(C(CC(C=O)O)O)(O)=O	4	12	19	31
C(C(CO)(CC(C=O)=O)O)=O	3	13	18	31
C(C(C(C=O)=O)C(C=O)O)=O	4	11	20	31
C(C(C(C(C)=O)O)(O)O)=O	4	10	21	31
C(C(C=O)C(CC(C=O)O)O)=O	3	14	17	31
C(C(C(C)=O)(C(C(CO)=O)O)O)=O	3	15	16	31
C(C(C(C(C(CO)O)O)O)=O)(O)=O	3	14	17	31
C(C(C(C)=O)(C(C=O)O)O)=O	3	13	18	31
C1(C(C(C(O)O1)=O)O)=O	4	5	26	31
C(CCCO)(O)=O	4	1	30	31
C(CC(C(CC=O)O)O)=O	3	15	16	31
C(C(CO)(C(C(C)=O)(CO)O)O)=O	4	12	18	30
C(C(C(C(CO)O)O)(CC=O)O)=O	3	14	16	30
C(C(CO)CC(C=O)=O)=O	4	7	23	30
C(C(CO)(C(CC=O)O)O)(O)=O	3	15	15	30
C1(CC(C(O)O1)O)=O	4	1	29	30
C(CO)(CC(C(O)O)O)=O	4	10	20	30
C(C(C(C=O)=O)C(C)O)=O	4	10	20	30
C(C(C(C(C)O)O)(C(C=O)O)O)=O	4	10	20	30
C(C(C(C=O)(CC=O)O)O)(O)=O	3	14	16	30
C(C(C(CO)(C(C=O)O)O)O)(O)=O	4	14	16	30
C(C(C(C=O)=O)(C(CO)O)O)=O	3	12	18	30
C(C(C)(C(C(C=O)=O)O)O)=O	3	12	18	30
C(C(C=O)=CC(CO)=O)=O	4	4	26	30
C(C(CC(C=O)(C(C=O)O)O)O)=O	4	9	21	30
C(C(C(CO)=CC=O)=O)=O	4	7	23	30
C(C)(C(C(C(C=C)=O)O)O)=O	4	10	20	30
C(C(CO)C(CC(C=O)O)O)=O	4	9	21	30
C1(C(O)OCC1CO)=O	4	5	25	30
C(CC(CC(C(C=O)=O)O)O)=O	4	8	22	30
C(C(C(C(C=O)O)O)O)(CCO)=O	4	11	19	30
C(C(CC(C(O)O)O)=O)=O	4	9	21	30
C(C)(C(C(CCO)O)O)=O	4	11	19	30
C(C(CO)(C(CO)(CC=O)O)O)=O	3	14	16	30
C(C(CO)C(C)(C(C=O)O)O)=O	4	10	20	30
C(C(C=O)C(C(C=O)O)O)=O	4	10	20	30
C(C(CCO)(C(C(CO)=O)O)O)=O	3	15	15	30
C(C(C=O)C(C(C=O)O)O)(O)=O	4	9	21	30
C(CC1CC(C(O)O1)=O)=O	4	5	25	30
C(C(C(CC=O)=O)CO)=O	4	6	24	30
C(C(C(C(CC(C=O)O)O)O)O)=O	4	7	23	30
C(C(C(C)O)(C(C(O)=O)O)O)=O	3	14	16	30
C(C(C(C(C=O)O)O)(C(C)O)O)=O	4	9	21	30
C(C(CO)(C(C(CO)=O)O)O)(O)=O	3	16	14	30
C(C(C(C(C=O)O)O)C(C)O)=O	4	8	22	30
C(C(C(CO)O)(C(C=O)(C)O)O)=O	3	13	17	30
C(C(C(CO)=O)C(C(O)=O)O)=O	3	16	14	30
C(C(C(CCO)O)(C(C=O)O)O)=O	4	11	19	30
C(C(CO)(C(C=O)O)O)(CCO)=O	4	11	19	30
C(C(CO)(CC=O)O)(O)=O	4	13	17	30
C(CC(C(C(C(CO)O)O)O)=O)=O	3	15	15	30
C(C(C=C)(CO)O)=O	4	4	26	30
C(C(C(C(C(C)=O)(CO)O)O)O)=O	4	10	20	30
C(C(C(C)O)(C(C(CO)O)O)O)=O	3	14	16	30
C(C(C(C(C(C)=O)O)O)O)(O)=O	3	16	14	30
C(CC(C(C=O)=O)CO)=O	4	7	23	30
C(C(C(CO)O)CC=O)=O	4	8	22	30
C(C)(C(C(C(C)=O)=O)O)=O	4	7	23	30
C(CC(C(CC(C=O)O)=O)O)=O	4	8	22	30
C(C(CO)C(C(CC=O)=O)O)=O	4	10	20	30
C(C(C(CO)O)(CC(C=O)=O)O)=O	3	14	16	30
C(C(CO)C(C(C=O)=O)O)=O	4	10	20	30
C(C(C(CO)O)(CC=O)O)=O	3	13	17	30
C(C(CO)C(C=O)O)(C(CO)O)=O	4	11	19	30
C(C(CO)(C(C=O)O)O)(CC=O)=O	4	8	22	30
C(C(CO)(C(C(CO)O)O)O)=O	2	14	16	30
C(C(C)(C(C(CO)=O)(CO)O)O)=O	3	14	16	30
C(C(CC(C(C=O)=O)O)O)=O	4	9	20	29
C(C(CCO)(C(C=O)(CO)O)O)=O	3	13	16	29
C(C1(C(C(C(C1O)=O)O)O)O)=O	4	9	20	29
C(C(C(CC(C=O)=O)O)O)(O)=O	4	9	20	29
C(CC(C=O)CC(CO)=O)=O	4	9	20	29
C(C(CCO)(C(C(C=O)=O)O)O)=O	3	13	16	29
C(CC(C=O)(C(C(C)=O)O)O)=O	3	12	17	29
C(CC(CO)(CCO)O)=O	4	12	17	29
C(C(C(CO)(C(CO)O)O)O)=O	3	14	15	29
C(C(C=O)C(C)O)(O)=O	4	8	21	29
C(C(C(CO)(C)O)=O)=O	4	10	19	29
C(C(C=O)O)(CC(CO)=O)=O	4	10	19	29
C(C(C(O)=O)C(C=O)=O)=O	4	11	18	29
C(C(C(C(CO)C(C=O)O)O)O)=O	4	7	22	29
C(C(C(C(C(CO)O)O)O)O)(O)=O	2	15	14	29
C(C(C)O)(CC(C=O)=O)=O	4	5	24	29
C(C1C(C(C(C1O)=O)CO)O)=O	4	10	19	29
C(C(C(C(C(C=O)O)O)=O)CO)=O	4	8	21	29
C(C(C(C(C(O)=O)=O)CO)O)=O	4	10	19	29
C=C(C=O)C(C(CO)O)=O	4	5	24	29
C(C(C(C(C(C=O)=O)O)O)O)(O)=O	4	8	21	29
C(C(C)(C(C(C(C=O)O)O)O)O)=O	4	8	21	29
C(C(CO)C(CO)(CC=O)O)=O	4	11	18	29
C(C(C(C)=O)CO)(O)=O	4	4	25	29
C(C)(C(C(CO)=O)CO)=O	4	7	22	29
C(C(CO)O)(CC(C(C=O)O)O)=O	4	10	19	29
C(CC(C(O)=O)O)(C(CO)O)=O	3	16	13	29
C(C(CO)C(C=O)(C(CO)O)O)=O	4	12	17	29
C1(C(C(C(CC1O)=O)O)O)=O	4	10	19	29
C(C(C(C(C=O)=O)(C)O)O)=O	4	9	20	29
C(C(C(C(C(C)O)O)O)O)=O	4	10	19	29
C(C(C(CO)(C(C)O)O)=O)=O	3	12	17	29
C(C(CO)(C(C)O)O)=O	3	12	17	29
C(CC(C=O)(C(C=O)(CO)O)O)=O	3	12	17	29
C(C1C(C(C(C1O)=O)(CO)O)O)=O	4	9	20	29
C(C(C(C(CC(CO)=O)O)=O)O)=O	4	11	18	29
C(C(C(C(CO)O)O)=O)(O)=O	3	14	15	29
C(C(C=O)C(C(C(CO)O)=O)O)=O	3	15	14	29
C(CC(CO)(C(C(O)=O)O)O)=O	3	15	14	29
C(C(C(C=O)(C(C=O)CO)O)O)=O	4	10	19	29
C(CC(C(CC(C=O)=O)=O)O)=O	4	7	22	29
C(C(C)(C(C(CC=O)=O)O)O)=O	3	12	17	29
C(C(C(C=O)C(C=O)CO)O)=O	4	9	20	29
C(C)(C(C(C=O)=O)CO)=O	4	7	22	29
C(C(C=O)(C(C=O)O)O)(O)=O	4	11	18	29
C(C(CCC(C)O)=O)=O	4	2	27	29
C(C(C(C(O)=O)O)O)(CCO)=O	3	16	13	29
C(C(CO)C(C(C(CO)=O)O)O)=O	4	11	18	29
C(C(CO)C(C(C(C=O)=O)O)O)=O	4	9	20	29
C1(C(CC(O)O1)O)=O	4	1	28	29
C(C(C(CO)=O)C(C(CO)O)O)=O	3	15	14	29
C(CO)(C(CO)C(C)O)=O	4	10	19	29
C(C(C)(C(CC=O)O)O)=O	4	9	20	29
C(C)(C(C(C(C)O)O)O)=O	4	9	20	29
C(C(C(C(C(C)O)O)O)=O)=O	4	10	19	29
C(CC(C(C(C=O)O)O)=O)(O)=O	4	8	21	29
C(C(C)(C(C(C=O)=O)(CO)O)O)=O	3	12	17	29
C(C(C(C)O)(O)O)=O	4	1	28	29
C(CO)(C(C)(C(C=O)O)O)=O	4	10	19	29
C(C(CO)C(C(C=O)(CO)O)O)=O	4	10	19	29
C(C(COC(C=O)O)O)=O	4	5	24	29
C(C(C(C(C(C(C)=O)O)O)=O)O)=O	4	9	20	29
C(C(C(C(C=O)C(CO)=O)O)O)=O	4	9	19	28
C(CC(C(C=O)CC=O)O)=O	4	6	22	28
C(C(CC(C(CO)=O)=O)O)=O	4	8	20	28
C(C(C(C=O)=O)C)(O)=O	4	5	23	28
C(CC(CO)(C(CO)O)O)=O	3	14	14	28
C(C(CCO)(C(C=O)O)O)(O)=O	3	13	15	28
C(C1(C(CC(C1O)=O)O)O)=O	4	8	20	28
C(CO)(CCCC(C=O)=O)=O	4	8	20	28
C(C)(C(C(CO)(C)O)O)=O	4	10	18	28
C(C(C(CO)O)O)(C(CO)O)=O	3	15	13	28
C(C)(C(C(C(O)O)O)O)=O	4	9	19	28
C(C(CC(C(C)=O)O)O)=O	4	5	23	28
C(C)(C(CO)(CO)O)=O	4	12	16	28
C(C(C(C(C(CO)=O)O)O)O)(O)=O	4	13	15	28
C(C(C(CC(C(O)=O)=O)O)O)=O	4	8	20	28
C(C(C(C)=O)C(CO)O)=O	4	8	20	28
C(C)(C(C(C(C)=O)O)O)=O	4	12	16	28
C(CC(CO)(CC=O)O)=O	3	14	14	28
C(C)(C(C(C(CO)O)O)O)=O	4	13	15	28
C(C1(C(C(CC(C1O)=O)O)O)O)=O	4	7	21	28
C(C(C(CC=O)O)C(C)O)=O	4	9	19	28
C(CC(C(C(O)=O)=O)O)=O	4	7	21	28
C(C)(C([C](C(O)=O)O)O)=O	4	11	17	28
C(C(C(C(C=O)=O)C)O)=O	4	5	23	28
C(CCCC(C=O)=O)(O)=O	4	13	15	28
C(CC(C(CCO)O)O)=O	4	10	18	28
C(C(C(C(CCO)O)O)O)=O	4	10	18	28
C(C(C(C=O)O)O)(C(C(C)O)O)=O	4	7	21	28
C(C(CC(CC(C=O)=O)=O)O)=O	4	5	23	28
C(CCCC(CO)=O)(O)=O	4	12	16	28
C(C(CO)(C(C(C)=O)O)O)(O)=O	3	15	13	28
C(C(C)(C(C=O)C(CO)=O)O)=O	3	13	15	28
C(C(C(CC=O)O)C(CO)O)=O	4	9	19	28
C(C(C(C=O)=O)C(CC=O)O)=O	4	8	20	28
C(C(CO)(C(C(C(C)O)=O)O)O)=O	4	11	17	28
C(C(C(C(CO)O)O)O)(O)=O	2	15	13	28
C(CCC(C(C=O)=O)=O)=O	4	4	24	28
C(C(C(C(CCO)O)O)=O)=O	4	10	18	28
C(C(CCCCO)=O)=O	4	2	26	28
C(C(CO)O)(CC(C)O)=O	4	6	22	28
C(C(C=O)CC(CO)=O)=O	4	6	22	28
C(C(CO)O)(CC(CO)=O)=O	4	11	17	28
C(C(C(C=O)(CC(CO)=O)O)O)=O	4	9	19	28
C(C(CO)(C(C=O)C(CO)=O)O)=O	3	13	15	28
C(C(C(CO)(C)O)(C(C=O)O)O)=O	4	10	18	28
C(C(CCO)(CC(C=O)=O)O)=O	3	12	16	28
C(C(C(C(C)=O)=O)O)(O)=O	4	9	19	28
C(C(C(CO)(C(CO)O)O)=O)(O)=O	4	11	17	28
C(CC(CC(C(O)=O)O)=O)=O	4	10	18	28
C(C(C(C(C(C=O)=O)(C)O)O)O)=O	4	7	21	28
C(CC(C(C)(CC=O)O)O)=O	4	6	22	28
C(CC(C(C(C(CO)O)O)O)O)=O	3	14	14	28
C(C(C(C(C(C(C)=O)=O)O)O)O)=O	4	7	21	28
C(C1C(C(C(C1(C=O)O)O)O)O)=O	4	5	23	28
C(C(CO)(CC(C(C=O)O)=O)O)=O	3	13	15	28
C(C(C=O)(CC=O)O)(O)=O	4	10	18	28
C=C(C=O)C(C(C=O)=O)O	4	4	24	28
C(C)(C1(C(C(C(C1O)=O)O)O)O)=O	4	9	19	28
C(C(CO)=CC(CO)=O)=O	4	4	24	28
C(C(CO)C(C(C(C)=O)O)O)=O	4	10	18	28
C(C(CO)C(CO)(C(C=O)O)O)=O	4	10	18	28
C(C)(C1CC(C(O)O1)=O)=O	4	6	22	28
C(C1C(C(C(C1O)O)O)=O)=O	4	7	21	28
C(C(CC(C(CO)O)O)=O)(O)=O	3	12	15	27
C(CC(C=O)(C(C=O)CO)O)=O	4	9	18	27
C(C)(C(C(CO)O)(C(C=O)O)O)=O	4	8	19	27
C(C(CO)(C(C(CO)O)O)O)(O)=O	3	14	13	27
C(CC(CC(CO)O)O)=O	4	9	18	27
C(C(C(CC(CO)O)O)O)=O	4	9	18	27
C1(C(C(C(O)O1)O)=O)=O	4	4	23	27
C(C(C(CC(CO)=O)O)O)(O)=O	3	15	12	27
C(C(C(C(C(CO)O)O)=O)O)=O	4	11	16	27
C(C(C(C(C)O)=O)O)(O)=O	4	10	17	27
C(C(C(CO)O)C(C=O)(CO)O)=O	4	10	17	27
C(C(CC(C(CO)=O)O)O)=O	4	9	18	27
C(CC(C(C(CO)=O)O)=O)=O	4	9	18	27
C(C(C(CO)(CO)O)C(C=O)O)=O	3	13	14	27
C(C(CO)(CC(C(C=O)O)O)O)=O	4	7	20	27
C(C(C(CO)C(CO)(CO)O)=O)=O	3	14	13	27
C(CC(C(C(C)O)O)O)=O	4	8	19	27
C(C(CC(CO)(CO)O)=O)=O	3	13	14	27
C(C)(C(CO)(C(C(C=O)=O)O)O)=O	4	8	19	27
C1(COC(C(C1O)O)O)=O	4	6	21	27
C(C(C(C)O)(C(C(CO)=O)O)O)=O	4	9	18	27
C(C(C(CCO)O)C(C=O)O)=O	4	8	19	27
C(C(CO)(C(C(O)=O)O)O)(O)=O	3	15	12	27
C(C(C(C)O)(C(C(C=O)=O)O)O)=O	4	8	19	27
C(C(C(C(C(C=O)O)O)O)O)=O	3	12	15	27
C(C(CO)(C(CO)O)O)=O	2	13	14	27
C(C(C(CO)(C(CCO)O)O)=O)=O	4	10	17	27
C(C(C(CC(C=O)CC=O)O)O)=O	4	5	22	27
C(C(CO)C(CC(C(O)=O)O)O)=O	4	11	16	27
C(CC(C=O)(CC(CO)=O)O)=O	4	10	17	27
C(C(C(C(C)=O)=O)CO)=O	4	7	20	27
C(C(C(C)O)C(C(O)=O)O)=O	4	11	16	27
C(CO)(CC(C=CC=O)O)=O	4	9	18	27
C(C1C(CC(C(C1O)O)=O)O)=O	4	8	19	27
C(C1C(C(C(C(C1O)=O)O)O)O)=O	4	6	21	27
C(CC(C(C(CO)=O)CO)O)=O	4	10	17	27
C(CO)(C1C(C(C(C1O)=O)O)O)=O	4	8	19	27
C(CCO)(C(C=O)C(C=O)O)=O	4	8	19	27
C(C(C(C(C=O)=O)(C)O)O)(CO)=O	4	9	18	27
C(CC(C(C(CO)O)=O)O)(CO)=O	4	11	16	27
C(C(C1C(CC(O1)O)=O)O)=O	4	7	20	27
C(C(C(C)O)O)(CCO)=O	4	5	22	27
C(C(CC(C=O)(CC=O)O)O)=O	4	7	20	27
C(C(CO)C(C(C(O)=O)O)O)=O	4	10	17	27
C(C(C(C=O)=O)C(C=O)O)(O)=O	4	8	19	27
C(CC(C(C=O)C(C(O)=O)O)O)=O	4	10	17	27
C(C(C)(CC(C(C=O)O)=O)O)=O	3	12	15	27
C(C(CO)C(C(CCO)=O)O)=O	4	10	17	27
C(C(C(C=O)=O)C(CO)O)(O)=O	4	9	18	27
C(C(C=O)C(C=O)(C)O)=O	3	13	14	27
C(C(C(C(C(C=O)(O)O)O)O)O)=O	4	7	20	27
C(C(CO)C(C(C=O)=O)CO)=O	4	8	19	27
C(CC(C)(C(CO)O)O)=O	4	9	18	27
C(C(CO)C(CC(CO)=O)O)=O	4	10	17	27
C(CC(C(C=O)(O)O)O)=O	4	8	19	27
C(CC(C(C(C=O)CO)=O)O)=O	4	9	18	27
C(C(CO)(C(C(CO)=O)CO)O)=O	4	11	16	27
C(CC(C=O)O)(C(C=O)CO)=O	4	8	19	27
C(C(C=O)C(CC=O)O)(O)=O	4	10	17	27
C(CC(C(C=O)O)O)(C(C=O)O)=O	4	6	21	27
C(CC(C(C(O)=O)O)=O)(O)=O	4	14	13	27
C(CC(C(CC=O)O)=O)(O)=O	4	9	18	27
C(C(C=O)C(C)(C(C=O)O)O)=O	3	11	16	27
C(CC(C)(C(C(C=O)O)O)O)=O	4	3	24	27
C(C(CO)(C(C(C=C)=O)O)O)=O	4	10	17	27
C(C(CO)(C(C(C=O)=O)O)O)(O)=O	4	9	18	27
C(CO)(CC(C(CO)=O)=O)=O	4	8	19	27
C(C(C(C=O)CC=O)O)(O)=O	4	10	17	27
C(C(C(C(C)O)O)=O)(O)=O	4	10	17	27
C(C(C(C(C)O)O)O)(O)=O	4	12	15	27
C(CCC(C=O)=O)(C(CO)O)=O	4	8	19	27
C(C(C(C=O)=O)(CO)O)=O	3	11	16	27
C(C(C(CO)(C(C(C)O)O)O)=O)=O	4	9	18	27
C(CC(C(C(C(C)=O)O)O)O)=O	4	6	21	27
C(C)(C(C(C=CC=O)O)O)=O	4	9	18	27
C(CC(C(C(CO)O)=O)=O)=O	4	7	20	27
C(C(C(C(C)O)O)C(C=O)O)=O	4	7	20	27
C(CC(CCC(C=O)=O)O)=O	4	4	23	27
C(CC(CC(C(O)=O)=O)O)=O	4	10	17	27
C(C(C(C(C(O)=O)=O)CO)O)(O)=O	4	11	16	27
C(C(C(C=O)O)O)(CC(CO)O)=O	4	8	19	27
C(C(C(CO)=O)C(C=O)O)(O)=O	4	9	17	26
C(C(C(CC(C=O)O)=O)O)(O)=O	4	9	17	26
C(CC(C=O)CC(C=O)=O)=O	4	9	17	26
C(C(C(C(O)=O)=O)O)(O)=O	4	11	15	26
C(C)(C(CO)(C(C(CO)=O)O)O)=O	4	9	17	26
C(CC(C(CC(CO)=O)=O)O)=O	4	9	17	26
C(CC(C(CC(C=O)=O)O)=O)=O	4	5	21	26
C(C(C(CO)CO)O)=O	4	6	20	26
C(C(C(C=O)=O)C(C(O)=O)O)=O	4	8	18	26
C(CC(C(C(C(C=O)=O)O)O)=O)=O	4	5	21	26
C(C(CC(C(O)=O)=O)O)(O)=O	4	12	14	26
C(C=O)(CC(C(C(C=O)=O)O)O)=O	4	6	20	26
C(C(C(C(CO)=O)=O)C)=O	4	4	22	26
C(C(C(C(C(C)O)O)=O)O)=O	4	9	17	26
C(C(C(C(C(C(O)=O)O)O)=O)O)=O	4	8	18	26
C(C(C(C(C=O)O)=O)O)(O)=O	4	10	16	26
C(C(CO)(C(C(C(O)=O)=O)O)O)=O	4	7	19	26
C(C(CC(CO)(C(C=O)O)O)O)=O	4	6	20	26
C(C(C(C(O)=O)=O)CO)=O	4	9	17	26
C(C(C(CO)(CC(CO)=O)O)O)=O	4	10	16	26
C(C(C(CO)(C(C(C)=O)O)O)O)=O	4	10	16	26
C(CC(CO)(CC(C=O)O)O)=O	4	6	20	26
C1(C(CO)(O)OCC1)=O	4	3	23	26
C(C(C(C(O)=O)=O)C(CO)O)=O	4	9	17	26
C(C)(C(CO)(C(C(O)=O)O)O)=O	4	12	14	26
C(C1(C(C(CC1(C=O)O)O)O)O)=O	4	5	21	26
C(C(C)(C(C(C=O)O)O)O)=O	4	6	20	26
C1(COCC1(CO)O)=O	4	4	22	26
C(C(C(CO)C(C(C)O)O)=O)=O	4	7	19	26
C(C1(C(COC1)=O)O)=O	4	4	22	26
C(C(CO)=O)(CC(C)O)=O	4	4	22	26
C(C(CO)O)(C(C(C=O)=O)O)=O	4	7	19	26
C(C(C(CO)=O)C(C=O)=O)=O	4	7	19	26
C(C(C(CC(C=O)=O)=O)O)=O	4	6	20	26
C(C(C(C(C(CO)O)=O)=O)O)=O	4	8	18	26
C(CO)(C(CO)C(C(CO)=O)O)=O	4	10	16	26
C(C(C(C(O)O)O)(C(C=O)O)O)=O	4	7	19	26
C(CO)(C(C(C)O)(C(C=O)O)O)=O	4	7	19	26
C(C(C(CO)(C)O)C(C=O)O)=O	4	7	19	26
C(C(CO)O)(C(C=O)CC=O)=O	4	8	18	26
C(CO)(C(C(CO)=O)O)=O	4	10	16	26
C(CC(C(C=O)=O)(CO)O)=O	4	8	18	26
C(C(CO)(C(C(C=O)=O)(C)O)O)=O	4	9	17	26
C(C(C(C=O)=O)C(C(C=O)O)O)=O	4	6	20	26
C(C(C(CO)O)=O)(CCO)=O	4	10	16	26
C(C(CC(C(C(C)=O)O)O)O)=O	4	6	20	26
C(C(C(CC=O)=O)C(CO)O)=O	4	9	17	26
C(C(CO)(C(CC(C=O)=O)O)O)=O	4	8	18	26
C(C(C)(C(C=O)O)O)(C(CO)O)=O	4	8	18	26
C(C(C(CO)=O)(C(C=O)O)O)(O)=O	4	9	17	26
C(C(C(CO)=O)(C(C=O)O)O)=O	4	8	18	26
C(CO)(C(CO)C(C(O)=O)O)=O	4	13	13	26
C(C(C(C(C=C)=O)O)O)(O)=O	4	9	17	26
C(C(C(CCC(C=O)=O)O)O)(O)=O	4	8	18	26
C(CC1(COC(C1)O)O)=O	4	10	16	26
C(C(C(CCO)O)O)(O)=O	4	12	14	26
C1(COC(C1C(C=O)O)O)=O	4	6	20	26
C(C(C(C(CO)O)O)CC=O)=O	4	8	18	26
C(CO)(C(CO)(CC=O)O)=O	4	9	17	26
C(C(C(C(C=O)CC=O)O)O)(O)=O	4	9	17	26
C(C(C(CC=O)=O)C(C=O)O)=O	4	6	20	26
C(C(C(CO)O)(CC(CO)=O)O)=O	4	11	15	26
C(CC(C(C(C(C)=O)=O)O)O)=O	4	8	18	26
C(CC(C(CCO)O)=O)=O	4	5	21	26
C(CO)(C(C(C(C(C)=O)=O)O)O)=O	4	8	18	26
C(CC(C(CC(CO)=O)O)O)=O	4	7	19	26
C(C(C(CC(C(CO)=O)=O)O)O)=O	4	7	19	26
C(CO)(CC(C(C=C)=O)O)=O	4	8	18	26
C(C(C(CO)C(CO)O)=O)(O)=O	4	10	16	26
C(C(C)=O)(C(C(C)O)O)=O	4	5	21	26
C(C(CCO)(C(C(O)=O)O)O)=O	3	13	13	26
C(CC(C(C(C(CO)O)O)=O)O)=O	4	10	16	26
C(C(C=O)C(C(O)=O)O)(O)=O	4	12	14	26
C(C(C=O)C(C(C(C)=O)O)O)=O	3	12	14	26
C(C(CO)C(C(C=O)C(C)O)O)=O	4	9	17	26
C(C(C(CO)O)C(C(CO)=O)O)=O	4	9	17	26
C(CC(CC(C(O)=O)O)O)=O	4	10	16	26
C(CC(C=O)C(C(C)=O)O)=O	4	8	18	26
C(C(C=O)C(C(CO)O)O)=O	3	13	13	26
C(C(C=O)C(C(C(CO)O)O)O)=O	3	13	13	26
C(C(C(CC(C(CO)O)O)=O)O)=O	3	13	13	26
C(C(C(CO)O)C(C(CO)O)O)=O	4	10	16	26
C(C(C(C(C(CO)O)O)=O)O)(O)=O	4	11	15	26
C(C(CO)C(C(C(CO)O)O)O)=O	4	10	16	26
C(C1(CC(C(C1)=O)O)O)=O	4	5	21	26
C(C1C(C(CC(C1O)=O)O)O)=O	4	6	20	26
C(C(CO)C(C(C(C=O)O)=O)O)=O	4	8	18	26
C(C(CO)(C(C=O)(C(C)=O)O)O)=O	3	11	15	26
C(C(C(C=O)=CCO)O)=O	4	7	19	26
C(C(C(CO)C(CCO)O)=O)=O	4	8	18	26
C(C(C1C(C(CC1O)O)O)=O)=O	4	4	22	26
C(C1C(CC(C1(C=O)O)O)O)=O	4	6	20	26
C(C1C(C(CC1(C=O)O)O)O)=O	4	5	21	26
C(C(CO)O)(C(C=O)C(C=O)O)=O	4	8	18	26
C(C(C(C(C(CO)O)O)=O)CO)=O	4	11	15	26
C1(C(C(C(C)(C1O)O)O)O)=O	4	11	15	26
C(C(C=O)C(C(C=O)CO)O)(O)=O	4	10	16	26
C1(C(C(CC(C1)O)O)O)=O	4	3	23	26
C(C(CO)C(C=O)(C)O)=O	4	8	18	26
C(CO)(C(C(C(CO)O)O)O)=O	3	14	12	26
C(C(C)(C(C(C)=O)O)O)(O)=O	3	14	12	26
C(C(C(CC(C(C)=O)O)O)O)=O	4	5	21	26
C(C(CO)O)(C(CO)O)=O	3	14	12	26
C(CC(C(C(CO)O)O)=O)(O)=O	3	12	14	26
C(C(C(C)=O)(C=C)O)=O	4	3	23	26
C(C(CO)C(C(C=O)=O)(C)O)=O	4	8	18	26
C(C(C(CC(CO)O)=O)O)(O)=O	3	14	12	26
C(CC(C(C)(C(C=O)O)O)O)=O	4	4	22	26
C(C(CO)C(C(O)=O)(CO)O)=O	4	11	15	26
C(CC(C(CO)(CC=O)O)O)=O	4	6	20	26
C(C(CO)=CC(C=O)=O)=O	4	4	22	26
C(C(CO)C(C=O)(CO)O)=O	4	9	17	26
C(C(CC(C=O)CC=O)O)(O)=O	4	9	16	25
C(CC(CC(C(C=O)=O)=O)O)=O	4	6	19	25
C(C(C(CO)O)C(C)O)=O	4	8	17	25
C(C(C)(C(CC(C=O)O)O)O)(O)=O	3	12	13	25
C(C(CC(C(C=O)=O)=O)O)=O	4	6	19	25
C(C1COC(C1O)O)=O	4	2	23	25
C(C(C)(C(C(CC=O)O)O)O)(O)=O	3	12	13	25
C(C(C=O)(C(C)=O)O)=O	4	9	16	25
C(CCC(C(C(C=O)O)O)O)(O)=O	4	9	16	25
C(C(C=C)(C(C(C)=O)O)O)=O	4	10	15	25
C(C(C(C(CCO)=O)O)O)(C)=O	4	9	16	25
C(C(CO)C(C=O)O)(C(C=O)O)=O	4	6	19	25
C(C(C(C=O)O)O)(CC(C)O)=O	4	5	20	25
C(C(C=O)(C(C=O)(CO)O)O)(O)=O	4	8	17	25
C(C(C(C(O)O)O)C(C=O)O)=O	4	6	19	25
C(C1C(C(CO)(C(C1O)O)O)O)=O	4	7	18	25
C(C(C=O)(C(C(CO)O)O)O)(O)=O	4	10	15	25
C(CCO)(C(C(C=O)=O)O)=O	4	6	19	25
C(CC(CC(C=O)O)=O)(O)=O	4	5	20	25
C1(C(C(C(C(C(C1)O)O)=O)O)O)=O	4	8	17	25
C(C(C(C=O)=O)C(C)(CO)O)=O	4	7	18	25
C(C(C=C)(C(C=O)(CO)O)O)=O	4	9	16	25
C(C(C(CO)C(C=O)O)O)(O)=O	4	10	15	25
C(CO)(C(C(C(C)O)O)O)=O	4	11	14	25
C(CC(CC(C=O)CC=O)O)=O	4	4	21	25
C(C(C)(C(C=O)(CO)O)O)(O)=O	3	11	14	25
C(CC(C(C)=O)(C(C=O)O)O)=O	4	6	19	25
C(C(C(C=O)=O)(C(C=O)O)O)=O	4	6	19	25
C(C(C)(C(C)(C(C=O)O)O)O)(O)=O	3	12	13	25
C(C(C=O)(CO)O)(O)=O	4	13	12	25
C(C(C(CO)C(C)(CO)O)=O)=O	4	7	18	25
C(C1(C(C(C(C1)=O)O)O)O)=O	4	6	19	25
C(C1C(CO)(C(C(C1O)=O)O)O)=O	4	7	18	25
C(C(C(C=O)=O)C(C)O)(O)=O	4	10	15	25
C(C(C(CO)(C)O)C(C(O)=O)O)=O	4	10	15	25
C(CO)(C(CO)C(CO)O)=O	4	11	14	25
C(CC(C=O)(CC=O)O)=O	4	10	15	25
C(C(C(C(C)O)O)C(C(O)=O)O)=O	4	9	16	25
C(CC(C=O)O)(C(C(CO)O)O)=O	4	8	17	25
C(C(CC(CC(CO)=O)=O)O)=O	4	7	18	25
C(CC(C(C(C)=O)(CO)O)O)=O	4	8	17	25
C(CC(C=O)C(C(CO)=O)O)=O	4	7	18	25
C(C(C(CO)O)CC(C=O)=O)=O	4	6	19	25
C(C(C(C(C=O)=O)C(C)O)O)=O	4	4	21	25
C(CC(C)(C(C(O)=O)O)O)=O	4	9	16	25
C(C(CO)C(C=O)(CCO)O)=O	4	9	16	25
C(C(C(C=O)CC(CO)=O)O)=O	4	5	20	25
C(CC(C(C(C=O)O)O)O)(O)=O	4	7	18	25
C(CC(C(CO)CO)=O)=O	4	5	20	25
C(C(C=O)C(C(C)=O)O)(O)=O	4	10	15	25
C(CCO)(C(C(C=O)=O)CO)=O	4	7	18	25
C(C(C=O)CC(C=O)=O)=O	4	3	22	25
C(C(C(C)O)C(C(C)=O)O)=O	4	8	17	25
C(C(C(CO)O)C(C(C)=O)O)=O	4	8	17	25
C(CC(CO)O)(CC(C=O)=O)=O	4	7	18	25
C(C(C=O)C(CCO)=O)=O	4	6	19	25
C(C(C(CCO)O)C(C(O)=O)O)=O	4	10	15	25
C(C(C(C=O)=O)C(C(C)O)O)=O	4	6	19	25
C(CC(C(C(C=O)=O)(C)O)O)=O	4	6	19	25
C(C(C(C)O)C(CC(C=O)O)O)=O	4	7	18	25
C(CC=O)(C(C(C=O)=O)CO)=O	4	7	18	25
C(C(CC(C=O)CC=O)O)=O	4	5	20	25
C(C(C(C)=O)C(C(O)=O)O)=O	4	10	15	25
C(C(C(C(CO)O)=O)C(CO)O)=O	4	10	15	25
C(C(C(C(C=O)=O)CO)=O)(O)=O	4	8	17	25
C(CO)(CC(C(CO)O)O)=O	4	11	14	25
C(C(C=C)(C(C=O)O)O)(O)=O	4	9	16	25
C(C(C)(C(CC=O)O)O)(O)=O	3	12	13	25
C(CC1(C(O)OCC1)O)=O	4	9	16	25
C(CC(C(CO)C(C=O)O)O)=O	4	5	20	25
C(C(C(C(O)=O)=O)C(C=O)O)=O	4	7	18	25
C(C(C(C=O)O)O)(C(CO)CO)=O	4	9	16	25
C(C(C=O)C(CC(C=O)O)O)(O)=O	4	8	17	25
C(C(C(C([C](C(O)=O)O)O)O)O)=O	4	8	17	25
C(C(CC=O)(C(C=O)O)O)(O)=O	4	7	18	25
C(C(C(C(CC=O)O)O)C(C)O)=O	4	6	19	25
C(C(C=O)C(C(CC=O)O)O)(O)=O	4	7	18	25
C(CC([C](C(O)=O)O)O)=O	4	9	16	25
C(C(CC(C(CO)=O)=O)=O)=O	4	5	20	25
C(C(C(C(CO)O)=O)CO)(O)=O	4	12	13	25
C(C(C(CO)=CC=O)O)=O	4	6	19	25
C(C(C(C=O)=O)C(C(C)=O)O)=O	4	7	18	25
C(C(CC(CC(CO)=O)O)O)=O	4	7	18	25
C(C)(C(CC(C(O)=O)=O)O)=O	4	10	15	25
C(C(C=O)C(CC(CO)=O)O)=O	3	12	13	25
C(C(CO)O)(C(C(C=O)=O)CO)=O	4	8	17	25
C(C)(C(C(C)O)(C(C=O)O)O)=O	4	6	19	25
C(C(C(CO)O)O)(CC(C=O)=O)=O	4	8	17	25
C(CC(C(CC(C=O)O)O)O)=O	4	4	21	25
C(C(C(CO)O)(C(C)O)O)=O	3	11	14	25
C(C(C)=O)(C(C(CO)O)O)=O	4	9	16	25
C(C(CO)C(C(C)=O)(CO)O)=O	4	9	16	25
C(C(CO)C(C(C(C)=O)=O)O)=O	4	9	16	25
C(C(C=O)C(C(CO)O)O)(O)=O	4	9	16	25
C(C(CO)(C(C(C(C)=O)=O)O)O)=O	4	8	17	25
C(CC(CO)CC=O)(O)=O	4	10	15	25
C(CC(C(CO)=O)O)(O)=O	4	7	18	25
C(C(C=O)C(C(CCO)=O)O)=O	3	12	13	25
C(C)(C(CO)(C(C(C)=O)O)O)=O	4	9	16	25
C(C(C(C(CO)(CO)O)O)=O)=O	3	11	14	25
C(C(C(C)=O)(C(C(CO)O)O)O)=O	3	12	13	25
C(C(C)(C(C(C=O)O)O)O)(O)=O	4	8	17	25
C(C(C(C)=O)(C(C(C)=O)O)O)=O	3	11	14	25
C(CO)(C(CO)(CO)O)=O	3	13	12	25
C(C(C(C(CO)(CO)O)O)O)=O	3	11	14	25
C(CO)(C(CO)(C(CO)O)O)=O	3	13	12	25
C(C(C(CO)(C(C)O)O)O)=O	4	10	15	25
C(C(C(C=CC=O)(CO)O)O)=O	4	9	16	25
C(C(CO)(C(C(CO)=O)(C)O)O)=O	4	9	16	25
C(C(CO)(C(C=O)(C)O)O)(O)=O	3	12	13	25
C(C(C(C=O)=O)C(CCO)O)=O	4	7	18	25
C1(C(CC(CO1)O)=O)=O	4	3	22	25
C(C(CO)C(C=O)(C(C)O)O)=O	4	8	17	25
C(C(CO)C(C(CO)O)O)=O	4	9	16	25
C(CC(C(CO)(C(CO)O)O)O)=O	3	13	12	25
C(C(C=O)C(CO)(CC=O)O)=O	3	11	14	25
C(C(CO)(CC=O)O)(C(CO)O)=O	4	9	16	25
C(C(CO)C(C)(C(C(O)=O)O)O)=O	4	10	15	25
C(C(CO)C(C=O)O)(O)=O	4	7	18	25
C(C(CC(C(C(CO)O)=O)O)O)=O	4	9	16	25
C(C(C1(C(C(CC1O)O)O)O)=O)=O	4	4	21	25
C(C(C(C(C=O)O)O)(CCO)O)=O	4	7	18	25
C(C(CO)O)(C(C(C)=O)O)=O	4	10	15	25
C(C(C(CO)(CC(C=O)=O)O)O)=O	4	6	19	25
C(C(CO)C(C(C=C)=O)O)=O	4	7	18	25
C(C1C(O)OCC1O)=O	4	2	23	25
C(C(C(C)O)(C(C(C)=O)O)O)=O	4	8	17	25
C(C(C(C=O)C(C=O)O)O)=O	3	11	14	25
C(C(C(C=CC(C=O)=O)O)O)=O	4	3	21	24
C(C(C=C)(CC(CO)=O)O)=O	4	9	15	24
C(C(CCC(C=O)=O)O)(O)=O	4	7	17	24
C(CO)(C(CCC(C=O)=O)O)=O	4	6	18	24
C(C(CO)O)(CC(CO)O)=O	4	9	15	24
C(C(C(CC=O)O)(CCO)O)(O)=O	3	12	12	24
C(C(C(CO)=O)(CC=O)O)=O	4	8	16	24
C(CC1(C(C(C(C1O)=O)O)O)O)=O	4	5	19	24
C(CO)(C(C(C(C(O)=O)=O)O)O)=O	4	6	18	24
C(C(CO)C(C(C)(CC=O)O)O)=O	4	6	18	24
C(C(C(C(C=O)=O)C(CO)O)O)=O	4	5	19	24
C(CO)(C(C(CCO)O)O)=O	4	11	13	24
C(CC(C(C=O)=O)(C)O)(CO)=O	4	7	17	24
C(C=C(C=O)C(CO)O)=O	4	4	20	24
C(C(C(C(O)O)O)C(C(O)=O)O)=O	4	9	15	24
C(CO)(CC(C(C(C)=O)=O)O)=O	4	9	15	24
C(C(C(CO)O)(C(CCO)O)O)=O	4	9	15	24
C(CC(C(C(C(O)=O)=O)O)O)=O	4	8	16	24
C(CO)(C(CO)CC(C=O)=O)=O	4	5	19	24
C(C(CO)(CC(C(CO)O)=O)O)=O	4	8	16	24
C(CC(CC(C(CO)O)=O)O)=O	4	8	16	24
C(C(C(C(C)=O)=O)C(CO)O)=O	4	8	16	24
C(C(C(C(CO)O)C(C)O)=O)=O	4	5	19	24
C(C(C(C(C=O)=O)(C(C)O)O)O)=O	4	4	20	24
C(C(C)(CC(C(C=O)O)O)O)=O	4	4	20	24
C1C(C(C(O)O1)O)O	2	7	17	24
C(C)(C(CO)(C(C(CO)O)O)O)=O	4	10	14	24
C(C(C(C)(C(CO)O)O)O)=O	4	8	16	24
C(C(C(CO)=O)(C(CO)O)O)=O	3	12	12	24
C(C(C(C=O)C(C(C)=O)O)O)(O)=O	4	9	15	24
C(C(CO)C(C=O)C(CO)=O)=O	4	7	17	24
C(C(C(C=O)C(C=O)(C)O)O)(O)=O	4	9	15	24
C(CO)(OC(C=O)O)=O	4	1	23	24
C(C(C(CC=O)O)(C(C)O)O)=O	4	6	18	24
C(CO)(C1(C(CC(C1O)=O)O)O)=O	4	6	18	24
C(CC(C(C(C(C=O)O)=O)O)O)=O	4	5	19	24
C(C(C(C=O)=O)C(C(O)O)O)=O	4	6	18	24
C(C(CO)CC(C(C=O)O)=O)=O	4	6	18	24
C(CO)(C(C(C(O)=O)=O)O)=O	4	11	13	24
C(C(CC(C)(C(C=O)O)O)O)=O	4	2	22	24
C(CC(CC(C(CO)=O)O)=O)=O	4	6	18	24
C(C(C=O)C(C=O)(C(CO)O)O)=O	3	11	13	24
C(C(C(C(C=O)(C(C)=O)O)O)O)=O	4	7	17	24
C(C(CO)C(CC(C(O)=O)=O)O)=O	4	8	16	24
C(C1(CC(C(C(C1O)=O)O)O)O)=O	4	5	19	24
C(CO)(C(C(CO)O)C(C=O)O)=O	4	6	18	24
C(C(C=O)C(C(C=O)CO)O)=O	4	8	16	24
C(CCC(O)=O)=O	5	24	0	24
C(CO)(C(CO)(C(C)O)O)=O	3	12	12	24
C(CO)(C(CO)C(C(C)=O)O)=O	4	9	15	24
C(C1C(C(C=O)(CC1O)O)O)=O	4	4	20	24
C(C1(C(C)(C(C(C1O)=O)O)O)O)=O	4	6	18	24
C(C(C(C)(CC(CO)=O)O)O)=O	4	7	17	24
C(CC(CO)(CC(CO)=O)O)=O	4	9	15	24
C(C(C(CO)(C(CO)(C)O)O)=O)=O	4	8	16	24
C(C1(C(CC(C1O)=O)O)O)(O)=O	4	9	15	24
C(C(C=O)C(C=O)CO)=O	4	6	18	24
C(C)(C(C(C(O)=O)=O)O)=O	4	6	18	24
C(C)(C1(C(CC(C1O)=O)O)O)=O	4	8	16	24
C(C(C=O)C(CO)O)(O)=O	4	8	16	24
C(C(C(C=O)=O)(CO)O)(O)=O	4	10	14	24
C(C(C(CO)(C(C(O)O)O)O)=O)=O	4	7	17	24
C(C(CC(CO)O)O)(O)=O	3	13	11	24
C(C(CC(C(CO)O)O)O)(O)=O	3	13	11	24
C(C(C(CC(C(CO)O)O)O)O)=O	4	8	16	24
C(C1C(C(C(C1(CO)O)O)O)O)=O	4	6	18	24
C(C)(C(CCC(C=O)=O)O)=O	4	6	18	24
C(C(C(CO)O)(C(C(C)O)O)O)=O	4	8	16	24
C(C(C(C)=O)(C(C=O)O)O)(O)=O	4	8	16	24
C(C(CC(C)(C(C=O)O)O)O)(O)=O	4	8	16	24
C(C)(C(C(C(C(C)=O)=O)O)O)=O	4	8	16	24
C(C(CO)C(CCO)O)=O	4	8	16	24
C(C(CO)C(C)(C(CC=O)O)O)=O	4	6	18	24
C(C(C(CO)O)C(C=O)(C)O)=O	4	7	17	24
C(C(C)=O)(C(C(C(CO)O)O)O)=O	4	9	15	24
C(C1C(CO)(CC(C1O)=O)O)=O	4	7	17	24
C(CO)(C(C(C=O)=O)(CO)O)=O	4	8	16	24
C(C(C(C)O)(C(C(O)=O)O)O)(O)=O	4	11	13	24
C(C(C(CO)O)C(C(O)=O)(C)O)=O	4	9	15	24
C1(C(C(C(CO1)O)O)O)=O	3	12	12	24
C(C(C(C(OCC=O)O)O)O)=O	4	5	19	24
C(C(C)(C(C(C(C)=O)O)O)O)(O)=O	3	12	12	24
C(C(C(C(C(C)O)=O)O)O)(CO)=O	4	8	16	24
C(C(CCO)(C(C(O)=O)O)O)(O)=O	3	13	11	24
C(C(C(C)O)C(C(CO)O)O)=O	4	8	16	24
C(C(C(C(C=O)=O)O)O)(C(C)O)=O	4	6	18	24
C(CC(C(CC(C)O)=O)O)=O	4	6	18	24
C(C(C(C(CCO)=O)=O)O)=O	4	6	18	24
C(C(C(C)O)=O)(CCO)=O	4	5	19	24
C(C(C(CCCC(C=O)=O)O)O)=O	4	4	20	24
C(C(C(CO)(C(CO)O)O)O)(O)=O	3	13	11	24
C(C(C(CC(C(C=O)=O)=O)O)O)=O	4	4	20	24
C(CC(C=O)C(C=O)CO)=O	4	6	18	24
C(C(C(C=O)=O)CCO)=O	4	4	20	24
C(C(C=O)(C(C(O)=O)O)O)(O)=O	4	11	13	24
C(CC(C(CO)C(CO)O)=O)=O	4	7	17	24
C(C(C(CCC=O)=O)O)(O)=O	4	8	16	24
C(C(C(CO)C(C(O)O)O)=O)=O	4	6	18	24
C(C(C(C(C=O)=O)(C)O)O)(C)=O	4	7	17	24
C(CC(C=O)C(C=O)(CO)O)=O	4	7	17	24
C(C(C(C)=O)(C(C(O)=O)O)O)=O	3	12	12	24
C(C(CO)O)(CC(C(O)=O)=O)=O	4	9	15	24
C(C(C1C(C(C(C1O)=O)O)O)O)=O	4	4	20	24
C([C](C)O)(O)=O	4	1	23	24
C(CC(C=O)(CC(C=O)=O)O)=O	4	6	18	24
C(C(CO)(C(C(C(C)O)O)O)O)=O	4	8	16	24
C1(C(C(C(C1CO)O)O)O)=O	4	7	17	24
C(CC(CC(C(CO)O)=O)=O)=O	4	8	16	24
C(C(C(C)=O)(C(C)O)O)=O	3	11	13	24
C(C(C(CO)O)=O)(CC)=O	4	4	20	24
C(C(C)(C(C=O)C(C=O)O)O)(O)=O	4	8	16	24
C(CCC(C(C=O)O)O)(O)=O	4	7	17	24
C(C(C(CC(C(O)=O)O)O)O)(O)=O	4	11	13	24
C1(C(CO)C(C=O)(C(C1O)O)O)=O	4	6	18	24
C(CC(C(C=O)=O)=O)(O)=O	4	5	19	24
C(C(C=O)(C(C(C)=O)O)O)=O	4	10	14	24
C=CC(C(C(C(C=O)=O)O)O)=O	4	6	18	24
C(C(C(C(O)=O)=O)C)=O	4	2	22	24
C(CC(C(C(C(O)=O)=O)CO)O)=O	4	8	16	24
C(CC(CC(C(C)=O)O)O)=O	4	5	19	24
C(C(CO)(C(C=O)(C)O)O)=O	3	9	15	24
C(C(CC(C=O)=O)O)=CC=O	4	6	18	24
C(C(CC(CC(C(O)=O)=O)O)O)=O	4	6	17	23
C(C(CO)(C(C)(CC=O)O)O)=O	4	6	17	23
C(C(C=O)C(CO)(C(CO)O)O)=O	3	12	11	23
C(CC(CCC(C=O)=O)=O)=O	4	3	20	23
C(C)(C(CO)(C(CO)O)O)=O	4	10	13	23
C(C(C(C(O)=O)=O)(C(CO)O)O)=O	4	8	15	23
C(C(C(C)(CC(C(O)=O)=O)O)O)=O	4	7	16	23
C(C(C(C=O)=O)(C(CO)O)O)(O)=O	4	7	16	23
C(CC(C(CC(C(O)=O)=O)O)O)=O	4	5	18	23
C(C(C(C(C(O)=O)=O)O)O)(O)=O	4	9	14	23
C(CC(C(C=O)C(C=O)O)O)(O)=O	4	7	16	23
C(CO)(C(C(C)O)C(C=O)O)=O	4	5	18	23
C(C(CO)O)(CC(C(C)=O)=O)=O	4	7	16	23
C(C(C(CO)O)C(C=O)O)(O)=O	4	8	15	23
C(C(C(C(O)=O)C(C=O)O)O)(O)=O	4	9	14	23
C(CC(C(C(C)O)O)=O)(O)=O	4	8	15	23
C(C(CO)(CC(CC=O)=O)O)=O	4	6	17	23
C(CC(CC(C=O)=O)O)(O)=O	4	7	16	23
C(CC(C(C=O)C(C(C)=O)O)O)=O	4	5	18	23
C(C(C(CO)(C)O)O)(O)=O	4	10	13	23
C(C)(C(C(CCC(C=O)=O)O)O)=O	4	3	20	23
C(C(C(C(CO)=O)=O)CO)=O	4	6	17	23
C(C(C(C(C(O)=O)O)O)C(C)O)=O	4	7	16	23
C(C(C(CC(C)O)=O)O)(O)=O	4	10	13	23
C(C(C(COC(C=O)O)O)O)=O	4	5	18	23
C(C(C(CO)O)(C(CO)(C)O)O)=O	4	9	14	23
C(CCO)(C(C(CO)=O)O)=O	4	9	14	23
C(CC(C(CO)=O)(C(C=O)O)O)=O	4	4	19	23
C1(C(C(C(C(C1CO)O)=O)O)O)=O	4	6	17	23
C(CO)(C(C(C(C=C)=O)O)O)=O	4	7	16	23
C=CC(C(CC(C=O)=O)O)=O	4	6	17	23
C(C(C(C=O)=O)(C(C=O)O)O)(O)=O	4	6	17	23
C(C1(CC(C(C1O)=O)O)O)=O	4	7	16	23
C(C(CO)C(C(C=O)(C)O)O)=O	4	6	17	23
C(C(C)(C(C=O)O)O)(C(C=O)O)=O	4	4	19	23
C(CC(C(C=O)(C(C)=O)O)O)=O	3	9	14	23
C(CC1(C(C(C(C1)=O)O)O)O)=O	4	4	19	23
C(C(C(C(C(O)O)O)O)=O)=O	4	5	18	23
C(C(C(C(C)O)O)O)(C(CO)O)=O	4	9	14	23
C(CO)(C1C(CC(C1O)=O)O)=O	4	7	16	23
C(C(C=O)C(C(C)O)O)=O	4	9	14	23
C(C1C(C(C(C1(C)O)O)O)=O)=O	4	5	18	23
C(C(C)(C(C(C(C=O)=O)O)O)O)=O	4	6	17	23
C1(C(C(C(CO)(C1CO)O)O)O)=O	4	8	15	23
C(CC(C(C(C=O)=O)O)=O)=O	4	4	19	23
C(CC(C(C(CO)=O)=O)O)=O	4	5	18	23
C(C(C(C(O)O)O)(C(CO)O)O)=O	4	8	15	23
C(C(C(CO)(CO)O)=O)=O	3	10	13	23
C(C(C)O)(C(C(C=O)=O)O)=O	4	7	16	23
C(CC(C(C(C=O)CC=O)O)O)=O	4	3	20	23
C(C(C(C(C(C)=O)O)=O)O)=O	4	7	16	23
C(C(C(C)(C(C=O)CC=O)O)O)=O	4	5	18	23
C(C(C)(C(C(O)=O)O)O)(O)=O	3	13	10	23
C(C(CC(C(C=O)=O)O)O)(O)=O	4	6	17	23
C(C(C)(C(C(C(CO)=O)O)O)O)=O	4	7	16	23
C(C(CCO)(C(C(C)=O)O)O)(O)=O	3	12	11	23
C(C(C)(C(C(CCO)=O)O)O)(O)=O	3	12	11	23
C(C(C)(C(CO)(C(C=O)O)O)O)=O	4	8	15	23
C(C(C(CC(CO)O)=O)=O)=O	4	6	17	23
C(C(C=O)C(CC(C=O)=O)O)=O	4	7	16	23
C1(C(C(C(C1(CO)O)O)O)O)=O	4	8	15	23
C(C(CC(CC(C=O)=O)O)O)(O)=O	4	8	15	23
C(C(C(C=O)=O)C(C(CO)O)O)=O	4	6	17	23
C(CC(CO)(CC(C(O)=O)O)O)=O	4	9	14	23
C(C(CO)C(CO)(C(CO)O)O)=O	4	9	14	23
C(C([C](C(O)=O)O)(C(CO)O)O)=O	4	8	15	23
C(C(CO)(C(CO)O)C(C=O)O)=O	4	7	16	23
C(C(C(C=O)(O)O)O)(C(CO)O)=O	4	7	16	23
C(C(C(CO)O)(C(C=O)(O)O)O)=O	4	7	16	23
C1(C(C(C(C1)O)(CO)O)O)=O	4	8	15	23
C(C(CCCC(C=O)=O)O)=O	4	3	20	23
C(CC(C(CO)(C(CO)O)O)=O)=O	4	7	16	23
C(C(C(C=CC=O)O)O)(O)=O	4	9	14	23
C(C(CCC(CO)O)=O)=O	4	4	19	23
C(C(CCC(C(CO)O)O)=O)=O	4	6	17	23
C(C(C1(C(CCO1)=O)O)O)=O	4	5	18	23
C(C1C(C(CC1O)O)O)=O	4	4	19	23
C(C=O)(CCC(C(C=O)=O)O)=O	4	4	19	23
C1(COC(C1C(C)O)O)=O	4	4	19	23
C1(C(C(C(C1)O)(C(C=O)O)O)O)=O	4	4	19	23
C(C1C(CC(O1)O)=O)(O)=O	4	3	20	23
C1(CC(C(C(C(C1O)O)O)=O)O)=O	4	6	17	23
C(C1(C(C(C(C(C1)=O)O)O)O)O)=O	4	4	19	23
C(C(C(C(CO)O)(C(C)O)O)=O)=O	4	5	18	23
C1(C(C(C)O)OC(C1)O)=O	4	3	20	23
C(C1C(C(C(CO)(C1O)O)O)=O)=O	4	5	18	23
C(C1C(C(C(C1(CO)O)O)O)=O)=O	4	5	18	23
C(C(C(CO)O)(C(C)O)O)(O)=O	3	12	11	23
C(C(C(C(C=O)=O)(C)O)O)(O)=O	4	7	16	23
C(C(C(C(CO)O)=O)(CO)O)(O)=O	4	10	13	23
C(C(C(CC(C)O)=O)=O)=O	4	3	20	23
C(C(CO)C(C(C)O)O)=O	4	6	17	23
C(C(C(CC=O)O)C(C=O)O)(O)=O	4	6	17	23
C(C(C(C1C(COC1O)=O)O)O)=O	4	4	19	23
C(CC(C(O)=O)O)(CCO)=O	4	8	15	23
C(C(CO)C(CC(CC=O)O)O)=O	4	6	17	23
C(C(C=O)C(C=O)(CO)O)(O)=O	4	7	16	23
C(C(C(CO)=O)C(C=O)=C)=O	4	5	18	23
C(C(C=CC=O)(C(C=O)O)O)=O	4	5	18	23
C(C(C(C=O)=C)(C(C=O)O)O)=O	4	5	18	23
C(C(C(CO)O)O)(CCO)=O	4	8	15	23
C(CO)(C(C(C(O)=O)=O)CO)=O	4	10	13	23
C(C(C(C=O)(CC(C=O)=O)O)O)=O	4	5	18	23
C(C(C(O)=O)O)(CC(C)=O)=O	4	9	14	23
C(C(C(CCO)=O)=O)(O)=O	4	6	17	23
C(C(C=O)C(CCO)O)=O	4	10	13	23
C(CC(C(C(C=O)=O)=C)O)=O	4	4	19	23
C(C(CO)C(C(O)=O)(C)O)=O	4	9	14	23
C(C(C(C)O)C(CO)(CC=O)O)=O	4	8	15	23
C(C(C=O)C(CO)(CC=O)O)(O)=O	4	9	14	23
C(C(C=O)C(C(CO)O)=O)(O)=O	4	8	15	23
C(CC(C(CC=O)=O)=O)=O	4	5	18	23
C(C(C)(C(C(C=O)=O)CO)O)(O)=O	4	8	15	23
C(CC(C=CC(C=O)=O)O)=O	4	4	19	23
C(C(CO)C(C)(CO)O)=O	4	7	16	23
C(C(CO)C(C(C(C)O)=O)O)=O	4	8	15	23
C1(C(CC(CO)O1)=O)=O	4	3	20	23
C(CO)(CC(C(C=O)=O)=O)=O	4	4	19	23
C(C(C(C)O)C(C(C=C)=O)O)=O	4	6	17	23
C(C(CO)=O)(CC(CO)O)=O	4	8	15	23
C(CC(CO)=O)(CC(C=O)=O)=O	4	5	18	23
C(CC(C(CO)=O)O)(C(CO)O)=O	4	7	16	23
C(C(C=O)CCO)(O)=O	4	2	21	23
C(C(C(C)O)C(C)O)=O	4	4	19	23
C(C(C(C)O)C(C=O)(CO)O)=O	4	6	17	23
C(C(CO)C(C(CC(O)=O)=O)O)=O	4	7	16	23
C(C(CO)C(C(O)=O)(CCO)O)=O	4	9	14	23
C(C(C=O)C(C)(C(C=O)O)O)(O)=O	4	7	16	23
C(C(C(C(CO)(C)O)O)=O)=O	4	6	17	23
C(C(CO)C(C=CC=O)O)=O	4	7	16	23
C(C(CO)O)(C(C=C)O)=O	4	5	18	23
C(C(C(C(C(C)=O)O)O)C(C)O)=O	4	7	16	23
C(C(C)(C(C(CO)=O)CO)O)=O	4	8	15	23
C(C(C(C)O)C(C)(C(C=O)O)O)=O	4	6	17	23
C(CO)(C(CO)C(C(CO)O)O)=O	4	10	13	23
C(C)(C(C(CC(CO)=O)O)O)=O	4	8	15	23
C(CC(CO)(C(C(C)=O)O)O)=O	4	8	15	23
C(C(CO)C(C=O)(C(C)=O)O)=O	4	8	15	23
C(C(C=O)C(C(CO)=O)O)(O)=O	4	8	15	23
C(CC(C(C(C=O)=O)C(C)O)O)=O	4	6	17	23
C(C(C(C(CC=O)O)=O)O)(O)=O	4	8	15	23
C(CC(C(C=O)=O)CO)(CO)=O	4	4	19	23
C(CC(C(C(CCO)=O)O)O)=O	4	7	16	23
C(CC(C=O)C(C(C=O)=O)O)=O	4	5	18	23
C(CC(C(O)=O)(C(C=O)CO)O)=O	4	8	15	23
C(CO)(C(C)(C(C(C=O)=O)O)O)=O	4	5	18	23
C(CO)=C(C=O)C(CO)=O	4	5	18	23
C(C(C(C(CCO)=O)=O)CO)=O	4	7	16	23
C(C(C=O)C(C(C(C)=O)O)O)(O)=O	4	8	15	23
C(C(C=O)C(C)(CO)O)=O	4	10	13	23
C(C(C(C=O)=C)(C(CO)O)O)=O	4	7	16	23
C(C(C)(C(C(CCO)=O)O)O)=O	4	7	15	22
C(C(C(C(C)=O)=O)C(C=O)O)=O	4	5	17	22
C(C(C(C)=O)(C(CO)O)O)=O	3	10	12	22
C(C(C(C(C=C)=O)O)O)(CCO)=O	4	6	16	22
C(C(C(CO)(CCO)O)O)=O	4	7	15	22
C1(COCC1(C(C=O)O)O)=O	4	5	17	22
C(C(C(CC(CO)=O)O)C(C)O)=O	4	7	15	22
C(C(C(C=O)=O)C(C=O)(C)O)=O	4	6	16	22
C(C(CC(C(C(C)=O)O)O)O)(O)=O	4	8	14	22
C(C(C(C(CCO)O)=O)O)=O	4	8	14	22
C(C(C(C)O)C(C(CO)=O)O)=O	4	6	16	22
C(CC1(COCC1O)O)=O	4	8	14	22
C(C(C)(C(CO)(CC=O)O)O)(O)=O	3	11	11	22
C(CCC(C(C=O)=O)CO)(O)=O	4	8	14	22
C(C(C(CO)O)C(CCO)O)=O	4	7	15	22
C(CC(CC(C(CO)=O)=O)O)=O	4	6	16	22
C(C(C(C=O)=O)C(C(CO)=O)O)=O	4	4	18	22
C(C1CC(C(O)O1)=O)(O)=O	4	4	18	22
C(C(C)O)(C(C=O)C(C=O)O)=O	4	5	17	22
C(C(C(C(C(C(C)O)O)O)O)=O)=O	4	4	18	22
C(C(C=CC(CCO)=O)=O)=O	4	3	19	22
C(C)(C(CO)(C(C(C=C)=O)O)O)=O	4	7	15	22
C(C(C(C(O)=O)=O)C(CO)O)(O)=O	4	7	15	22
C(C(CO)O)(C(C(CO)=O)O)=O	4	11	11	22
C(C(C(C(CO)C(C)O)=O)O)(O)=O	4	9	13	22
C(C(CC(C(C=O)CC=O)O)O)=O	4	4	18	22
C(C(C=C)(C(C(C=O)=O)O)O)=O	4	5	17	22
C(C(CO)C(C(O)O)O)=O	4	6	16	22
C(C)(C(CC(C(C=O)=O)O)O)=O	4	5	17	22
C(C(C(CCC(C=O)=O)=O)O)=O	4	3	19	22
C(CC(C=O)(C(C=O)(C)O)O)=O	3	7	15	22
C(C(C(C)O)C(C(CCO)=O)O)=O	4	7	15	22
C(CC(C=O)(C(C=O)O)O)(O)=O	4	6	16	22
C(C(C=O)C(C(CCO)=O)O)(O)=O	4	8	14	22
C(C(C(C=O)=O)C(C(O)=O)O)(O)=O	4	8	14	22
C(C(C=O)C(C(O)O)O)=O	4	9	13	22
C(CC(C)(CCC(C=O)=O)O)=O	4	1	21	22
C(CCO)(CC(C(O)=O)=O)=O	4	7	15	22
C(C(C(CO)C(C)(CO)O)=O)(O)=O	4	7	15	22
C(C(CO)=O)(C(C(CO)O)O)=O	4	8	14	22
C1(C(C(C(CO)(C1)O)O)O)=O	4	6	16	22
C(C(C)(C(CC(C=O)=O)O)O)=O	4	5	17	22
C(C(CO)(C(C=O)C(C)=O)O)=O	4	6	16	22
C(C(C(C)=O)C(C=O)O)(O)=O	4	5	17	22
C(CC(C(CO)O)(C(C=O)O)O)=O	4	5	17	22
C(C1C(C(C(C)(C1O)O)O)=O)=O	4	5	17	22
C(C(CC(C)O)O)(O)=O	4	6	16	22
C(C(CC(CC(C=O)O)O)O)(O)=O	4	8	14	22
C(C(C)(C(C(C(O)=O)O)O)O)=O	4	8	14	22
C(C(C(CC(C)O)O)C(C=O)O)=O	4	6	16	22
C(C(CC(C(C)=O)=O)O)(O)=O	4	8	14	22
C(C(C(CC=O)=O)CC=O)=O	4	4	18	22
C(C(C(C)(C(C(CO)O)O)O)=O)=O	4	6	16	22
C(C([C](C(O)=O)O)(C(C=O)O)O)=O	4	4	18	22
C(CC(C(C(C(C)=O)O)O)=O)(O)=O	4	6	16	22
C(C(C=O)(C(C=O)CO)O)(O)=O	4	6	16	22
C(C(C(C(C=O)=O)O)O)=CC=O	4	4	18	22
C(C1C(C(C(CC1O)O)O)=O)=O	4	5	17	22
C=C(C(C=O)=O)C(C(CO)O)O	4	4	18	22
C(C)(C(C(C(C(CO)O)O)O)O)=O	4	8	14	22
C=C(C(C=O)=O)C(CO)O	4	3	19	22
C(CC(C(C(C(C=C)=O)O)O)=O)=O	4	5	17	22
C(C(C(C(C(C)O)O)=O)CO)=O	4	7	15	22
C(C(CCCC(C=O)=O)O)(O)=O	4	7	15	22
C(C(C1C(C(CO1)O)=O)O)=O	4	5	17	22
C(C(C1(C(O)OCC1O)O)O)=O	3	9	13	22
C(CC(C)(C(C=O)CC=O)O)=O	4	3	19	22
C(C(C=O)C(CC(CO)=O)O)(O)=O	4	8	14	22
C(CC(CCCC(C=O)=O)O)=O	4	2	20	22
C(C(C(CCC(C=O)=O)(C)O)O)=O	4	2	20	22
C(C(C(C)O)C(C=CC=O)O)=O	4	6	16	22
C(CC(C(C(O)=O)C(CO)=O)O)=O	4	8	14	22
C(CO)(CC(C(C=O)CC=O)O)=O	4	5	17	22
C(CO)(CC(CCC(C=O)=O)O)=O	4	4	18	22
C1(C(C(CO)(C(C1CO)O)O)O)=O	4	8	14	22
C(CC=O)(C(C(CO)=O)CO)=O	4	7	15	22
C(C(C(C1C(C(O)OC1)=O)O)O)=O	4	6	16	22
C(CC(C(C(CO)=O)C(C)O)O)=O	4	7	15	22
C(C(C=CC=O)C(C=O)O)=O	4	4	18	22
C(C(CCC(C=O)=O)CO)=O	4	4	18	22
C(CC(C(CCO)=O)O)(CO)=O	4	8	14	22
C(C(CO)(CCC(C=O)=O)O)=O	4	5	17	22
C(C(CO)(C(C=CC=O)O)O)=O	4	8	14	22
C(C1(C(C(O)OCC1O)O)O)=O	3	8	14	22
C(C(C(CC=O)=O)CO)(O)=O	4	7	15	22
C(C(C(C(CO)O)=O)C(C)O)=O	4	7	15	22
C(CC(C(C=O)=CC=O)O)=O	4	4	18	22
C(C(C(C(C(O)=O)O)=O)CO)=O	4	8	14	22
C(C(C(CO)O)C(C(O)=O)O)(O)=O	4	10	12	22
C1(C(C(CC(C1(CO)O)O)O)O)=O	4	7	15	22
C(CC(C=O)(C(C(C=O)=O)O)O)=O	4	5	17	22
C(C(C(C(C=O)=O)C(C)O)O)(O)=O	4	6	16	22
C(C(C(C(C(O)=O)=O)CO)O)(C)=O	4	7	15	22
C(C(CC(C(CO)(CO)O)O)=O)=O	3	11	11	22
C(C(C(CO)=O)C(C)O)(O)=O	4	10	12	22
C(CCC(CC(C=O)=O)=O)=O	4	2	20	22
C(C(CO)(C(C(CCO)O)O)O)=O	4	7	15	22
C(C(C=O)(C(C(CO)=O)O)O)(O)=O	4	6	16	22
C(C(C(C)(C(C=O)O)O)O)=O	3	10	12	22
C(C(CO)(C(C)O)C(C=O)O)=O	4	6	16	22
C(C(C(C=O)(C(C=O)O)O)O)=O	3	8	14	22
C(C)(C(CO)(C(C)O)O)=O	4	8	14	22
C(C(CO)(C(CC(CO)O)O)O)=O	4	7	15	22
C(CC(C(C(C=O)=O)CO)O)(O)=O	4	7	15	22
C(C(C(CO)(C(C)O)O)=O)(O)=O	4	8	14	22
C(C(C(C(CC=O)=O)=O)CO)=O	4	5	17	22
C(CC(C(CO)(C(C)O)O)=O)=O	4	6	16	22
C(C(C(CO)O)(CC=O)O)(O)=O	4	8	14	22
C(C(CO)O)(C(CO)(C(C)O)O)=O	4	8	14	22
C(C(CO)(C(CO)O)O)(O)=O	3	12	10	22
C(C(C)(C(C(C(O)=O)=O)CO)O)=O	4	7	15	22
C1(C(O)OCC(C1O)O)=O	4	5	17	22
C(C(C)(CC(C=O)=O)O)(O)=O	4	7	15	22
C(C(C(C)O)(C(C=O)(C)O)O)=O	4	6	16	22
C(C(C(CO)C(C(CO)=O)O)O)=O	4	7	15	22
C1(C(C(C=O)OC(C1)O)O)=O	4	5	17	22
C(C(C)(C(C(CC=O)O)O)O)=O	4	4	18	22
C(C(C(CC(C(O)=O)O)=O)O)(O)=O	4	10	12	22
C(CC(C(CC(C)=O)=O)=O)=O	4	3	19	22
C(CC=O)(CC(C(C)=O)=O)=O	4	5	17	22
C(C(C=O)(C(CC=O)O)O)(O)=O	4	7	15	22
C(C(CCO)O)(CCO)=O	4	5	17	22
C(C(CO)(C(C)(C(CO)O)O)O)=O	4	8	14	22
C(C(CO)(CC(C=O)=O)O)(O)=O	4	6	16	22
C(C(CO)C(C(CO)=O)(C)O)=O	4	7	15	22
C(C(C(C(C=O)=O)O)=O)(O)=O	4	7	15	22
C(CO)=CC(C(O)=O)=O	4	5	17	22
C(C(C(C(O)=O)O)O)(O)=O	3	11	11	22
C(CC(C(C(C=O)=O)O)O)(O)=O	4	5	17	22
C(C(C(C=O)=O)C(CC=O)O)(O)=O	4	7	15	22
C(CC(C(CC(CO)O)=O)=O)=O	4	6	16	22
C(C(C(CO)C(CCO)O)=O)(O)=O	4	7	15	22
C(C(C=C)(C(C=O)CO)O)=O	4	7	15	22
C(C(C(C)O)(C(C(C=C)=O)O)O)=O	4	6	16	22
C(C(C(C=O)O)(C(C=O)O)O)(O)=O	3	11	11	22
C(C(C(C(O)=O)O)O)(C(C)O)=O	4	10	12	22
C(C(C=O)C(C(C(O)=O)O)O)(O)=O	4	7	15	22
C(C(C(CO)=O)(C(C(C)=O)O)O)=O	4	7	15	22
C(C(C(CO)C(C(C)O)O)=O)(O)=O	4	6	16	22
C(C)(C(C(C(C=O)CC=O)O)O)=O	4	4	18	22
C(C(C)(C(C(C)=O)(CO)O)O)=O	4	7	15	22
C(C(C(CO)C(C=O)CC=O)O)=O	4	5	17	22
C(C(C(CO)=O)(CO)O)(O)=O	4	12	10	22
C(C(C(C(C=O)O)=C)O)(O)=O	4	7	15	22
C(C(C(C(C(CCO)O)O)O)=O)=O	4	6	16	22
C(C(C(CO)C(C)O)=O)(O)=O	4	8	14	22
C(C(C=O)C(C=O)(CO)O)=O	3	9	13	22
C(CC(CC(CC(C=O)=O)O)O)=O	4	3	19	22
C(C(CO)O)(C(C(C=O)=C)O)=O	4	5	17	22
C(C(C(C)(CC(C=O)=O)O)O)(O)=O	4	6	16	22
C(C(CC(C=O)O)(C(CO)O)O)=O	4	6	16	22
C(C(C(C=CCO)=O)O)=O	4	3	19	22
C(C(C(C=O)=O)(C(C)O)O)(O)=O	4	7	15	22
C(C(C(CC(C=O)=O)O)C(C)O)=O	4	6	16	22
C(C(CC(CO)O)(C(C=O)O)O)=O	4	5	17	22
C(C(C(CCO)O)O)(C(CO)O)=O	4	9	13	22
C(CC(CC(C(C=O)=O)O)=O)=O	4	2	20	22
C(C)(C(CO)(CC(C=O)=O)O)=O	4	5	17	22
C(C(CC(C(C(CO)O)O)O)O)=O	4	8	14	22
C(C(C(C=O)=C)C(C=O)O)=O	4	4	18	22
C(C(C=O)C(CO)(C(C=O)O)O)=O	4	8	14	22
C1(C(C(C(CC(C1O)O)O)O)O)=O	4	5	16	21
C(C(C(C(CO)=O)=O)O)(O)=O	4	7	14	21
C(C(C(C=O)=O)C(C)(CO)O)(O)=O	4	7	14	21
C(C(CCC(CO)=O)O)(O)=O	4	8	13	21
C(C(CO)(C(CO)(CCO)O)O)=O	4	8	13	21
C(C(C(C)O)C(C=O)(C(C)O)O)=O	4	6	15	21
C(C(C=O)C(C(C(C=O)=O)O)O)=O	4	6	15	21
C(C1(C(C(C(C1)=O)O)O)O)(O)=O	4	6	15	21
C(C(CCC(C(O)=O)=O)O)=O	4	5	16	21
C(C(C(C(CC(C=O)=O)O)=O)O)=O	4	3	18	21
C(C(CO)C(CC(O)=O)O)=O	4	7	14	21
C(CO)(C(C(CO)(C)O)O)=O	4	9	12	21
C(C(C(C)O)C(C(C(C)O)=O)O)=O	4	7	14	21
C(CO)(C(CO)(C(C(C)O)O)O)=O	4	8	13	21
C1(C(C(C(CO)(C1O)O)O)O)=O	4	8	13	21
C(C(CO)C(C(CC(O)=O)O)O)=O	4	6	15	21
C(CC(CC(CO)=O)=O)(O)=O	4	6	15	21
C(C(C(C(C=O)=O)O)=O)=O	4	6	15	21
C(C(C(CC(CO)O)O)=O)=O	4	5	16	21
C(C(C=O)C(C=O)(CCO)O)=O	3	9	12	21
C(CC(C(CO)C(C(O)=O)O)O)=O	4	7	14	21
C(CC(CO)(C(C)O)O)=O	4	4	17	21
C(C1(CC(CC(C1O)=O)O)O)=O	4	4	17	21
C(C(C(C)=O)(CO)O)(O)=O	4	10	11	21
C(C(CO)(C(CC(O)=O)O)O)=O	4	7	14	21
C(C)(C(C(CC(C(O)=O)=O)O)O)=O	4	6	15	21
C(CCC(CO)(C(C=O)O)O)(O)=O	4	7	14	21
C(C)(C(C(C=O)=O)(CO)O)=O	4	7	14	21
C(CO)(C(C(C(C=O)=O)=C)O)=O	4	3	18	21
C(CO)(C(C(C=CC=O)O)O)=O	4	6	15	21
C(C(CCC(C=O)O)O)(O)=O	4	6	15	21
C(C(C(C(C(O)=O)=O)(C)O)O)=O	4	5	16	21
C1(C(CC(C1CO)O)O)=O	4	4	17	21
C(CC(C(C(O)=O)=O)(CO)O)=O	4	7	14	21
C1(COC(CC(C1)O)O)=O	4	2	19	21
C(C(C(C(C(C)O)O)O)O)(O)=O	4	9	12	21
C1(C(CO)C(C=O)(CC1O)O)=O	4	6	15	21
C(CC(C(C(C)=O)O)O)(O)=O	4	8	13	21
C(CO)(C(C(C(O)O)O)O)=O	4	8	13	21
C(CC(C(C(C(C)O)O)O)=O)=O	4	5	16	21
C(CC(C(CC(C(O)=O)O)O)O)=O	4	7	14	21
C(C(C(CO)O)C(C(C)O)O)=O	4	5	16	21
C(C(C(CO)O)C(C(C=C)=O)O)=O	4	5	16	21
C(C(C)(C(CC(C(O)=O)O)O)O)=O	4	7	14	21
C(CC(C(CO)(CO)O)O)=O	3	10	11	21
C(CCC(C(C)=O)O)(O)=O	4	8	13	21
C(C(C(CO)=O)C(C(C)O)O)=O	4	7	14	21
C1(C(CC(C(C=O)O)(C1)O)O)=O	4	2	19	21
C(C(C(C(C=O)=O)=C)O)(O)=O	4	5	16	21
C(C(C(CO)C(CC(C)O)O)=O)=O	4	6	15	21
C(C(C(CC=O)O)(CC=O)O)(O)=O	4	4	17	21
C(CO)(C(CO)(CC(C=O)=O)O)=O	4	4	17	21
C(CC=O)(C(C(O)=O)C)=O	4	2	19	21
C(C(C(CO)O)C(C)(CO)O)=O	4	6	15	21
C(C(C(CO)=O)C(CO)(C)O)=O	4	8	13	21
C(C(CO)C(CO)(CCO)O)=O	4	7	14	21
C(CC=C(C=O)C(C=O)O)=O	4	3	18	21
C(C(CO)=O)(CC(C(CO)O)O)=O	4	8	13	21
C(C(C(C)O)(C(C(C)=O)O)O)(O)=O	4	8	13	21
C(C)(C(C(C)O)(C(C(O)=O)O)O)=O	4	7	14	21
C1(C(CC(C(O)O1)=O)O)=O	4	3	18	21
C(C(C(CO)=O)C(CCO)O)=O	4	8	13	21
C(C(C(C(CO)O)=O)(CO)O)=O	4	8	13	21
C(C(C=O)(CO)C(C=O)O)(O)=O	4	7	14	21
C(C(C(CC=O)O)(C(C)O)O)(O)=O	4	7	14	21
C(C(CCO)(C(C=O)(C)O)O)(O)=O	3	10	11	21
C(C(C=CCC(C=O)=O)O)=O	4	3	18	21
C(C(C)O)(C(C(CO)=O)O)=O	4	9	12	21
C(C1C(OCC(C1O)=O)O)=O	4	4	17	21
C(CC(C(CO)(C(C)O)O)=O)(O)=O	4	7	14	21
C(C(CO)C(CC(CO)O)O)=O	4	6	15	21
C(C(C(CO)(C(CCO)O)O)O)=O	4	8	13	21
C(C(CO)O)(C(C(C(O)=O)=O)O)=O	4	6	15	21
C(CC(CO)CC(C=O)=O)(O)=O	4	5	16	21
C(CC(C(C(C(C)=O)O)=O)O)=O	4	5	16	21
C(C(C(C)O)=O)(C(CO)O)=O	4	7	14	21
C(CC(C(C(C=O)=C)O)=O)=O	4	3	18	21
C(C(C(CC(C)O)O)=O)=O	4	4	17	21
C(CC(C(C(C(CO)=O)O)=O)O)=O	4	5	16	21
C(CC(CO)C(C(C=O)O)O)(O)=O	4	4	17	21
C(C(C=O)(C(C=O)(C(C)O)O)O)=O	4	7	14	21
C(C(C(C(CC(C=O)O)O)=O)O)=O	4	4	17	21
C(C(C(C(C=O)O)=O)O)=O	4	7	14	21
C(C(C(CO)=O)(C(CO)O)O)(O)=O	4	9	12	21
C(C(C=O)(C(C(CC=O)O)O)O)=O	4	6	15	21
C(C(C(CO)=O)(C(C(O)=O)O)O)=O	4	8	13	21
C(C(C=O)(C(C=O)(CO)O)O)=O	4	6	15	21
C(C(C(C=O)=O)(C(C(O)=O)O)O)=O	4	6	15	21
C(CO)(C(C)(C(C(CO)=O)O)O)=O	4	6	15	21
C(C(C(C1(C(COC1)=O)O)O)O)=O	4	5	16	21
C(C(C)(C(C=O)(C(C)O)O)O)(O)=O	4	7	14	21
C(C(C(C=O)=O)C(CCO)O)(O)=O	4	7	14	21
C(C(C=O)C(C=O)(C(C)O)O)(O)=O	4	7	14	21
C(C(C)(C(C=O)(CCO)O)O)(O)=O	3	10	11	21
C(C(CO)C(C(C(C)O)O)O)=O	4	5	16	21
C(C(C(C)O)(CC(C=O)=O)O)=O	4	4	17	21
C(C(C=O)C(C(C(CO)=O)O)O)=O	4	7	14	21
C(CC(C(CCC(C=O)=O)O)O)=O	4	2	19	21
C(C(CO)(C(C(C=C)=O)O)O)(O)=O	4	8	13	21
C(C(CO)C(C(CCO)O)O)=O	4	6	15	21
C1(CC(C(C1(CO)O)O)O)=O	4	6	15	21
C(CC(CCC(C=O)=O)(CO)O)=O	4	3	18	21
C(CO)(C(CO)(C(CCO)O)O)=O	4	9	12	21
C(C(CO)C(C)(C(CO)O)O)=O	4	6	15	21
C1(C(C(C(O)O1)O)(C(C=O)O)O)=O	4	5	16	21
C(C(C=O)(C(CO)O)O)(O)=O	4	9	12	21
C(C(C(C)O)C(C(O)=O)(CO)O)=O	4	7	14	21
C(C(C(C(CCO)=O)=O)O)(O)=O	4	9	12	21
C1(C(CO)(C(C=O)(CC1O)O)O)=O	4	5	16	21
C(C(C(O)=O)(C(C=O)O)O)(O)=O	4	9	12	21
C(C1(C(CC(C1(CO)O)O)O)O)=O	4	6	15	21
C(C(CO)O)=CC(C=O)=O	4	6	15	21
C(C(C=O)(C(C(C=O)O)O)O)=O	4	3	18	21
C(CO)(C(C(C(C)=O)=O)O)=O	4	5	16	21
C(CC(C=O)C(C=O)C(C)O)=O	4	4	17	21
C(CCC(C=O)C(C=O)O)(O)=O	4	6	15	21
C(CC(C(C(C(C)O)O)=O)O)=O	4	5	16	21
C(CO)(CC=CC(C=O)=O)=O	4	3	18	21
C(C(C)(C(CC(CO)=O)O)O)(O)=O	3	11	10	21
C(C(C(CO)=O)C(C(O)=O)=O)=O	4	7	14	21
C(C(C=O)C(C(C(C)O)=O)O)(O)=O	4	8	13	21
C(C(C)(C(C(CO)=O)O)O)(O)=O	3	11	10	21
C(C(C=C)(C(C=O)C(C)O)O)=O	4	6	15	21
C(C(CC(C(CO)O)O)O)=O	4	6	15	21
C(C(CO)(C(CO)C(C=O)O)O)=O	4	6	15	21
C(C(C(CCO)=O)(CO)O)=O	3	9	12	21
C1(C(C(O)OC(C)C1)O)=O	4	1	20	21
C(C(C=O)(C(C(C)=O)O)O)(O)=O	4	7	14	21
C1(CC(C=O)OC(C1O)O)=O	4	4	17	21
C(C(C(C=O)C(C(C=C)=O)O)O)=O	4	6	15	21
C(C(C(CO)O)O)(C(C(C)O)O)=O	4	7	14	21
C(C(C(CC(C(O)=O)=O)O)O)(O)=O	4	6	15	21
C(CC(C)(C(CC(C=O)=O)O)O)=O	4	2	19	21
C(CCO)(CC(C(CO)=O)=O)=O	4	6	15	21
C1(C(C(C(C(C1)O)=O)(CO)O)O)=O	4	5	16	21
C1(C(O)OCC1C(C=O)O)=O	4	5	16	21
C(CC(C=O)CC=O)(C(CO)O)=O	4	5	16	21
C(CC(C(C=O)C(C=O)(C)O)O)=O	4	5	16	21
C(CCO)(C(C=O)(C(C=O)O)O)=O	4	5	16	21
C(C(C(CC(CC=O)O)=O)O)(O)=O	4	8	13	21
C(C1(C(C)(CC(C1O)=O)O)O)=O	4	5	16	21
C(C(C=C)(C(C(O)=O)O)O)=O	4	8	13	21
C(C(CCC(CC(C=O)=O)O)=O)=O	4	4	17	21
C(CC(C)(C(C(C(C)=O)O)O)O)=O	4	3	18	21
C(C(CO)O)(CC(C(CO)O)O)=O	4	8	13	21
C(C)(C(C(C(C(O)=O)=O)O)O)=O	4	6	15	21
C(C(CCC(C=O)=O)C(C=O)O)=O	4	5	16	21
C(C1C(O)OC(C1O)CC=O)=O	4	3	18	21
C(C(C(C(CO)(C(C)O)O)O)O)=O	4	6	15	21
C1(C(C(C)(C(C1(CO)O)O)O)O)=O	4	7	14	21
C(CC(C(C)=O)O)(C(CO)O)=O	4	6	15	21
C1(C(C(C(C)(C1(CO)O)O)O)O)=O	4	7	14	21
C(C(C=O)C(C=O)C(CO)O)=O	4	7	14	21
C(CO)=C(C=O)C(C=O)=O	4	4	17	21
C(CC(C1C(COC1O)=O)O)=O	4	5	16	21
C(C(C(CO)=O)CC(CO)=O)=O	4	4	17	21
C(CC(C(C(CO)O)=O)=O)(O)=O	4	7	14	21
C(C(C(C(C(C)=O)=O)CO)=O)=O	4	5	16	21
C(CC(C(C(C(O)=O)O)O)=O)(O)=O	4	7	14	21
C(C)(CC(C(C(CO)O)=O)=O)=O	4	5	16	21
C(C(C1(CC(C(C1O)=O)O)O)O)=O	4	2	19	21
C(C(C(CO)=O)C(CO)O)(O)=O	4	9	12	21
C(C(C(CC(C=O)=O)O)CC=O)=O	4	5	16	21
C(C(C=O)(O)O)(O)=O	4	1	20	21
C1(C(C(C(C1)O)(C(CO)O)O)O)=O	4	7	14	21
C(C(CO)C(C(CC(C)O)=O)O)=O	4	6	15	21
C(C(C(CC=O)O)C(C(C)O)O)=O	4	5	16	21
C(C(C(C(CO)O)=O)C(C)O)(O)=O	4	8	13	21
C(C(C(C(CO)O)C(C)O)=O)(O)=O	4	5	16	21
C(C(CC(C=O)(CC=O)O)O)(O)=O	4	7	14	21
C(C(C(C(CO)O)O)O)(CCO)=O	4	8	13	21
C(C(CC(C(CC=O)O)=O)O)(O)=O	4	7	14	21
C(C(C(C(C(O)=O)O)=O)CO)(O)=O	4	9	12	21
C(CO)(C(CO)C(C(C=C)=O)O)=O	4	6	15	21
C(C(C(C)O)C(C=O)(CCO)O)=O	4	7	14	21
C(C(C(C=O)=O)C(C(C)O)O)(O)=O	4	6	15	21
C(C(C(C(C(C)O)O)=O)O)(O)=O	4	9	12	21
C(C(CO)O)(C([C](C(O)=O)O)O)=O	4	8	13	21
C(C(C=O)C(C=O)(CCO)O)(O)=O	4	8	13	21
C(C(C(CO)(C(C(C)O)O)O)O)=O	4	7	14	21
C(C(C(C)=O)C(C(CO)O)O)=O	4	5	16	21
C(CO)(C(CO)C(C=O)CC=O)=O	4	5	16	21
C(CC(C(C)(C(C(O)=O)O)O)O)=O	4	6	15	21
C(C(C(CCC(CO)=O)=O)O)=O	4	4	17	21
C(CC(C=O)O)(C(C(C)O)O)=O	4	3	18	21
C(C(C)(C(CC(C=O)O)O)O)=O	4	4	17	21
C(C(C(CC=O)O)C(C)(CO)O)=O	4	6	15	21
C(C(C)(C(C(C(CO)O)O)O)O)=O	4	7	14	21
C(C(C(C(O)O)O)O)(O)=O	4	7	14	21
C(CC(C(C)(CC(C=O)=O)O)O)=O	4	2	19	21
C(CC(CC(CO)(CC=O)O)O)=O	4	4	17	21
C(CC(CC(C(C(C)=O)O)O)O)=O	4	3	18	21
C(CC(CC(C(C(O)=O)O)O)O)=O	4	6	15	21
C(CC(C(C(C=O)(O)O)O)O)=O	4	4	17	21
C(CC1(C(CC(C1O)=O)O)O)=O	4	4	17	21
C(C(C(C=O)(O)O)O)(O)=O	4	5	16	21
C(C(CO)C(C(C(O)=O)(C)O)O)=O	4	7	14	21
C(C(C(CO)=O)C(C(O)=O)O)(O)=O	4	9	12	21
C(CC(CO)(C(C(CO)O)O)O)=O	4	8	13	21
C(C(C(C)(C(C(C)=O)O)O)O)=O	4	4	17	21
C(C(C=O)C(C=O)(C=C)O)(O)=O	4	8	13	21
C(C(C)(C(C(C=O)=O)O)O)(O)=O	4	5	16	21
C(C(C(CC(CO)=O)=O)CO)=O	4	6	15	21
C(C(C(CO)C(C(O)O)O)=O)(O)=O	4	6	15	21
C(C(C(C)(C(CO)O)O)=O)=O	4	6	15	21
C(CC(CC(CO)=O)O)(O)=O	4	9	12	21
C(C(C=O)C(C(C=C)=O)O)(O)=O	4	8	13	21
C(C(CO)O)(C(C=O)C(C)=O)=O	4	6	15	21
C(C(C(C(O)=O)=O)CO)(O)=O	4	9	12	21
C(CC(C(CC(CC=O)O)=O)O)=O	4	3	18	21
C(C(CCO)(C(C(C)=O)O)O)=O	4	7	14	21
C(C(C)(CC(CO)=O)O)(O)=O	4	9	12	21
C(C(CC(C(C(C)=O)=O)O)=O)=O	4	6	15	21
C(C(C(C=O)=C)(CO)O)=O	4	4	17	21
C(C(C=O)C(C=CC=O)O)(O)=O	4	8	13	21
C(C(C(C(C(C(C)=O)=O)O)O)=O)=O	4	5	16	21
C(C(C=C)(CC(C=O)=O)O)=O	4	6	15	21
C(C(C(CO)=O)CC(C=O)=O)=O	4	3	18	21
C(C(CC(C(C=O)=O)=O)O)(O)=O	4	5	16	21
C(CC(CO)(CC(C(O)=O)=O)O)=O	4	7	14	21
C(C(CC(C(CCO)=O)=O)=O)=O	4	4	17	21
C(CC(C(CC(O)=O)=O)=O)=O	4	5	16	21
C(CC(C(C(O)=O)=C)O)=O	4	2	19	21
C(C(C(C(C=O)(O)O)O)O)=O	4	2	19	21
C(CC(CCO)(C(C=O)O)O)=O	4	3	18	21
C(CC(CC(C(O)=O)=O)=O)=O	4	6	15	21
C(C(CO)C(CC(C(C)=O)O)O)=O	4	5	16	21
C(C(C(C=O)(C(C=O)(O)O)O)O)=O	4	3	18	21
C(C(C=O)C(CC(C=O)=O)O)(O)=O	4	7	14	21
C(CC(C)=O)(CC(C=O)=O)=O	4	2	19	21
C(C(C=O)C(C)(C(CO)O)O)(O)=O	4	6	14	20
C(C)(C(C(C(O)=O)=C)O)=O	4	3	17	20
C(C(C(C(CC(CO)O)O)O)=O)=O	4	4	16	20
C(C(C(CC=O)O)C(C(O)O)O)=O	4	5	15	20
C(C)(C(C(C(C=O)=O)=C)O)=O	4	3	17	20
C(C(C(CC(C(CO)O)O)O)=O)=O	4	5	15	20
C(C(CCO)(C(C(CO)O)O)O)=O	4	7	13	20
C(C(C(C(C=O)O)=C)(CO)O)=O	4	5	15	20
C(C(C=O)C(CCO)O)(O)=O	4	7	13	20
C(C(C(CC(O)=O)O)C(CO)O)=O	4	6	14	20
C(CC(CC(CC(CO)=O)O)O)=O	4	4	16	20
C(C(C(C=O)=O)(C(C(C)=O)O)O)=O	4	5	15	20
C(C(C=O)(C(C(C)=O)(CO)O)O)=O	4	7	13	20
C(C(C(CCC(C=O)=O)CO)O)=O	4	4	16	20
C(C(C(C(C(CO)=O)O)=O)O)=O	4	6	14	20
C(C(C(CC=O)O)C(CCO)O)=O	4	6	14	20
C(CO)(C(CC(C(C=O)=O)O)O)=O	4	3	17	20
C(C(C(C(C(C)=O)=O)O)O)(O)=O	4	6	14	20
C(CC(C(CCC=O)=O)=O)=O	4	3	17	20
C(CC(C(C(CO)(CO)O)O)=O)=O	3	10	10	20
C(C(C(C(C=O)=O)=O)CO)=O	4	5	15	20
C(C(CO)(C(C(C=O)=O)C)O)=O	4	4	16	20
C(CC(C(CC(CC=O)O)O)O)=O	4	2	18	20
C(CC(CC(C=O)(CC=O)O)O)=O	4	2	18	20
C(CC(C(C(C(O)=O)O)O)O)(O)=O	4	8	12	20
C(C(C1(C(O)OCC1O)O)=O)=O	4	3	17	20
C(C(C=O)CC(C(CO)O)=O)=O	4	7	13	20
C(CC(CC(C(CO)=O)O)O)=O	4	4	16	20
C(C(C)(C(C(CO)=O)CO)O)(O)=O	4	8	12	20
C(C(CC(CC(CO)=O)O)O)(O)=O	4	9	11	20
C(C(C=O)(C(C(CO)=O)O)O)=O	4	7	13	20
C1(C(C(C(O1)=O)O)O)=O	4	5	15	20
C(C(C=O)(C(C)O)O)=O	4	8	12	20
C(C(CO)(C(C(O)=O)(C)O)O)(O)=O	4	9	11	20
C(C(CO)(CC(C(O)=O)=O)O)=O	4	5	15	20
C(C(C=O)(C(CC(C=O)O)O)O)=O	4	6	14	20
C(C(C=O)C(CC(C(O)=O)O)O)=O	4	8	12	20
C(CO)(C(CC(C(O)=O)=O)O)=O	4	6	14	20
C(C(C=O)C(CC(CO)O)O)(O)=O	4	6	14	20
C(C(C=O)(C(C(CCO)=O)O)O)=O	4	7	13	20
C(C(C=O)C(C(CC=O)=O)O)=O	4	5	15	20
C(C(CO)O)(C(CO)CO)=O	4	8	12	20
C(C(CO)(CC=O)O)(C(C=O)O)=O	4	3	17	20
C(C(C(C=O)=CC(C)=O)O)=O	4	3	17	20
C(C(C=O)(C(C(O)=O)O)O)=O	4	8	12	20
C(C(C=O)C(C(CCO)O)O)(O)=O	4	6	14	20
C(C(C=O)C(C(O)=O)(CO)O)(O)=O	4	7	13	20
C(CC(CO)(CC=O)O)(O)=O	4	7	13	20
C(C(C=O)(C(C(C=O)=O)O)O)(O)=O	4	4	16	20
C(C(CCO)(CC=O)O)(O)=O	4	7	13	20
C(C(C)(CC(C(CO)O)=O)O)=O	4	5	15	20
C(C(C)O)(C(C(C=O)=O)CO)=O	4	4	16	20
C(C(C(C(C(O)=O)O)=O)(CO)O)=O	4	7	13	20
C(C(C)(C(C(C(C=O)O)=O)O)O)=O	4	4	16	20
C(C(C(C(CCO)O)O)O)(O)=O	4	9	11	20
C(CO)(C1(C(C(CC1O)O)O)O)=O	4	5	15	20
C(C(C(C(C)O)C(C(C)O)O)=O)=O	4	4	16	20
C(C(C(C(C)O)C(C)(CO)O)=O)=O	4	5	15	20
C(C(C(CC(C(C)=O)O)=O)O)(O)=O	4	7	13	20
C(C(C)(CC(C(C(O)=O)O)=O)O)=O	4	7	13	20
C(C(C(O)=O)CCC(C=O)=O)=O	4	4	16	20
C(C(C(C(C(CO)O)=O)=O)C)=O	4	4	16	20
C(C(C(CO)C(C(CO)O)O)O)=O	4	6	14	20
C(CO)(CCC(C(C=O)=O)=O)=O	4	3	17	20
C(C(C(C(C(C(C)O)O)O)=O)O)=O	4	5	15	20
C(C(C(C)(CCO)O)O)=O	4	1	19	20
C(C(C(CO)O)O)=CC=O	4	7	13	20
C(C(C(C(C)O)C(CCO)O)=O)=O	4	5	15	20
C(C(C)(C(C(CC(O)=O)=O)O)O)=O	4	5	15	20
C(C(CC(C)O)(C(C=O)O)O)=O	4	3	17	20
C(C(CCO)O)(C(CO)O)=O	4	8	12	20
C(C(C(C(CC(C)O)=O)O)O)(C)=O	4	5	15	20
C(CC(C(CC=O)O)O)(O)=O	4	5	15	20
C(C(C=O)C(C=O)C(C=O)O)=O	4	5	15	20
C(C(C(CO)=O)C(C(C)=O)O)(O)=O	4	7	13	20
C(C(C)(C(C(O)=O)C(CO)=O)O)=O	4	7	13	20
C(CCC(C(C(CO)O)=O)=O)=O	4	5	15	20
C(C1(C(C(CC1O)O)O)O)=O	4	4	16	20
C(C(CO)(C(CCO)O)O)=O	4	7	13	20
C(C(C(C(CCO)O)O)=O)(O)=O	4	7	13	20
C(C(CCC(C(C=O)=O)=O)O)=O	4	2	18	20
C(CO)(C(C)(CC(C=O)=O)O)=O	4	3	17	20
C(CC(C)(C(C(C(O)=O)O)O)O)=O	4	4	16	20
C(C(C)(C(CO)(CC=O)O)O)=O	4	6	14	20
C(CO)(CC(C(CCO)=O)=O)=O	4	5	15	20
C(C(C(CO)O)C(C(O)O)O)=O	4	5	15	20
C(C(C=CC=O)(CC=O)O)=O	4	4	16	20
C(CO)(C(C(CO)O)(C(C)O)O)=O	4	7	13	20
C(C(C=O)C(C(CO)=O)(C)O)(O)=O	4	7	13	20
C(C(C(CC(C=O)=C)=O)O)=O	4	2	18	20
C(C(C(O)=O)C(C=O)CC=O)=O	4	5	15	20
C(CC(C(C)(C(C(C)=O)O)O)O)=O	4	3	17	20
C(C(C(C(C=O)=O)=O)C)=O	4	1	19	20
C(CO)(CCC(C(CO)=O)=O)=O	4	5	15	20
C(C(C)(CC(C(CO)O)=O)O)(O)=O	4	8	12	20
C(C(CO)(C(CC(C)O)O)O)=O	4	6	14	20
C(CO)(C(CC(C(C)=O)=O)O)=O	4	5	15	20
C(C(C(C)O)(C(C)(CC=O)O)O)=O	4	5	15	20
C(C(CO)C(CO)(CC(O)=O)O)=O	4	7	13	20
C(C(C=O)C(C(C)=O)(CO)O)(O)=O	4	7	13	20
C(CC(C(C(C)=O)(C(C)O)O)O)=O	4	5	15	20
C(C(CO)C(CC(C=O)(C)O)O)=O	4	5	15	20
C(C(C=O)C(C(C)O)O)(O)=O	4	6	14	20
C(C(CO)(C(CO)(CO)O)O)=O	3	9	11	20
C(C(C(C(C=O)=O)C)O)(CO)=O	4	3	17	20
C(C(CO)(CC(C=O)O)O)=O	4	4	16	20
C(C(C(C1CC(C(O)O1)=O)O)O)=O	4	3	17	20
C(CC(C(CC(CO)=O)=O)=O)=O	4	2	18	20
C(C(C(C(CO)CO)=O)O)=O	4	7	13	20
C(CO)(C(C(C)O)C(C(O)=O)O)=O	4	7	13	20
C(CC(C(C(O)=O)=O)CO)=O	4	5	15	20
C1(C(C(C(C(CO)O)(C1)O)O)O)=O	4	5	15	20
C(CO)(CCC(C(O)=O)=O)=O	4	5	15	20
C1(C(C(C(C1O)O)(CCO)O)O)=O	4	6	14	20
C(C(CO)(C(C(C)O)O)O)=O	4	6	14	20
C1(C(O)OC(CO)C1O)=O	4	6	14	20
C(C(C(C=O)=O)CCC(O)=O)=O	4	6	14	20
C(C(C(C)O)C(C(CO)=O)(C)O)=O	4	6	14	20
C(C(C(C)O)C(C(C)=O)(CO)O)=O	4	6	14	20
C(C(C(CC(C=O)=O)O)(O)O)=O	4	4	16	20
C(C(CC(C(CO)=O)O)O)(O)=O	4	10	10	20
C(C(CO)(CC(C(O)=O)O)O)=O	4	7	13	20
C(CC(C=O)C(C=O)C(C=O)O)=O	4	5	15	20
C(C(C(CO)(C)O)O)(C(CO)O)=O	4	8	12	20
C(CC(C)(C(C(CC=O)O)O)O)=O	4	2	18	20
C(C(C([C](C(O)=O)O)O)O)=O	4	3	17	20
C1(COC(C1(CO)O)O)=O	4	4	16	20
C(C(C(C)=O)(CC(CO)=O)O)=O	4	6	14	20
C(C(C=CC(C(CO)O)=O)=O)=O	4	3	17	20
C(CC(CO)(C(C=O)CC=O)O)=O	4	4	16	20
C(C(CCO)(CC(CO)=O)O)=O	4	7	13	20
C(C(C(C)O)C(C(CC=O)=O)O)=O	4	4	16	20
C(CC(C(C(CCO)=O)=O)O)=O	4	6	14	20
C(C(C1C(CC(O1)O)O)=O)=O	4	6	14	20
C1(C(C(C(CO)O1)O)O)=O	3	11	9	20
C(C(C)(C(C(C=C)=O)O)O)=O	4	5	15	20
C(CO)(CC(C(C(CO)O)O)O)=O	4	8	12	20
C(C(C)(C(C=O)CC=O)O)(O)=O	4	6	14	20
C(C(C(C(O)=O)=O)(C(C=O)O)O)=O	4	4	16	20
C(C(CO)C(C(O)=O)O)(O)=O	4	10	10	20
C(C(C1(COC(C1)O)O)O)=O	4	6	14	20
C(C1C(COC1O)=O)(O)=O	4	3	17	20
C(C)(C(C(C(CO)=O)=O)O)=O	4	4	16	20
C(C(C=O)C(C)(CO)O)(O)=O	4	7	13	20
C(C)(C1(C(C(C(C1)=O)O)O)O)=O	4	5	15	20
C(CCC(C=O)(C(C=O)O)O)(O)=O	4	5	15	20
C(C(CC(C(C=O)(O)O)O)O)(O)=O	4	7	13	20
C(C(C(C=O)C(C=CC=O)O)O)=O	4	6	14	20
C(C(C(C(C=O)=O)=C)(CO)O)=O	4	4	16	20
C(C(CO)C(C(C=O)(O)O)O)=O	4	4	16	20
C(C(CO)(CC=O)O)(CCO)=O	4	5	15	20
C(C)(C(CC(C(C=O)=O)=O)O)=O	4	4	16	20
C(C1(CC(C(C(C1)=O)O)O)O)=O	4	3	17	20
C(C(C(C(CO)C(C)O)=O)O)=O	4	5	15	20
C(C(CCC(O)=O)(C(CO)O)O)=O	4	7	13	20
C(C(CC(C(C)=O)O)O)(O)=O	4	8	12	20
C(C(C=O)C(C=CC=O)O)=O	4	7	13	20
C(C(C=C)(C(C(CO)=O)O)O)=O	4	6	14	20
C(C(C(C(C=O)O)=O)CO)(O)=O	4	6	14	20
C=CC(C(C(C(C=O)=O)CO)O)=O	4	6	14	20
C(C(C=O)C(C(C=C)=O)O)=O	4	7	13	20
[truncated: 30,524 more rows]

## Sheet: Iron Free Pyruvic
Compound SMILES	Generation	Indegree	Outdegree	Degree
O	0	2684	2115	4799
C=O	2	468	1933	2401
C(C)=O	1	280	755	1035
C(=O)=O	1	400	415	815
C(CO)=O	4	103	664	767
C=CC=O	4	11	720	731
C(O)=O	3	663	0	663
CO	3	491	106	597
C(CCO)=O	3	130	424	554
C(C)(CO)=O	4	8	537	545
C(C)=CC=O	3	131	389	520
C(C(C)=O)=O	4	12	414	426
C(C=O)=O	3	141	279	420
C(CC=C)=O	3	93	285	378
C(C(CO)=O)=O	2	121	254	375
C(C(C)O)=O	4	15	307	322
C(CC(C)O)=O	2	76	205	281
C(C(C=O)O)=O	3	80	186	266
C(CO)(CO)=O	3	78	184	262
C(CO)(CC)=O	4	6	256	262
C(C)(CCO)=O	4	3	258	261
C(CC(O)=O)=O	2	71	188	259
C(C(CO)O)=O	4	42	198	240
C=CC(O)=O	4	4	224	228
C(CO)(O)=O	2	67	144	211
C(C)(C(C)O)=O	4	6	202	208
C(CC(C=O)O)=O	4	26	177	203
C(C(C)=O)(O)=O	0	69	130	199
C(C(CO)=O)(C)=O	4	11	173	184
C(CC(C=O)=O)=O	4	2	181	183
C(C(O)=O)=O	4	45	136	181
C(C(C=O)O)(O)=O	3	74	105	179
C(C(C=O)=O)=O	4	24	142	166
C(C(CO)=O)(O)=O	3	64	101	165
C(C(C(C)=O)=O)=O	4	4	150	154
C(CCCO)=O	4	3	150	153
C(C(CC)O)=O	4	3	148	151
C(CC(C)=O)(O)=O	4	6	136	142
C(CC(C(C)=O)=O)=O	3	45	91	136
C	5	129	0	129
C(C(C(C)O)=O)=O	4	7	118	125
CCO	3	24	99	123
C=C(C=O)C(C)O	4	3	115	118
C(C)=C(C=O)CO	4	4	114	118
C(C)=CC(O)=O	4	4	114	118
C(C=CC(CO)=O)=O	4	4	112	116
C(C(CO)O)(O)=O	1	43	70	113
C1(C(OCC1)=O)=O	4	9	104	113
C(C(C(CO)O)=O)=O	3	42	69	111
C=C(C=O)C(O)=O	4	5	106	111
C=CC(C(O)=O)=O	4	6	104	110
C(C(C(O)=O)=O)=O	4	25	80	105
C(C(C)O)(O)=O	3	32	73	105
C(C=C(C(O)=O)C)=O	3	35	69	104
C(C)(CC(C=O)=O)=O	4	8	92	100
C(C(C(CO)=O)O)=O	4	7	92	99
C(CCO)(O)=O	3	26	72	98
C(CO)(C(CO)O)=O	4	13	83	96
C(CC(C(O)=O)=C)=O	3	32	60	92
C(CC(C)CO)=O	4	2	89	91
C(C(CO)=CC=O)=O	4	6	84	90
C=CC(C(CO)=O)=O	4	3	86	89
C(C(CO)CO)=O	4	8	80	88
C(C(C=C)CO)=O	4	3	81	84
C(CC(C(CO)=O)O)=O	3	34	49	83
C(C(C)=O)(CCO)=O	4	2	81	83
C(C(O)=O)(CC)=O	4	3	76	79
C(C(CO)C(C)O)=O	3	31	48	79
C(C(CCO)=O)(O)=O	3	24	51	75
C1(C(OC(C)C1)=O)=O	3	24	50	74
C1(CC(C(O1)=O)=O)=O	3	22	48	70
C(C(C=O)CC=O)=O	4	5	64	69
C(C(C=O)CO)(O)=O	3	29	40	69
C(CC(CCO)O)=O	4	8	60	68
C(CC=CC(O)=O)=O	4	7	60	67
C1(C(O)OCC1O)=O	4	1	66	67
C(C(C(C)O)O)(O)=O	3	25	42	67
C(C)=CC(C(O)=O)=O	3	23	43	66
C(CC(C=CC)O)=O	4	10	56	66
C(CC(CC=C)O)=O	4	9	57	66
C(C(C(CC)=O)=O)=O	4	4	62	66
C(CC(C)O)(O)=O	3	21	43	64
C=C(C(O)=O)C(C)=O	4	5	58	63
C(C(C(C(C)=O)O)O)=O	4	9	51	60
C(CC(C=O)O)(O)=O	4	9	51	60
C1(C(C(CO1)=O)=O)=O	4	1	59	60
C=CCCO	4	2	57	59
C=CC(C)O	4	2	57	59
C(C)=CCO	4	2	56	58
C(C(C(C(C)O)O)=O)=O	3	23	33	56
C(CCO)O	4	1	55	56
C(C)=C(C=O)C(C)O	4	4	52	56
C(CC(C)O)=CC=O	4	4	52	56
C(CC(C(C=O)O)O)=O	4	9	46	55
C(C(CO)=O)(C(C)O)=O	3	21	33	54
C(C(C(O)=O)O)(O)=O	3	21	33	54
C(C(C(C=O)O)O)(O)=O	4	15	39	54
C=CCC(C(O)=O)=O	3	19	33	52
C=CC(C(C=O)=O)O	4	3	49	52
C(CC(C(CO)O)=O)=O	4	7	44	51
C(C(C(C=O)=O)O)(O)=O	3	22	29	51
C(CC(C)C(C)O)=O	4	2	49	51
C(C(C(C(C=O)=O)O)O)=O	4	20	31	51
C(CC(C)CCO)=O	4	3	48	51
C(CC(C)CC=O)=O	4	11	40	51
C(CC(O)=O)(O)=O	3	17	34	51
C(CC=CC=O)(O)=O	4	5	45	50
C(CO)(C(C(C)=O)O)=O	4	6	44	50
C(C(CO)=O)(CO)=O	4	4	46	50
C1(C(CC(C1)O)=O)=O	4	1	49	50
C(CC(CC=O)O)(O)=O	3	19	31	50
C(C(CO)(CC=O)O)=O	3	18	31	49
C(CC=CC(C)O)=O	4	7	41	48
C(C)=C(C=O)C(O)=O	4	3	45	48
C(C(CC(C)O)O)=O	4	2	45	47
C(C(C=C)C(C)O)=O	4	4	43	47
C(C(CO)C(C=O)O)=O	4	13	34	47
C(CC(CC(C)O)O)=O	3	17	29	46
C(C(C(C)=O)CO)(O)=O	3	20	25	45
C(C(C=C)C(C=O)O)=O	4	7	38	45
C(C(C(C(CO)=O)O)O)=O	4	10	34	44
C(C(C(CO)=O)O)(O)=O	4	8	35	43
CC(CCO)O	3	8	35	43
C(C(C)=O)(C(CO)O)=O	4	6	36	42
C(C(C(O)=O)C=C)=O	4	5	37	42
C(CO)(C(C(C)O)O)=O	4	3	38	41
C(C(C)(CC=O)O)(O)=O	2	16	25	41
C(C(C(C(C)O)=O)O)=O	4	6	34	40
C(C(C=C)O)(O)=O	4	3	37	40
C(CO)O	2	7	32	39
C(C(CC(C)=O)O)(O)=O	4	3	36	39
C(C(C=O)C(C)O)(O)=O	3	18	21	39
C(CO)(C(C(C(C=O)=O)O)O)=O	3	17	21	38
C(C)(O)=O	3	7	31	38
C(C(C(CC)=O)O)(O)=O	4	8	29	37
C=C1C(OC(C1)O)=O	4	2	35	37
C=C(C(O)=O)CCO	4	2	35	37
C(C(CC(C)O)=O)(O)=O	2	13	24	37
C(C(C(CO)=O)=O)(O)=O	3	12	25	37
C1(C(C(CC1O)O)O)=O	4	3	33	36
C(C(C(C)O)C(C=O)O)=O	4	13	22	35
C(CO)=C(C(O)=O)C	4	2	33	35
C(CC(C(C)=O)=O)(O)=O	4	2	32	34
C(C(C=O)C(C=O)O)(O)=O	4	14	20	34
C(C(CO)(C(C(C=O)=O)O)O)=O	3	13	21	34
C(C(C(CO)=O)C)(O)=O	4	5	29	34
C(C(C(C(CO)=O)O)O)(O)=O	3	18	16	34
C1C(O)OC(C=1C)=O	4	1	33	34
C(CC(C(C)O)=O)(O)=O	4	3	30	33
C(C(C(C)O)C(C)O)=O	3	14	19	33
C(CC(C(C)CC=O)O)=O	4	7	26	33
C(CC(C(C(O)=O)O)O)=O	4	9	24	33
C(CC(CO)(CO)O)=O	4	9	24	33
C(CO)(C(C(C=O)=O)O)=O	4	5	27	32
C(C(CO)(C(C=O)(CO)O)O)(O)=O	3	15	17	32
C(C(C=O)(C)O)(O)=O	3	12	20	32
C(CO)(C(CCO)O)=O	4	2	30	32
C(CC(C(O)=O)=O)(O)=O	2	11	21	32
C(C(CC(C(O)=O)=O)O)=O	4	11	20	31
C(C(C(C=O)=O)=O)=O	4	2	29	31
CC(C(CO)O)O	3	9	21	30
C(C(C(C(C=O)O)O)O)(O)=O	4	12	18	30
C=C1C(OC(C(C1)=O)=O)=O	3	16	14	30
C(C(C(C(O)=O)=O)O)=O	4	5	25	30
C(CC(C(CCO)=O)=O)=O	4	3	27	30
C(C(C(C)O)C(C(CO)=O)O)=O	3	14	16	30
C(C(CO)(C(C(CO)=O)O)O)(O)=O	3	16	14	30
C1(COC(CC1O)O)=O	4	1	29	30
C1(C(O)OC(C)C1O)=O	4	1	28	29
C(C(C(CO)O)=O)(O)=O	4	5	24	29
C(C(C(C(C(C=O)=O)O)O)O)=O	4	6	23	29
C(C(C(C)O)C(C=O)(CO)O)=O	3	12	17	29
C(CC(C)CC=CC=O)=O	4	4	25	29
C(C(CO)C(C)CC=O)=O	4	8	21	29
C1(C(C(C(CO1)=O)O)O)=O	4	3	25	28
C(C(C(C(CC(C)O)O)O)=O)=O	3	12	16	28
C(C(CO)CC=O)(O)=O	4	3	25	28
C(C(CO)(C(C(O)=O)O)O)=O	3	12	16	28
C(C(C(O)=O)C(O)=O)=O	3	14	14	28
C(C(CO)C(C(CO)=O)O)=O	4	8	19	27
C(CC(C(C(C=O)=O)O)O)(O)=O	3	11	16	27
C(C(C(C(C)=O)=O)O)(O)=O	4	8	19	27
C(C1(C(C(C(C1O)=O)O)O)O)=O	4	7	20	27
C(C(C=O)C(C(CO)=O)O)(O)=O	3	12	15	27
C(C(C=C)C(C)CC=O)=O	4	4	23	27
C1(C(C(C(O)O1)=O)O)=O	4	1	26	27
C(C(CO)(C(C=O)O)O)(O)=O	4	11	16	27
C(CO)(C(C(CO)O)O)=O	4	5	22	27
C(CC(C)C(CO)O)=O	4	3	24	27
C(C(C(CO)O)O)(O)=O	4	5	22	27
C(C(CO)(C(C(CO)=O)O)O)=O	4	8	18	26
C(C(C)(C(C(C=O)=O)O)O)(O)=O	3	11	15	26
C(CC(C(CO)=O)=O)(O)=O	4	4	22	26
C(C(CO)C(C(C=O)O)O)=O	4	5	21	26
C(C(C=O)C(C=O)(CO)O)(O)=O	3	10	16	26
C(C(CO)C(C(O)=O)(C)O)=O	3	12	14	26
C(C(CO)(C(C(C(O)=O)O)O)O)=O	4	9	17	26
C(C(C(C(C(C)=O)=O)O)O)(O)=O	3	13	13	26
C(C(C)C(C=O)O)(O)=O	4	3	23	26
C(C(CO)(C(C(C=O)O)O)O)(O)=O	4	9	17	26
C(C(C=O)(C(C=O)O)O)=O	4	7	19	26
C(CC(C)CC(O)=O)=O	4	5	21	26
C(C(C(C=C)O)O)(O)=O	4	6	20	26
C(C(C(C(C)O)O)O)(O)=O	3	12	14	26
C(C(C(C(C(CC=O)O)=O)O)O)=O	4	3	23	26
C(C(CO)(CC=O)O)(O)=O	4	9	17	26
C(C(C(C)O)C(CC(C)O)O)=O	3	12	14	26
C(C(C(C(C)=O)=O)CO)=O	4	5	20	25
C(CO)(CC(C(O)=O)=O)=O	4	4	21	25
C(C(C(C(C=O)O)O)C(C)O)=O	4	6	19	25
C(CC(CC(C)O)=O)(O)=O	4	4	21	25
C(C(C(C(C(O)=O)=O)O)O)=O	4	8	17	25
C(C(C(C)O)C(C(O)=O)(C)O)=O	3	11	14	25
C(C(C)(C(C=O)O)O)(O)=O	4	8	17	25
C(C(CO)CO)(O)=O	4	3	22	25
C(C(C(C(O)=O)O)O)(C(CO)O)=O	4	10	15	25
C(C(C=O)(CO)O)=O	4	4	21	25
C(CC(C(C(CO)O)=O)O)=O	4	5	20	25
C(C(C(C(C=O)=O)(CO)O)O)=O	4	4	21	25
C(C(CO)C(C=CC)O)=O	4	10	15	25
C1(C(C)=CC(C(O1)=O)=O)=O	3	13	12	25
C(C(CO)C(CC=C)O)=O	4	9	16	25
C(C(C=O)(C(C=O)O)O)(O)=O	4	8	16	24
C(C(C=O)C(C(C=O)O)O)(O)=O	4	6	18	24
C(C(C=O)(C(C(CO)=O)O)O)(O)=O	4	8	16	24
C(C(C=O)(C(C=O)(CO)O)O)(O)=O	4	7	17	24
C(C)(C(C(C(C(O)=O)=O)O)O)=O	3	11	13	24
C(CC(C)CC(CC=O)O)=O	4	6	18	24
C(C(CO)C(C(C(CO)O)=O)O)=O	4	6	18	24
C(C(CO)C(CCO)O)=O	4	8	16	24
C(C(CO)(C(C(C(O)=O)=O)O)O)=O	4	7	17	24
C(C(C(C(C(CO)=O)O)O)O)=O	4	6	18	24
C(C(C(C(CO)O)=O)O)(O)=O	4	9	15	24
C(C(C(C(C(CO)=O)O)O)O)(O)=O	4	9	14	23
C(C(C=C)C(C=CC)O)=O	4	5	18	23
C(C(C=O)C(CC(C)O)O)(O)=O	3	10	13	23
C(CC(C)(C(C)CC=O)O)=O	4	4	19	23
C=CC(CO)O	4	3	20	23
C(CC(C(CO)=O)O)(O)=O	4	5	18	23
C(C(C=O)(C(C(C=O)O)O)O)(O)=O	4	6	17	23
C(C(C(C)CC=O)C(C)O)=O	4	7	16	23
C(CC(CC(C(C)=O)=O)O)=O	4	4	19	23
C(C(C(CC(O)=O)O)C(C)O)=O	3	10	13	23
C(C(CO)O)(C(C(C=O)=O)O)=O	4	5	18	23
C(C(C=C)C(CC=C)O)=O	4	4	19	23
C(C(CO)O)(CC(C(O)=O)=O)=O	3	10	13	23
C(C(C(C(C(C(O)=O)=O)O)O)O)=O	4	6	17	23
C(C(C(C=O)C(C(CO)=O)O)O)=O	4	4	19	23
C(C(C(CC=C)O)C(C)O)=O	4	8	14	22
C(C(C(C(C=O)=O)(C(C)O)O)O)=O	4	4	18	22
C(CC(C(C(C=O)=O)O)O)=C	4	6	16	22
C(C(CO)(C(CC(C)O)O)O)(O)=O	3	11	11	22
C(C(CO)C(C(O)=O)(CO)O)=O	4	7	15	22
C1(C(C(C(C)O1)O)O)=O	4	3	19	22
C(C(C(CO)C(C)O)=O)(O)=O	3	10	12	22
C(C(CO)(C(C(O)=O)(C)O)O)(O)=O	2	11	11	22
C(C(CO)(C(C(C=O)=O)O)O)(O)=O	4	5	17	22
C(C(CO)C(C=O)(C(CO)O)O)=O	4	5	17	22
C(C(CO)C(C=O)(CO)O)=O	4	5	17	22
C(C(C)(CC=O)O)(CC=O)=O	4	3	19	22
C(C(C(C(CCO)O)O)=O)=O	4	5	17	22
C(C(C(C(C(C=O)=O)O)O)O)(O)=O	4	3	19	22
C(CC(C(CO)(CC=O)O)O)=O	4	2	20	22
C(CO)(C(C(C(C(O)=O)=O)O)O)=O	4	6	16	22
C(C(CO)C(C=O)O)(O)=O	4	6	16	22
C(C(C(C(C(O)=O)O)O)C(C)O)=O	4	6	15	21
C(C(C)=CC(O)=O)(O)=O	4	3	18	21
C(C(C(C)O)C(C=CC)O)=O	4	8	13	21
C(C(O)=O)(CC(C(C)=O)=O)=O	2	10	11	21
C(C(CCCO)=O)(O)=O	4	3	18	21
C(C1(CC(C(C1CO)=O)=O)O)(O)=O	4	5	16	21
C(C(CO)(C(C(O)=O)O)O)(O)=O	4	10	11	21
C(C(C(C(C)=O)=O)(CO)O)(O)=O	3	10	11	21
C(C(C=C)C(C(C=O)O)O)=O	4	3	18	21
C(CO)(C(CC(C(O)=O)=O)O)=O	3	9	12	21
C(C(C(O)=O)C(C)CC=O)=O	4	6	15	21
C(C(C=O)(CO)O)(O)=O	4	9	12	21
C(C(C)(CC(CC=O)O)O)(O)=O	3	9	12	21
C(C(CC(C)O)(CC=O)O)(O)=O	3	9	12	21
C(C(CO)C(C(C(O)=O)O)O)=O	4	5	16	21
C(C(C)(C(C(C(O)=O)O)O)O)(O)=O	2	10	11	21
C(C(C(CO)O)(CC=O)O)=O	4	4	17	21
C(C(C(C=O)C(C=O)(CO)O)O)=O	4	4	17	21
C(C(C=O)(C(C=O)(CO)O)O)=O	4	6	15	21
C(C(C=O)C(C(O)=O)(C)O)(O)=O	3	9	12	21
C(C(C(C(C=O)=O)O)O)=CC	4	6	15	21
C(C(C(C)O)(C(C(O)=O)O)O)(O)=O	4	9	12	21
C(C(CO)O)O	4	3	18	21
C(C(C=C)C(C(CO)=O)O)=O	4	5	16	21
C(C(C(CO)O)(C(C(O)=O)O)O)=O	4	4	17	21
C(C(C(C)O)C(CCO)O)=O	4	7	14	21
C(C(C)(C(C=O)C(C=O)O)O)(O)=O	4	6	15	21
C(C(C(CO)(C(C)O)O)=O)=O	4	5	16	21
C(C(C(CCO)O)O)(O)=O	4	8	13	21
C(CC(C)C(C(C=O)=O)O)=O	4	4	16	20
C(CC(C)O)(CC(C=O)=O)=O	4	2	18	20
C(C(C(C)=O)(C)O)(O)=O	4	5	15	20
C(CC(C)C(C(O)=O)O)=O	4	4	16	20
C(C(C=O)C(C(CO)O)=O)(O)=O	4	5	15	20
C(C(C)(C(C=O)(CO)O)O)(O)=O	4	6	14	20
C(C(C=O)(C(C(CO)=O)O)O)=O	4	7	13	20
C(C(C=O)C(CC=C)O)(O)=O	4	8	12	20
C(C(CO)C(C(C=O)O)O)(O)=O	4	6	14	20
C(C(CO)C(C(C(O)=O)O)O)(O)=O	4	9	11	20
C(C(C(C(O)=O)=C)CO)=O	4	3	17	20
C(C(C(CO)(C(CCO)O)O)=O)=O	4	4	16	20
C(C(CO)(CC(C(O)=O)=O)O)=O	3	7	13	20
C(C(C(C(C(CO)O)O)O)=O)(O)=O	4	5	15	20
C(C(CO)C(CC(C)O)O)=O	4	6	14	20
C(C(C=O)C(CCO)O)(O)=O	4	7	13	20
C(C1CC(C(C=1)=O)=O)(O)=O	4	1	19	20
C(C(CO)(C(CC(O)=O)O)O)(O)=O	3	9	11	20
C(C(C(C)O)C(C(O)=O)(CO)O)=O	4	6	14	20
C(CO)(CC(C(C=O)=O)=O)=O	4	1	19	20
C(C(CC(C(CO)=O)=O)=O)=O	4	1	19	20
C(CC(C(C(O)=O)O)O)(O)=O	3	10	10	20
C(C(C(CC(C)O)O)O)(O)=O	3	10	10	20
C(C(CO)C(CC(O)=O)O)=O	4	5	14	19
C(CO)(C(CO)(C(C(O)=O)O)O)=O	4	5	14	19
C(C(CO)C(C(C=O)CO)O)(O)=O	4	5	14	19
C(CC(C(CC(C)O)=O)=O)=O	4	2	17	19
C(C(C=O)C(C(O)=O)(CO)O)(O)=O	4	6	13	19
C(CC(C)C(C(C(O)=O)O)O)=O	4	4	15	19
C(C(C(C=O)=O)(C(C)O)O)(O)=O	4	5	14	19
C(C(C(C(O)=O)O)O)(O)=O	3	9	10	19
C(CC(C(CO)=O)(C(C=O)O)O)=O	4	1	18	19
C(CO)(C(CO)(CC=O)O)=O	4	2	17	19
C(C(C(C=O)=O)(CO)O)(O)=O	4	6	13	19
C(C(C(C(O)=O)=O)CO)(O)=O	3	9	10	19
C(C(CO)C(C)O)(O)=O	4	4	15	19
C(CC(C(CC(C=O)O)=O)=O)=O	4	1	18	19
C(CC(C)C(C(C(C=O)=O)O)O)=O	4	1	18	19
C(C(C(C(C=O)O)O)C(C)O)(O)=O	4	5	14	19
C(C(C(C=O)=O)(C(C=O)O)O)(O)=O	4	4	15	19
C(C(C(C(C(O)=O)=O)CO)O)=O	4	4	15	19
C(CC(C(C(C(C)O)O)=O)O)=O	4	3	16	19
C(CC(C(C=O)=O)O)(O)=O	4	2	17	19
C(C(CO)C(C)(C(C)CC=O)O)=O	4	3	16	19
C(C(C)(C(C(O)=O)O)O)(O)=O	3	10	9	19
C(C(C=O)C(CC(O)=O)O)(O)=O	3	8	11	19
C(C(C(C)O)(C(C=O)O)O)(O)=O	4	4	15	19
C(C(C(C(CO)O)=O)C(C)O)=O	4	4	15	19
C(C(CO)C(C(CC=O)=O)(C)O)=O	4	4	15	19
C(CC(C(C)=O)(C(C=O)CO)O)=O	4	5	14	19
C(C(CO)C(CC(C)CC=O)O)=O	4	5	14	19
C(C(C(C)O)C(C(C)CC=O)O)=O	4	3	16	19
C(C(C(C=O)(CC=O)O)O)(O)=O	4	4	15	19
C(C(C(CC(C)O)O)C(C=O)O)=O	4	4	15	19
C(CC(C(C=O)C(C=O)O)O)(O)=O	4	4	15	19
C(CC(CCO)O)(O)=O	4	5	14	19
C(C(C(C(C(O)=O)=O)C(C)O)O)=O	4	5	14	19
C(C1C(C(C(C1O)=O)O)O)(O)=O	4	5	14	19
C=C(C(O)=O)C(CO)O	4	5	14	19
C(C(C(CC=C)O)O)(O)=O	4	6	13	19
C(C(C(C=CC)O)O)(O)=O	4	7	12	19
C(C(C=O)C(C=CC)O)(O)=O	4	8	11	19
C(C(C=O)C(C(C(O)=O)O)O)(O)=O	4	5	14	19
C1(C(C)(C(C(C(O1)=O)=O)CO)O)=O	3	9	10	19
C(CC(CC(C=O)=O)=O)(O)=O	4	2	17	19
C(C(C(C)O)C(CO)(CO)O)=O	4	6	12	18
C(C(C(C(C)=O)=O)C(C)O)=O	4	4	14	18
C(C(CO)C(CC=O)O)(O)=O	4	4	14	18
C(CC(C)C(C(CO)=O)O)=O	4	2	16	18
C(C(C(C(C(C)=O)=O)O)=O)=O	4	3	15	18
C(C(C)(C(C(C=O)O)O)O)(O)=O	4	4	14	18
C(C1(C(C(C(C1)=O)O)O)O)(O)=O	4	3	15	18
C(C(C(CC(C)O)O)=O)=O	4	2	16	18
C(C(C(C(CO)O)=O)(CO)O)(O)=O	4	5	13	18
C(C(C(C(CC=O)O)=O)O)(O)=O	4	3	15	18
C(C(C=O)(C(C(C=O)O)O)O)=O	4	3	15	18
C(C(CO)(CC(CC=O)O)O)=O	4	1	17	18
C(C(CO)C(C(C(O)=O)(C)O)O)=O	4	4	14	18
C(C(CO)C(CC(C(C)=O)=O)O)=O	4	4	14	18
C(C(C(C(O)=O)=O)O)(O)=O	4	5	13	18
C(C(CO)C(C(O)=O)(CCO)O)=O	4	4	14	18
C(C(C(C(C)O)O)=O)(O)=O	4	3	15	18
C(C(C(C(C)O)O)(CC=O)O)=O	4	2	16	18
C(C(C(CC(C(O)=O)=O)O)O)=O	4	3	15	18
C(C(C(C(C)=O)=O)C(C=O)O)=O	4	3	15	18
C1(C(C(C(O1)=O)O)O)=O	4	3	15	18
C(C(C(CC=O)O)C(C=O)O)(O)=O	4	2	16	18
C(C(C(C(C(C(C)O)=O)=O)O)O)=O	4	2	16	18
C(CCC(C(O)=O)CC=O)=O	4	3	15	18
C(CC(C(CC(O)=O)=O)=O)=O	4	2	16	18
C(CC(CC(C(O)=O)=C)O)=O	4	4	14	18
C(CC(C)CC(C(O)=O)=O)=O	4	6	12	18
C(C(C(C(C(C)O)O)=O)=O)(O)=O	4	5	13	18
C(C(C(C(C(C(O)=O)=O)=O)O)O)=O	4	2	16	18
C(C(CC(C(CCO)=O)=O)=O)(O)=O	3	8	9	17
C(C(C(C(O)=O)=O)C(C)O)(O)=O	3	7	10	17
C(CO)(C(C(CC=C)O)O)=O	4	4	13	17
C1(C(CO)(C(C(O1)=O)(C)O)O)=O	3	9	8	17
C(CC(C(O)=O)(CC=O)O)(O)=O	3	7	10	17
C(C(CO)C(CC(C(O)=O)=C)O)=O	4	4	13	17
C=CCC(C(C(C=O)=O)(CO)O)O	4	4	13	17
C(C(C(C=O)=O)(CO)O)=O	4	2	15	17
C(C(CO)(C(CCO)O)O)(O)=O	4	7	10	17
C(C(C(C(CC(C)O)O)O)=O)(O)=O	4	5	12	17
C(C(C(C)O)C(C=O)O)(O)=O	4	5	12	17
C(C(CO)C(CO)(CO)O)=O	4	5	12	17
C(C(C=O)C(C(O)=O)O)=O	4	2	15	17
C(C(C(C(CO)=O)=O)CO)(O)=O	4	5	12	17
C(C1(COC(C1O)=O)O)=O	4	3	14	17
C(C(CC(CC(C)O)O)=O)(O)=O	3	7	10	17
C(C(CO)(C(CO)O)O)=O	4	3	14	17
C(C(C=C)C(CCO)O)=O	4	3	14	17
C=C1C(CC(C(O1)=O)=O)=O	4	1	16	17
C(C(C=O)(C(C(O)=O)(C)O)O)(O)=O	4	6	11	17
C(C(CO)C(C(CO)C(C)O)O)=O	4	4	13	17
C(C(CCO)(CC=O)O)(O)=O	4	4	13	17
C(C(C=O)C(CO)(CO)O)(O)=O	4	6	11	17
C(C(CO)(C(C)O)C(C=O)O)=O	4	3	14	17
C(C(C(CC)O)=O)(O)=O	4	2	15	17
C(C(CO)(C(CC=C)O)O)(O)=O	4	7	10	17
C(C(C=O)(C(CC(C)O)O)O)(O)=O	4	5	12	17
C(C(C(C)O)(C(C(C)O)O)O)(O)=O	4	5	12	17
C(C(C(O)=O)C(C(C)=O)=O)=O	4	5	12	17
C(C(C(CC(O)=O)=O)CO)(O)=O	4	6	11	17
C1(CC(C(C(O1)=O)O)O)=O	4	3	14	17
C(C(CO)(C(C)O)O)(O)=O	2	9	8	17
C(C(CO)C(C=O)(CO)O)(O)=O	4	5	12	17
C(C(C(CO)C(CCO)O)=O)(O)=O	4	4	13	17
C(C(CO)(CC(O)=O)O)=O	4	5	12	17
C(CO)(C(C(C(CO)=O)=O)O)=O	4	3	14	17
C(CC=O)=O	5	17	0	17
C(C(C=O)C(C(C)CC=O)O)(O)=O	4	3	14	17
C(C(C=O)(C(C(O)=O)(CO)O)O)=O	4	5	12	17
C(C(C=C)C(C=O)(CO)O)=O	4	3	14	17
C(C(C(CO)CO)=O)(O)=O	4	7	10	17
C(CC(CC(C(CO)=O)O)O)=O	4	1	16	17
C(C(CO)(C(CO)(CO)O)O)(O)=O	4	8	8	16
C(C(C=C)C(C(C(CO)O)=O)O)=O	4	3	13	16
C(C)=CC(C(C(C=O)=O)(CO)O)O	4	4	12	16
CC(C(CO)CO)O	4	1	15	16
C(C1(CC(C(C1O)=O)O)O)(O)=O	4	3	13	16
C(CO)(C(C(CCO)O)O)=O	4	3	13	16
C(C(C(CO)(CO)O)=O)=O	4	4	12	16
C(C(C(C)O)C(C=O)(CO)O)(O)=O	4	4	12	16
C1(C(C)(C(C(C(O1)=O)O)O)O)=O	3	8	8	16
C(CC(C(CO)C(C)O)O)=O	4	3	13	16
C(C(C(C(CO)=O)=O)=O)(C)=O	4	2	14	16
C(C(C)=C(C=O)CO)(O)=O	4	2	14	16
C(C(C(C(CO)O)=O)=O)(O)=O	4	2	14	16
C(C(CC=O)(CC=C)O)(O)=O	4	4	12	16
C(C(C=CC)(CC=O)O)(O)=O	4	4	12	16
C(CO)(C(C(C)O)(CC=O)O)=O	4	2	14	16
C(C(C(C(C(C)O)=O)=O)O)(O)=O	4	5	11	16
C(C(C(C)O)=O)(C(CO)O)=O	4	2	14	16
C(C(CO)(C(C)CC=O)O)(O)=O	4	4	12	16
C(C(C(C(O)=O)=O)CO)=O	4	1	15	16
C(C(C(C(C(C)=O)=O)CO)=O)(O)=O	3	7	9	16
C(C(CO)(C(C=CC)O)O)(O)=O	4	7	9	16
C(C(C(C(O)=O)=O)C(C=O)O)(O)=O	4	4	12	16
C(C(C(C(C(CO)=O)=O)(C)O)O)=O	4	1	15	16
C(C(C(C(CO)(CO)O)O)=O)=O	4	3	13	16
C(C(C=C)C(C(C(O)=O)O)O)=O	4	3	13	16
C(C(C)(C(CC=O)O)O)(O)=O	4	3	13	16
C(CO)(C(C(C=CC)O)O)=O	4	4	12	16
C(C(C(C(C=O)=O)=O)CO)=O	4	1	15	16
C(C(C(O)=O)(C(C(O)=O)O)O)(O)=O	4	9	7	16
C(C(C=C)C(CC(C)O)O)=O	4	4	12	16
C(C)(C1(CC(C(O1)=O)=O)O)=O	3	7	9	16
C(C(CO)C(C(O)=O)(CO)O)(O)=O	4	6	10	16
C(C(C(O)=O)C(C(C=O)O)O)(O)=O	4	5	11	16
C(CO)(C(C(C=O)=CC)O)=O	4	1	15	16
C(C1(CC(C(C1)=O)=O)O)(O)=O	3	8	8	16
C(C(C(C(C(O)=O)O)=O)C)(O)=O	3	7	9	16
C(C=CC(O)=O)=O	5	16	0	16
C(C(C(C(CO)=O)=O)(CO)O)=O	4	2	14	16
C(C(CO)C(CO)O)(O)=O	4	5	10	15
C(C(CO)C(C)CC=O)(O)=O	4	3	12	15
C(C(C(O)=O)(C(C=O)O)O)(O)=O	4	5	10	15
C(C(C=O)C(C(C=O)=O)O)=O	4	1	14	15
C(C(C(C=O)=C)(C)O)(O)=O	4	1	14	15
C1(CC(C(C(O)=O)O1)O)=O	4	4	11	15
C1(C(C=O)C(C(CO1)=O)O)=O	4	2	13	15
C(C(CC(CC=O)O)CC=O)(O)=O	4	1	14	15
C(C(C=O)C(C=O)C(C)O)=O	4	2	13	15
C(C(C)(CC=O)C(C=O)CO)(O)=O	4	3	12	15
C(C(CO)(C(C(C)O)O)O)(O)=O	4	4	11	15
C1(C(CO)(C(C=O)(CO1)O)O)=O	4	4	11	15
C(C(C)C(C=O)CO)(O)=O	4	2	13	15
C(C(CC(C=O)CO)CC=O)(O)=O	4	2	13	15
C(C(C=O)(CO)C(C=O)O)(O)=O	4	3	12	15
C(CC(CC(O)=O)=O)(O)=O	4	4	11	15
C(C(CCO)CC=O)(O)=O	4	2	13	15
C(C(C(C)O)(C(CCO)O)O)(O)=O	4	4	11	15
C(C(C=O)(C(C(C(O)=O)O)O)O)=O	4	3	12	15
C(CC(C)C(C(C=O)=O)(CO)O)=O	4	2	13	15
C(C1(COC(C=O)(C1O)O)O)=O	4	1	14	15
C(CC(CC(C(O)=O)=O)=O)=O	4	2	13	15
C(C(C=O)(C(CC=C)O)O)(O)=O	4	4	11	15
C(C(C=O)(C(CCO)O)O)(O)=O	4	3	12	15
C(C(C)(CC(C(O)=O)=O)O)(O)=O	1	6	9	15
C1(CC(CC(O)O1)O)=O	4	1	14	15
C(C(CO)C(C(O)=O)(C=CC)O)=O	4	4	11	15
C(CO)(C(C(CC(C)O)O)O)=O	4	5	10	15
C(C(C(C(C(CO)=O)O)=O)O)=O	4	2	13	15
C(C(C(O)=O)C(C(O)=O)=C)=O	4	3	12	15
C(C(C(C(C=O)O)=O)(CO)O)=O	4	2	13	15
C(C(C(C(O)=O)=C)C(C)O)=O	4	2	13	15
C(C(C(C(O)=O)=C)C(C=O)O)=O	4	2	13	15
C(C(C(O)=O)CO)(O)=O	4	4	11	15
C(CC(C)C(C)(C(CO)O)O)=O	4	2	13	15
C(C(CO)C(C(O)=O)(CC=C)O)=O	4	4	11	15
C(C(C(CC(C)O)=O)CO)(O)=O	4	4	11	15
C(C(C(CO)=O)(CC=O)O)(O)=O	4	2	13	15
C(CC(C=O)C(C(O)=O)C)=O	4	3	12	15
C(C(C(C(C(C)=O)O)=O)O)(O)=O	4	5	10	15
C(C(CC(CO)O)CC=O)(O)=O	4	2	13	15
C(C(C(C)O)=O)(C(C(C)O)O)=O	4	3	12	15
C(C(CO)(CCO)O)=O	4	1	14	15
C(C(C)(C(C(C(O)=O)=O)O)O)(O)=O	4	4	11	15
C(C(C(C(C(O)=O)=C)O)O)(O)=O	3	7	8	15
C1(C(CC(C(C1)=O)=O)=O)=O	4	1	14	15
C(CC(C(C(C(O)=O)O)O)O)(O)=O	4	4	11	15
C(C(C(C(CC(C)O)O)O)O)(O)=O	4	4	11	15
C1(C(C)(CC(C(O1)=O)=O)O)=O	2	8	7	15
C(C(C(C(CO)=O)=O)(C)O)(O)=O	3	6	9	15
C(CC(C)C(C(C(C)O)O)O)=O	4	1	14	15
C(C(C=C)C(C(O)=O)(CO)O)=O	4	3	12	15
C=C(C(O)=O)C(C(CO)=O)=O	4	3	12	15
C(C(C)(C(C(CO)=O)O)O)(O)=O	4	5	10	15
C1(C(C(C(C1O)O)C(C)O)O)=O	4	3	12	15
C(C(C=CC(O)=O)=O)(O)=O	4	2	13	15
C(C(C)C(C=O)C(CO)O)(O)=O	4	2	13	15
C(C(C(CCO)=O)CO)(O)=O	4	2	13	15
C(C(C(CC(C(O)=O)=O)O)O)(O)=O	4	2	12	14
C(CC(C)C(C)(CCO)O)=O	4	2	12	14
C(C(C(C(O)=O)=C)O)(O)=O	4	2	12	14
C(C(C=C)C(CC(O)=O)O)=O	4	3	11	14
C(CC(C(C)CC=O)O)(O)=O	4	2	12	14
C(C(C(CC(C(C)=O)=O)O)O)(O)=O	4	1	13	14
C(C(C)(C(C(O)=O)O)O)(CC=O)=O	4	1	13	14
C(C(C(C(C)=O)(CC=O)O)O)(O)=O	4	2	12	14
C=CCC(CC(C(O)=O)=O)O	4	4	10	14
C(CC(C)C(C(C(O)=O)=O)CO)=O	4	3	11	14
C(CC(C=C(C(O)=O)C)O)=O	4	4	10	14
C(CC(C)CC(C(CO)O)O)=O	4	2	12	14
C(C(C=O)(C(CC(O)=O)O)O)(O)=O	4	3	11	14
C(CC(C)C(CO)(C(C)O)O)=O	4	2	12	14
C(C(C=O)(C(C=CC)O)O)(O)=O	4	4	10	14
C(CC(C(C(C(O)=O)=O)O)O)(O)=O	4	3	11	14
C(CC(C=O)O)(C(C(O)=O)CO)=O	4	1	13	14
C(CC(C(C(C(O)=O)=O)O)O)=C	4	4	10	14
C(C(C(C(CCO)O)O)=O)(O)=O	4	3	11	14
C(C1(COC(C(C1O)=O)O)O)=O	4	1	13	14
C1(C(C(CO1)C(C)O)=O)=O	4	4	10	14
C=C(C(O)=O)CC(C(O)=O)=O	2	6	8	14
C(C(C)(C1C(C(OC1)=O)=O)O)(O)=O	4	6	8	14
C(C(C)(CC(O)=O)O)(O)=O	3	7	7	14
C(C(C)(C(CO)O)O)(O)=O	3	7	7	14
C(C(CO)(C(CO)(C(C)O)O)O)=O	4	1	13	14
C1(C(CO)(C(CC(O1)=O)O)O)=O	4	5	9	14
C(C(C=CC(O)=O)O)(O)=O	4	2	12	14
C(C(C(CC=O)O)C(C)O)(O)=O	4	2	12	14
C1(C(CO)(C(C(CO1)=O)O)O)=O	4	4	10	14
C(C(C=C)C(C=O)(C(CO)O)O)=O	4	2	12	14
C1(C(CO)OC(C(C1)=O)=O)=O	4	5	9	14
C(C(C(O)=O)C=CC(O)=O)=O	4	3	11	14
C(C(C)C(C=O)C(C=O)CO)(O)=O	4	2	12	14
C(C(CO)(C(C)CC=O)C(C)O)=O	4	3	11	14
C(C(CC(CCO)O)=O)(O)=O	4	3	11	14
C1(CC(C(O1)=O)(C(C=O)CO)O)=O	4	4	10	14
C(C(C(C)O)=CC(CO)=O)=O	4	1	13	14
C=CCC(C(C(C(O)=O)=O)CO)O	4	4	10	14
C(C(CO)C(C)CC(C(O)=O)=O)=O	4	3	11	14
C(C(CO)(CC=O)O)(C(C)O)=O	4	1	13	14
C(CC(C(C(O)=O)=C)=O)(O)=O	4	4	10	14
C(C(C(C(C(O)=O)=O)=O)O)(O)=O	4	3	11	14
C(C(C=O)(C(C)O)O)=O	4	2	12	14
C(C(C=O)C(C(O)=O)(CO)O)=O	4	3	11	14
C(C(C=O)C(C=O)C(O)=O)=O	4	3	11	14
C(C(C(CCC(C)O)=O)=O)=O	4	1	13	14
C(C(C=O)(C(CC(C)O)O)O)=O	4	4	10	14
C(C(C(C)O)C(CC(C)O)O)(O)=O	4	5	9	14
C(C(CO)C(C(CO)=O)O)(O)=O	4	5	9	14
C(C(C(C(CC(O)=O)O)=O)O)=O	4	3	11	14
C(C(C=O)(C(C)CC=O)O)(O)=O	4	2	12	14
C(C(CO)C(CC(C)O)O)(O)=O	4	6	8	14
C(C(C(C(C=O)=O)=O)C)(O)=O	4	3	11	14
C(C(C(O)=O)C(C=O)O)(O)=O	4	5	9	14
C(C(C(C)O)C(C(CO)=O)O)(O)=O	4	4	10	14
C(C(C(C(C)O)(C(C)O)O)=O)=O	4	3	11	14
C(C(CO)(C(C)O)C(CCO)O)=O	4	3	11	14
C=C(C(O)=O)C(C(C=O)=O)O	4	2	12	14
C(C(C(CO)(CO)O)O)(O)=O	4	7	7	14
C(C(C=O)(C(C)O)C(C=O)O)(O)=O	4	3	11	14
C(CC(C)CC(C(C(O)=O)O)O)=O	4	2	12	14
C(CC(C(O)=O)=C)(O)=O	4	2	12	14
C(C(C(C=O)=O)(C)O)(O)=O	4	3	11	14
C(CC(C)C(C)(C(C(O)=O)O)O)=O	4	1	13	14
C(C(C(O)=O)C(C=O)(CO)O)(O)=O	4	4	9	13
C(C(C)(C(CO)O)CC=O)(O)=O	4	2	11	13
C(C(C(CC(O)=O)=O)(C)O)(O)=O	3	5	8	13
C(C(CC(C(O)=O)=O)O)=CC	4	4	9	13
C1(C(C=O)C(CO)(C(O)O1)O)=O	4	2	11	13
C(C(CO)C(C)(CC=O)O)(O)=O	4	1	12	13
C(C(CO)(C)O)(O)=O	4	3	10	13
C(C(C(C(C=O)O)=O)(C)O)(O)=O	4	3	10	13
C1(C(C=O)C(C(CO)(O)O1)O)=O	4	2	11	13
C(C(CC(C)C(CO)O)=O)(O)=O	4	2	11	13
C(C)(CC(C(C(O)=O)=O)=O)=O	4	2	11	13
C(CC(C)C(CC(C)O)O)=O	4	1	12	13
C1(CC(C(C(C=O)=O)O1)O)=O	4	1	12	13
C(C(CCC(C)O)=O)(O)=O	4	2	11	13
C(C(C(C(C)=O)=O)C(CCO)O)=O	4	2	11	13
C(C1(COC(C1)O)O)=O	4	1	12	13
C(C(C)(C(CC=O)O)CC=O)(O)=O	4	1	12	13
C(C(C=C)C(CO)(CO)O)=O	4	3	10	13
C(C1COC(C1(C)O)=O)=O	4	2	11	13
C(CC(C(C(CO)=O)O)O)(O)=O	4	3	10	13
C1(C(C(CC(C)O1)O)O)=O	4	3	10	13
C(C(CO)(CC(C(O)=O)=O)O)(O)=O	4	2	11	13
C(C(C(C=C)C(C(O)=O)=O)O)=O	4	2	11	13
C(C(C=O)(CO)C(CCO)O)(O)=O	4	3	10	13
C(C(C(C(C(O)=O)=O)O)O)=CC	4	4	9	13
C(CC(C(C)CC(C(O)=O)=O)O)=O	4	1	12	13
C(CO)(C1CC(C(O1)=O)=O)=O	4	3	10	13
C(CC(C)C(CO)C(C)O)=O	4	2	11	13
C(CC(C)CC(C(O)=O)O)=O	4	1	12	13
C(CC(C)C(CC(C(O)=O)=O)O)=O	4	1	12	13
C(CC(C(C(O)=O)=O)(CO)O)=O	4	1	12	13
C(CC(C)(C(C)CC=O)O)(O)=O	4	2	11	13
C1(C(C)(C(C(O1)=O)O)O)=O	4	3	10	13
C(C1(CO)C(C(C(O1)O)=O)O)=O	4	1	12	13
C1(COC(C(CC1O)=O)=O)=O	4	3	10	13
C(C(C)(CCO)O)(O)=O	3	5	8	13
C1(C(C)(C(C(O)=O)(CO1)O)O)=O	3	7	6	13
C(C(CO)C(CCO)O)(O)=O	4	5	8	13
C(C(C=C)C(C(O)=O)(C)O)=O	4	2	11	13
C(C(C(CC=C)O)(C(C)O)O)(O)=O	4	4	9	13
C(C(CO)C1(C(OC(C)C1)=O)O)=O	4	4	9	13
C(CC(C(C(C)=O)=O)=O)(O)=O	4	2	11	13
C1(C(CO)(C(C(CO)(O)O1)O)O)=O	4	4	9	13
C(C(C=C)(CO)O)(O)=O	3	6	7	13
C(C(C(C)CC=O)C(C)O)(O)=O	4	2	11	13
C(C(C(C(O)=O)=C)(CO)O)(O)=O	3	5	8	13
C(CC(C(O)=O)(C)CC(O)=O)=O	4	3	10	13
C(C(C(C=O)=CC)(CO)O)=O	4	1	12	13
C(C(C=O)(C(CO)(CO)O)O)(O)=O	4	4	9	13
C(C(C=O)(C(C)O)O)(O)=O	4	3	10	13
C(C1(C(C(C(CO1)=O)O)O)O)=O	4	1	12	13
C1(C(C(CO)C(C)O1)=O)=O	4	4	9	13
C1(CC(C(O1)=O)(CC=O)O)=O	4	4	9	13
C(C(C=O)=CC(CO)=O)(O)=O	4	1	12	13
C(C(CO)CC(C(O)=O)=O)(O)=O	3	5	8	13
C1(C(C(C(O1)=O)=O)CO)=O	4	4	9	13
C(CC=C)(O)=O	4	2	11	13
C(C(C=CC(O)=O)C(C)O)=O	4	2	11	13
C(C(C(C(CO)(CO)O)O)=O)(O)=O	4	4	9	13
C(C)=CC(C(C(C(O)=O)=O)CO)O	4	4	9	13
C(CC(CC(C(O)=O)=O)O)(O)=O	3	5	8	13
C(C(C(O)=O)(C(C(C)O)O)O)(O)=O	4	5	8	13
C=CC(C(C(O)=O)=O)CO	4	2	11	13
C(C(C=O)C=CC(C)O)(O)=O	4	3	10	13
C(C(C(C(CC(C)O)O)=O)O)=O	4	2	11	13
C(C(C)(CO)CC=O)(O)=O	4	2	11	13
C(CC(C(C)=O)(CC=O)O)=O	4	3	10	13
C=C1C(OC(C(C1CO)=O)=O)=O	4	6	7	13
C(C(C(C)O)(C(C)CC=O)O)(O)=O	4	2	11	13
C(C)=C(C=O)C(CC(C)O)O	4	1	12	13
C1(C(COC(C(C1)=O)=O)O)=O	4	3	9	12
C(C1C(C(OC1)=O)=O)(O)=O	4	4	8	12
C(C1(C)C(C(C(O1)=O)=O)CO)(O)=O	3	6	6	12
C(C)=C(C(C(O)=O)=O)CO	4	2	10	12
C(C(CO)C(CC(O)=O)O)(O)=O	4	5	7	12
C(C(C=CC(C)O)C(C)O)=O	4	2	10	12
C(C(C(C=O)=O)O)=CC(O)=O	4	1	11	12
C=C(C(C(O)=O)=O)C(C)O	4	1	11	12
C(C(OC(C(C)=O)=O)=O)(CCO)=O	4	6	6	12
C1(C(CO)CC(C(O1)=O)=O)=O	4	5	7	12
C(C(C(C(C)O)C(C)O)=O)(O)=O	3	5	7	12
C(C(CO)C(C(O)=O)(C)O)(O)=O	4	4	8	12
C1(C(C)(CCO1)O)=O	4	1	11	12
C(C(CC(C(O)=O)CC=O)O)(O)=O	4	1	11	12
C(C(CC(C)O)CC=O)(O)=O	4	1	11	12
C(CC(C(O)=O)=CC(O)=O)=O	4	2	10	12
C(CC(C(CC(CCO)O)=O)=O)=O	4	1	11	12
C(C(C(C)O)=C(C=O)CO)=O	4	1	11	12
C(C(CO)(C(CC=C)O)C(C)O)=O	4	3	9	12
C(C1C(C)OC(C1(CO)O)O)=O	4	1	11	12
C(C(C=O)(C(CC=C)O)O)=O	4	3	9	12
C(C1C(C)OC(CO)(C1O)O)=O	4	1	11	12
C(C(C=O)(CO)C(C)CC=O)(O)=O	4	3	9	12
C(C(C)C(C=O)C(C)O)(O)=O	4	1	11	12
C(CO)(C(C(CO)(CO)O)O)=O	4	5	7	12
C(CC(C(CC(C)CC=O)=O)=O)=O	4	1	11	12
C(C(C(O)=O)C(CC(C)O)O)(O)=O	4	5	7	12
C(C(CCO)CC(C(O)=O)=O)(O)=O	4	3	9	12
C(C(C(C)O)C(CCO)O)(O)=O	4	4	8	12
C(C(C(C(CO)C(C)O)O)O)(O)=O	4	2	10	12
C(C(C(CC(O)=O)O)C(C)O)(O)=O	4	4	8	12
C1(CC(C(C(C=O)(O)O1)O)O)=O	4	1	11	12
C(C1(C(C(C(O1)=O)=O)CO)O)(C)=O	4	3	9	12
C1(C(CC(C)O1)(CC=O)O)=O	4	4	8	12
C1(C(CO)(C(CO)(C(O)O1)O)O)=O	4	4	8	12
C(C(C(C)O)(C(C=CC)O)O)(O)=O	4	4	8	12
C(CC(CC(C)O)O)(O)=O	4	4	8	12
C1(C(C(C(C(O1)=O)=C)O)O)=O	4	3	9	12
C(C(C(O)=O)(CO)O)(O)=O	2	8	4	12
C(C(CO)C(CC=C)O)(O)=O	4	4	8	12
C(C)(C1C(C(C(O1)=O)=O)O)=O	4	2	10	12
C(C(C=O)(C(C(O)=O)(C)O)O)=O	4	3	9	12
C(C1(C)C(C(C(O1)=O)O)O)(O)=O	3	7	5	12
C(C(C)(CC(C(CO)O)O)O)(O)=O	4	1	11	12
C(C(C=O)(C=O)O)(O)=O	4	5	7	12
C(C(CO)=O)(C(CC(C)O)O)=O	4	2	10	12
C1(C(C)(C(C(C(O)=O)O1)O)O)=O	3	7	5	12
C(C(C(O)=O)(C(CCO)O)O)(O)=O	4	5	7	12
C(C(CO)(C(CO)C(C)O)O)=O	4	1	11	12
CC(CC(CCO)O)O	4	1	11	12
C(CO)(C(C(C(CO)=O)O)O)=O	4	4	8	12
C(C(C)C(C=O)CCO)(O)=O	4	2	10	12
C(C(C)(CCO)CC=O)(O)=O	4	2	10	12
C(CC(CC(CC=O)O)O)(O)=O	4	1	11	12
C(C(CCCO)CC=O)(O)=O	4	2	10	12
C(CC(C(C=O)C(C(O)=O)C)O)=O	4	1	11	12
C(C(C)(C(C)CC=O)O)(O)=O	4	1	11	12
C(C(CO)=O)(C(CO)(C)O)=O	4	1	11	12
C(C(C(C)O)C(C(O)=O)(C)O)(O)=O	4	3	9	12
C(CC(C)CC(CCO)O)=O	4	2	10	12
C(C(C(C(O)=O)=C)C(CCO)O)=O	4	1	11	12
C(CC(C)C(C(C(O)=O)=O)O)=O	4	2	10	12
C(C(CC(C)CO)=O)(O)=O	4	1	11	12
C(CC(CC(CC(C)O)O)O)=O	4	1	11	12
C1(C(CC(C(CO)O)(O)O1)=O)=O	4	2	9	11
C(C(C=O)=C(C=O)CO)(O)=O	4	1	10	11
C(C(C=C)C(C(C(O)=O)CO)O)=O	4	2	9	11
C(CC(CC(C)CC=O)O)(O)=O	4	2	9	11
C(CC(C(CO)O)O)(O)=O	4	1	10	11
C=C(C(O)=O)C(C(O)=O)=O	4	1	10	11
C(C(C(CO)(C(C)O)O)O)(O)=O	4	3	8	11
C(C(C(CO)O)(CC(C)O)O)(O)=O	4	1	10	11
C1(C(CO)(C(CC(C)O1)O)O)=O	4	4	7	11
C(CC(C)CC(C(O)=O)=O)(O)=O	4	3	8	11
C1(C(C)(O)OC(C(C1)=O)=O)=O	3	5	6	11
C(C(C=CC(CO)=O)=O)(O)=O	4	1	10	11
C(C(C(O)=O)C(CC=O)O)(O)=O	4	2	9	11
C1(C(C)(CC(O1)=O)O)=O	4	1	10	11
C(C(C(C=O)C(C(O)=O)C)O)(O)=O	4	1	10	11
C(CO)(C(C(CO)(C(C)O)O)O)=O	4	1	10	11
C1(C(C=C(C(C)=O)O1)=O)=O	4	1	10	11
C(CC(C)C(C(O)=O)C(O)=O)=O	4	2	9	11
C1(C(C=O)C(CC(O1)=O)O)=O	4	2	9	11
C1(C(C(C(C(C)=O)(O)O1)O)O)=O	4	2	9	11
C(C(C(O)=O)C(C(CO)=O)O)(O)=O	4	4	7	11
C(C(C=O)(C(C=CC)O)O)=O	4	3	8	11
C1(C(C(C(O1)=O)=O)C(CCO)O)=O	4	2	9	11
C1(C(C(C(CO)(O)O1)O)O)=O	4	3	8	11
C(C(C)O)(C(C(C(O)=O)=O)O)=O	4	3	8	11
C(C(C)(C(CC(C)O)O)O)(O)=O	4	3	8	11
C1(C(C)(C(C(C=O)(O)O1)O)O)=O	4	1	10	11
C(C(CO)=O)(C(C)(C(C)O)O)=O	4	1	10	11
C(C(C(O)=O)(C(C=O)=O)O)(O)=O	4	3	8	11
C(C(C=O)(C(CCO)O)O)=O	4	2	9	11
C(C(CCO)(C(C(O)=O)O)O)(O)=O	4	1	10	11
C=CC(C(C(O)=O)=O)C(C)O	4	2	9	11
C(C(C=C)C(C(O)=O)=O)(O)=O	4	2	9	11
C1(COC(C(C(C1O)O)=O)O)=O	4	1	10	11
C(C(C)C(C(C(O)=O)=O)CO)(O)=O	4	2	9	11
C(C(C=O)(C(C)CC=O)O)=O	4	1	10	11
C1(C(C(C(C)O1)C(C)O)=O)=O	4	4	7	11
C(C(C(CC=C)O)C(C)O)(O)=O	4	3	8	11
C(C(CO)C(C=CC)O)(O)=O	4	4	7	11
C(C1(C(C(CC(C)O1)O)O)O)=O	4	1	10	11
C1(C(C(C(O1)=O)=O)C(C)O)=O	4	4	7	11
C(C(C(C(O)=O)=C)C(C)CC=O)=O	4	1	10	11
C(C)(C(C(O)=O)(CO)C(C=O)O)=O	4	1	10	11
CC1CC(CC(O)O1)O	4	1	10	11
C(C(C=O)(C(CC(O)=O)O)O)=O	4	2	9	11
C(CC(C(C(CO)=O)=O)O)(O)=O	4	2	9	11
C(C(CC(O)=O)C(C(O)=O)C)=O	4	2	9	11
C(C(C(CO)O)(CC(O)=O)O)(O)=O	4	1	10	11
C1(C(C=O)C(C=O)(CO1)O)=O	4	2	9	11
C(C(C=O)(CO)C(C)O)(O)=O	4	3	8	11
C(C(CC(C)O)=CC=O)(O)=O	4	1	10	11
C(C(C(C=O)=CC)(C)O)(O)=O	4	1	10	11
C(C(CO)(C(C)O)C(C=CC)O)=O	4	3	8	11
C(C(C=O)(CC(C)CC=O)O)(O)=O	4	1	10	11
C(C(CO)(CO)C(C(O)=O)(C)O)=O	4	2	9	11
C(C(C(C=O)=O)O)=CC(C)O	4	1	10	11
C(CCC(C(C=O)=O)=O)(O)=O	4	1	10	11
C(C(CO)C(C=C(C(O)=O)C)O)=O	4	4	7	11
C(C(C(C)O)(C(C)O)C(C=O)O)=O	4	2	9	11
C1(C(C(C(O1)=O)=O)C(C=O)O)=O	4	3	8	11
C(C(C1C(C(OC1C)=O)=O)O)=O	4	3	8	11
C(CC(C(O)=O)CCC(O)=O)=O	4	2	9	11
C(C(C(C(O)=O)=O)C)(O)=O	4	2	9	11
C(C(CO)(CO)C(C)O)=O	4	3	8	11
C(C1(C)CC(C(O1)=O)=O)(O)=O	2	6	4	10
C(C1(CC(C(O1)=O)=C)O)(O)=O	3	4	6	10
C1(CC(C(O)=O)(OC1CO)O)=O	4	1	9	10
C(C1(CO)C(CC(O1)=O)O)(O)=O	4	5	5	10
C(C1(COC(C1C(C)O)O)O)=O	4	1	9	10
C(C1(COC(CO)(C1O)O)O)(O)=O	4	1	9	10
C=C(C(O)=O)C(C(C(O)=O)=O)CO	3	3	7	10
C(C1(CO)CC(C(O1)=O)=O)=O	4	2	8	10
C1(C(C(CO)(C(O)O1)O)O)=O	4	3	7	10
C(C(CO)(CO)O)(O)=O	3	5	5	10
C1(CC(C(O)=O)(O)OCC1O)=O	4	2	8	10
C(C1C(O)OCC1(C=O)O)(O)=O	4	1	9	10
C1(C(O)OC(C(CO)=O)C1O)=O	4	1	9	10
C(C(C(CO)O)O)=O	5	10	0	10
C(C(C(O)=O)C(C)O)(O)=O	4	3	7	10
C1(C(C(C(C(C)(O)O1)O)O)=O)=O	4	2	8	10
C(C1(COC(C(O)=O)(C1)O)O)=O	4	1	9	10
C1(C(C(C(OC1(C)O)=O)O)O)=O	4	2	8	10
C(CC(C(C=O)=CC)O)(O)=O	4	1	9	10
C(C(C)CC=O)=O	5	10	0	10
C(C(C(C)CC(C(O)=O)=O)O)(O)=O	4	1	9	10
C(CC(C(O)=O)(C)CC=O)=O	4	3	7	10
C(C(C)(C(C)O)CC=O)(O)=O	4	1	9	10
C(C(C(CO)(CO)C(C)O)=O)(O)=O	4	2	8	10
C(C(C=O)(CO)C(CC=C)O)(O)=O	4	3	7	10
C(C(C(O)=O)(C(C)CC=O)O)(O)=O	4	3	7	10
C(C(CO)O)(OC(C(C)=O)=O)=O	4	4	6	10
C(CC(C)C(C=O)C(C(C)=O)=O)=O	4	1	9	10
C(C(C(CC(C(O)=O)=C)O)O)(O)=O	4	1	9	10
C(C(C=C)C(C(C(O)=O)(C)O)O)=O	4	1	9	10
C(C(C)(C(C)O)O)(O)=O	4	2	8	10
C(C(C(O)=O)C(CCO)O)(O)=O	4	4	6	10
C(C1C(C(C(O1)=O)C)=O)(O)=O	4	4	6	10
C(C1(CC(C(O1)=O)=O)O)(CCO)=O	4	2	8	10
C1(C(C)C(C(C(O1)=O)=O)CO)=O	4	3	7	10
C(C(C(O)=O)(C(CC=C)O)O)(O)=O	4	5	5	10
C1(C(CCO)CC(C(O1)=O)=O)=O	4	3	7	10
C(C(C(O)=O)(C(C)O)O)(O)=O	4	5	5	10
C(C(C(C)O)C(C=CC)O)(O)=O	4	3	7	10
C(C(CC(C)CCO)=O)(O)=O	4	2	8	10
C(C(C(C)O)C(CO)(CO)O)(O)=O	4	3	7	10
C(C(CO)C(CO)(CO)O)(O)=O	4	4	6	10
C(C(C=O)(C(CO)(CO)O)O)=O	4	3	7	10
C1(C(C=O)C(C(O1)=O)(C)O)=O	4	2	8	10
C(C(CC(C)C(C)O)=O)(O)=O	4	1	9	10
C(C(CC(CO)(CO)O)=O)(O)=O	4	2	8	10
C(C(C=C)(C)O)(O)=O	4	2	8	10
C(C(C=CC(C)O)(CO)O)(O)=O	4	3	7	10
C(C(C=C)C(C(CO)C(C)O)O)=O	4	1	9	10
C(CC(C(C)(C(C=O)C=C)O)=O)=O	4	1	9	10
C(C(C=CC(O)=O)(CO)O)(O)=O	4	3	7	10
C(CC(C(C(C)O)C(C)O)O)=O	4	1	9	10
C=CC(C(CC(C(O)=O)=O)=O)=O	4	1	9	10
C(C(C=CC(C)O)O)(O)=O	4	2	8	10
C=C(C(C(O)=O)=O)C(C(C)=O)=O	4	1	9	10
C(CC(C(O)=O)=CC=O)(O)=O	4	2	8	10
C(C(C=CCC=O)(C)O)(O)=O	4	1	9	10
C(C1(COC(C(C1)=O)=O)O)=O	4	2	8	10
C1(C(C)(CC(O)O1)O)=O	3	3	7	10
C(C1C(C(C(O1)=O)=C)O)(O)=O	4	4	6	10
C1(CC(CC(C(O1)=O)=O)O)=O	4	2	8	10
C(C1C(CC(OC1C)=O)O)=O	4	1	9	10
C1(C(C(C(C)O1)C(CCO)O)=O)=O	4	2	8	10
C(CC(C(O)=O)=CC(C)O)=O	4	1	9	10
C(C(C=C)C(C(O)=O)(CCO)O)=O	4	1	9	10
C1(C(C=O)C(CC(C)O1)O)=O	4	2	8	10
C(CC(C)O)=C(C=O)C(C)O	4	1	9	10
C(CC(C)CC(C(O)=O)=CC=O)=O	4	1	8	9
C1(C(C)(C(C(C(O)O1)=O)O)O)=O	4	1	8	9
C(C1(COC(CC1O)=O)O)(O)=O	4	2	7	9
C1(C(CC(C(O)=O)(O)O1)CCO)=O	4	2	7	9
C1(C(C)(C(C(C(O)=O)=O)CO1)O)=O	4	2	7	9
C1(C(O)OC(C)CC(C1O)O)=O	4	1	8	9
C1(CC(C(C(C(O)O1)=O)O)O)=O	4	1	8	9
C1(C(C)C(CO)C(C(O)=O)(O)O1)=O	4	2	7	9
C(C1C(C)OC(C1(C)O)=O)=O	4	1	8	9
C(C(C=C)C(C(O)=O)(C)CC=O)=O	4	1	8	9
C(CC(C(C=O)O)O)(O)=O	5	9	0	9
C(C1COC(C(C1)=O)=O)(O)=O	4	3	6	9
C1(C(C)C(C(C(O1)=O)=O)CCO)=O	4	2	7	9
C1(C(CC(CC(C)O1)O)=O)=O	4	2	7	9
C1(C(C)(CC(CC=O)O1)O)=O	4	1	8	9
C(CO)(C(C)O)=O	5	9	0	9
C(C(C)(C(C(O)=O)O)CC=O)(O)=O	4	1	8	9
C(C(C=C)CC(C(O)=O)CC=O)=O	4	1	8	9
C(C1(CC(C(CO1)=O)O)O)(O)=O	4	2	7	9
C(C(CC(C)O)(CC(O)=O)O)(O)=O	4	1	8	9
C(C(C(O)=O)(C(C=CC)O)O)(O)=O	4	5	4	9
C1(C(C)(CC(C(O)=O)(O)O1)O)=O	2	3	6	9
C(C(C)=CC(C(O)=O)=O)(O)=O	2	4	5	9
C(C(C)(C(CC=C)O)O)(O)=O	4	2	7	9
C(C(C)(C(CC(O)=O)O)O)(O)=O	4	2	7	9
C1(C(C(O)=O)C(C(O1)=O)=O)=O	4	4	5	9
C(C(CO)(CCO)O)(O)=O	4	3	6	9
C(C(C(C(C)O)(C(C)O)O)O)(O)=O	4	3	6	9
C(C(C)(C(CO)(C(C)O)O)O)(O)=O	4	1	8	9
C(C1C(C(OC1C)=O)=O)(O)=O	4	4	5	9
C(CC(C(CO)(C(C)O)O)O)(O)=O	4	1	8	9
C1(CC(C(O1)=O)(C(C(O)=O)O)O)=O	4	1	8	9
C1(C(C(C(O1)=O)=C)(CO)O)=O	4	3	6	9
C(C1(C(C(OC1)=O)=C)O)(O)=O	4	3	6	9
C1(C2(CC(C(C2)=O)(O)O1)O)=O	4	3	6	9
C=C1C(OC(C(O)=O)=C1)=O	4	2	7	9
C=CC(C(C(O)=O)=O)C(CCO)O	4	1	8	9
C(C(C=C)C(C(C)=O)(CC=O)O)=O	4	1	8	9
C(C(C=C)C(CC(C(C)=O)=O)O)=O	4	1	8	9
C(C(C=O)CC(C(O)=O)=O)=O	4	1	8	9
C(CCC(C(O)=O)=O)(O)=O	4	1	8	9
C(C(CO)=CC(C(O)=O)=O)=O	4	1	8	9
C(C(C)(CC=CC=O)O)(O)=O	4	1	8	9
C(CC(C(O)=O)=O)=CC(O)=O	4	2	7	9
C(C(C(C(C)=O)=O)C(CC=C)O)=O	4	2	7	9
C(CC(C(CC(CC=C)O)=O)=O)=O	4	1	8	9
C1(C(C(C(C(O1)=O)O)=O)C)=O	4	3	6	9
C(C(C)=C(C=O)C(C)O)(O)=O	4	1	8	9
C(C(C)(C(CCO)O)O)(O)=O	4	2	7	9
C(CC(C)O)=C(C(O)=O)C=O	4	1	8	9
C(CO)(C(C(CO)C(C)O)O)=O	4	1	8	9
C(C(C)(CC(CC(O)=O)O)O)(O)=O	4	1	8	9
C(CC(C(CO)C(C)O)O)(O)=O	4	2	7	9
C(C(C)(C(CO)C(C)O)O)(O)=O	4	1	8	9
C(C(C=O)(CO)CO)(O)=O	4	3	6	9
C(C(C(O)=O)(C=O)C(C=O)O)(O)=O	4	2	7	9
C(C(CO)(C(C)O)C(C)O)=O	4	2	7	9
C(C1(COC(C1(CO)O)O)O)(O)=O	4	1	8	9
C(C(C)(CC(CCO)O)O)(O)=O	4	1	8	9
C(C(CCO)(CC(C)O)O)(O)=O	4	1	8	9
C(C(C(O)=O)C(C(O)=O)(C)O)(O)=O	4	3	6	9
C(C(C(O)=O)C(CC=C)O)(O)=O	4	3	6	9
C1(C(CC(C(O)=O)=O)(O)OCC1)=O	4	1	8	9
C(C(CCO)(CC(O)=O)O)(O)=O	4	2	7	9
C(CC(CC(O)=O)O)(O)=O	4	4	5	9
C(C(C(O)=O)C(CC(O)=O)O)(O)=O	4	4	5	9
C(C(C=O)(CO)C(C=CC)O)(O)=O	4	3	6	9
C(C(C(C(O)=O)=C)C(CC=C)O)=O	4	1	7	8
C(C(C=C)C(C)CC(C(O)=O)=O)=O	4	1	7	8
C1(C(CC(C)O)CC(C(O1)=O)=O)=O	4	1	7	8
C1(C(C)C(C(C(O1)=O)=O)C(C)O)=O	4	1	7	8
CC(C(CO)C(C)O)O	4	1	7	8
C(C(C=O)(C(C)O)C(C)O)(O)=O	4	2	6	8
C(C(C(O)=O)(C=O)C(C)O)(O)=O	4	2	6	8
C(CC(C(O)=O)CCC=CC=O)=O	4	1	7	8
C(C(C=C)C(CC(C(O)=O)=C)O)=O	4	1	7	8
C(C(C(O)=O)C(CO)(CO)O)(O)=O	4	3	5	8
C(C(C(C)=O)(CO)C(C)O)(O)=O	4	1	7	8
C(CC(C)C(C=C)C(C(O)=O)=O)=O	4	1	7	8
C(C(C)(CO)CC(C(O)=O)=O)(O)=O	4	1	7	8
C(C(C=C)C(C=O)C(C(O)=O)C)=O	4	1	7	8
C(C(C)(C(C=CC)O)O)(O)=O	4	2	6	8
C(C(C(O)=O)C(C=CC)O)(O)=O	4	3	5	8
C(C(C(C(O)=O)=O)(CO)CO)(O)=O	4	2	6	8
C(C(C(O)=O)(C=O)O)(O)=O	4	3	5	8
C(C(C(C(C(O)=O)O)O)O)(O)=O	4	2	6	8
CC(CC(C(CO)C(C)O)O)O	4	1	7	8
C(C(C=CC)(C(C(O)=O)O)O)(O)=O	4	1	7	8
C(C(C(C(O)=O)(CC=C)O)O)(O)=O	4	1	7	8
C1(C(C)(CCO)CC(C(O1)=O)=O)=O	4	2	6	8
C1(C(C)(O)OC(C(C1CO)=O)=O)=O	4	3	5	8
C(C(C)(C(CO)(CO)O)O)(O)=O	4	3	5	8
C1(COC(C(C(C)O)C1O)O)=O	4	1	7	8
C(CC(C(CC(C=CC)O)=O)=O)=O	4	1	7	8
CC(CC(C(CO)O)O)O	4	1	7	8
C(CC(CCO)=O)(O)=O	5	8	0	8
C1(C(CC(CC(C)O)O1)=O)=O	4	2	6	8
C(C1(CC(C(CCO1)=O)=O)O)(O)=O	4	1	7	8
C(CC=C(C=O)C(C)O)(O)=O	4	1	7	8
C(C(C(C(C(CO)O)O)=O)O)(O)=O	5	8	0	8
C(C(C)C(C(C(O)=O)=O)O)(O)=O	3	3	5	8
C=C(C(O)=O)C1C(C(OC1)=O)=O	4	3	5	8
C=C1C(OCC1C(C(O)=O)=O)=O	4	3	5	8
C1(C(CC(CO)(C(O)O1)O)=O)=O	4	1	7	8
C1(C(C)C(C(C(O1)=O)=O)O)=O	4	4	4	8
C1(C(CO)CC(C(O)=O)(O)O1)=O	4	2	6	8
C(C(C(CO)=O)(CO)O)(O)=O	5	8	0	8
C1(C(CC(C(CO)(O)O1)O)=O)=O	4	1	7	8
C(CC(C(O)=O)=O)=O	5	8	0	8
C1(C(C)(C(CO1)O)O)=O	4	2	6	8
C(C)=C(C(C(O)=O)=O)C(C)O	4	1	7	8
C(C(C(C)O)C(C)O)(O)=O	4	2	6	8
C(C1C(OCC(C1O)=O)O)(O)=O	4	1	7	8
CC(CC(C(CO)(C(C)O)O)O)O	4	1	7	8
C(C(C(O)=O)=C(C(O)=O)C)=O	4	1	7	8
C(C(C(O)=O)C(C(O)=O)=O)(O)=O	3	3	5	8
C=C(C(O)=O)C(C(C(O)=O)=O)=C	4	1	7	8
C(C(C(C(C)=O)=O)C(C=CC)O)=O	4	2	6	8
C(C(C)=O)(OC(C(C)=O)=O)=O	3	4	3	7
C(CO)(C(CO)(C(C=O)O)O)=O	5	7	0	7
C(C1(CC(O)OC(C)C1)O)(O)=O	4	1	6	7
C(C(C(CO)(C(C=O)O)O)O)(O)=O	5	7	0	7
C(C(C(C(C)=O)=O)CO)(O)=O	5	7	0	7
C(C(C=O)(C(C(C)=O)O)O)(O)=O	5	7	0	7
C(C(C=O)CO)=O	5	7	0	7
C(C(C(C(O)=O)=O)=O)=O	5	7	0	7
C(C1(C=C(C(O1)=O)C)O)(O)=O	3	3	4	7
C(C(C(C=O)=O)O)=O	5	7	0	7
C(C(C)=O)(C)=O	5	7	0	7
C(C(CO)(C(C(C)=O)O)O)=O	5	7	0	7
C(C(CO)(C(CO)O)O)(O)=O	5	7	0	7
C(C(C(C(O)=O)=C)C(C=CC)O)=O	4	1	6	7
C(C(C(C=O)O)O)(C(CO)O)=O	5	7	0	7
C(C(C(C(C(C=O)O)O)=O)O)(O)=O	5	7	0	7
C=CCC(C1C(C(OC1C)=O)=O)O	4	2	5	7
C1(C(C(C(O1)=O)=O)C(CC=C)O)=O	4	2	5	7
C(C(C=C)C(C(O)=O)(C=CC)O)=O	4	1	6	7
C(C(C=C)C(C(O)=O)(CC=C)O)=O	4	1	6	7
C(CC(C)C1(C)CC(C(O1)=O)=O)=O	4	1	6	7
C(CC(C)CC1CC(C(O1)=O)=O)=O	4	1	6	7
C1(C(CC=O)(CC(C(O1)=O)=C)O)=O	4	1	6	7
C=C1C(OC(C(C1C(C)O)=O)=O)=O	4	1	6	7
C(CCC1C(OC(C(C1)=O)=O)=O)=O	4	1	6	7
C(C1(C(C(C(C1O)=O)O)O)O)(O)=O	5	7	0	7
C1(C(C(C(C(C1)=O)=O)O)O)=O	5	7	0	7
C(CC(C(C(CO)O)=O)=O)(O)=O	5	7	0	7
C(C(C(C(C(C=O)O)O)=O)O)=O	5	7	0	7
C(C(C(C(CO)O)O)O)=O	5	7	0	7
C(CO)(C(C(C)O)(C(C=O)O)O)=O	5	7	0	7
C1(C(C(C(CO1)=O)=O)(C)O)=O	4	2	5	7
C(C(C(C(C(O)=O)=O)(CO)O)O)=O	5	7	0	7
C(C(CC=CC=O)C(C(O)=O)C)=O	4	1	6	7
C(CC(C(O)=O)(C)CC=CC=O)=O	4	1	6	7
C(C(C(C=O)O)O)=O	5	7	0	7
C(C(C(C(C=O)=O)O)O)(O)=O	5	7	0	7
C(C(C(CO)=O)(C(C=O)O)O)(O)=O	5	7	0	7
C(C(CO)(C(C=O)O)O)=O	5	7	0	7
C(C(C)=O)(C1C(C(OC1)=O)=O)=O	4	2	5	7
C(C)=C(C(O)=O)C(C(O)=O)=O	4	1	6	7
C(C(C=O)O)(OC(C(C)O)=O)=O	4	2	5	7
C(C1(C)C(C(C(O1)O)=O)O)(O)=O	4	1	6	7
C(CC1CC(C(O1)=O)=O)(O)=O	4	2	5	7
C(C(C=O)OC(C(C)O)=O)(O)=O	4	1	6	7
CC(C(CO)(CO)O)O	4	1	6	7
C1(C(C)(O)OCC1C(C(O)=O)=O)=O	4	1	6	7
C1(C(C(CC(O1)=O)=O)(C)O)=O	4	2	5	7
C(CC(C)O)=CC(C(O)=O)=O	4	1	6	7
C(CC(C(O)=O)=O)=CC(C)O	4	1	6	7
C(CC=C(C=O)C(O)=O)(O)=O	4	1	6	7
C(C1(C)CC(CC(O1)O)O)(O)=O	4	1	6	7
C(CC=CC(C(O)=O)=O)(O)=O	4	2	5	7
C(C1C(O)OC(C1(C)O)=O)(O)=O	4	1	6	7
C(CC1C(C(C(O)O1)=O)O)(O)=O	4	1	6	7
C1(C(CC(O)O1)(CC(C)O)O)=O	4	1	6	7
C(C1(CC(CC(C)O1)O)O)(O)=O	4	1	6	7
C1(CC(C(C(O)O1)C(C)O)O)=O	4	1	6	7
C1(C(C)(C(C(O)O1)C(C)O)O)=O	4	1	6	7
C1(C(O)OC(CC(C)O)C1O)=O	4	1	6	7
C1(C(C)C(C(C(O)=O)(O)O1)O)=O	4	2	5	7
C1(CC(CC(C(O)=O)(O)O1)O)=O	4	1	6	7
C(C1(C(CC(O1)=O)=O)C)(O)=O	4	3	4	7
C(C1C(O)OC(CC1O)=O)(O)=O	4	1	6	7
C1(C(CC(C)O1)(C(C(O)=O)O)O)=O	4	1	6	7
C1(C(CCCO)CC(C(O1)=O)=O)=O	4	2	5	7
C(C(C(C)O)(C(C)O)O)(O)=O	4	2	5	7
C1(C(C)(CO)CC(C(O1)=O)=O)=O	4	2	5	7
C(C(C(O)=O)(C=O)CO)(O)=O	4	2	5	7
C(C1C(O)OC(C)CC1O)(O)=O	4	1	6	7
C(C1(CC(O)OC(C1)=O)O)(O)=O	4	1	6	7
C(C1C(C(C(C)(O1)O)=O)O)(O)=O	4	1	6	7
C(C1COC(C(O)=O)(C1)O)(O)=O	4	1	6	7
C1(C(C)(CC(CC(O)O1)O)O)=O	4	1	6	7
C1(C(C(C(C)(O)O1)=O)(CO)O)=O	4	1	6	7
CC(C1C(O)OC(C)CC1O)O	4	1	6	7
C(CC(OCC(C=O)=O)=O)=O	5	6	0	6
C(C(C(CCO)O)O)=O	5	6	0	6
C1(C2(CC(C(O2)=O)(C1CO)O)O)=O	5	6	0	6
C(C(C=O)(C(C=O)(C=O)O)O)(O)=O	5	6	0	6
C(CC(CO)=O)=O	5	6	0	6
C(C(C(C(C(C=O)O)O)O)O)(O)=O	5	6	0	6
C(C(C(O)=O)(C(CO)O)O)(O)=O	5	6	0	6
C(C(C(CO)O)(C(C)O)O)(O)=O	5	6	0	6
C(C(CO)(C(C=C)O)O)(O)=O	5	6	0	6
C(C(C(C)O)(C(C=C)O)O)(O)=O	5	6	0	6
C(C(C(CO)O)(C(C=O)O)O)(O)=O	5	6	0	6
C(C(C(C(C(CO)=O)=O)O)O)=O	5	6	0	6
C(C(CO)(C(C(C=O)O)O)O)=O	5	6	0	6
C(C(C(O)=O)(C(C=C)O)O)(O)=O	5	6	0	6
C(C1(C(C(C)(O)OC1)=O)O)(O)=O	4	1	5	6
C1(C(C)(C(CO)C(O)O1)O)=O	4	1	5	6
C(C(C=O)C=C)=O	5	6	0	6
C(C(C(CO)=O)(C(C)O)O)(O)=O	5	6	0	6
C(C(C(C(CO)=O)=O)O)=O	5	6	0	6
C(C(C)(C(CO)CO)O)(O)=O	4	1	5	6
C(C(C=O)(C(C=O)CO)O)(O)=O	5	6	0	6
C(C(C=O)(C(C(C=O)=O)O)O)(O)=O	5	6	0	6
C(C(C(C=O)O)O)(C(C(C)O)O)=O	5	6	0	6
C1(C(CCO)(O)OC(C(C1)=O)=O)=O	4	1	5	6
C(C(CO)=O)(CCO)=O	5	6	0	6
C(C(CC=O)O)(O)=O	5	6	0	6
C(C(C=O)(C(C(O)=O)O)O)=O	5	6	0	6
C1(C(C(C(CO)(O)O1)=O)(C)O)=O	4	1	5	6
C(C(C=O)(C(C(O)=O)O)O)(O)=O	5	6	0	6
C(C(CO)C(C(O)=O)O)=O	5	6	0	6
C(C(CO)O)(C(CO)O)=O	5	6	0	6
C(C1(C(C(C(O1)=O)=C)CO)O)(O)=O	4	1	5	6
C(C(C=O)C(C(O)=O)O)(O)=O	5	6	0	6
C1(C(CC(O)O1)(CC(O)=O)O)=O	4	1	5	6
C(C(C(O)=O)C(O)=O)(O)=O	4	2	4	6
C(C(C(C)O)=O)(O)=O	5	6	0	6
C1(C(C=CO1)(C)O)=O	4	1	5	6
C(C1(C(C(C(O1)=O)=O)=C)C)(O)=O	4	2	4	6
C(CC(C)C1C(OC(C1=O)=O)=O)=O	4	1	5	6
C1(C(C(C(C(O1)=O)=O)=C)(C)O)=O	4	1	5	6
C(CC(C)C1C(C(OC1C)=O)=O)=O	4	1	5	6
C(C(COC(C(C)=O)=O)O)(O)=O	4	2	4	6
C(C1C(C(OC(C1=C)=O)=O)=O)(O)=O	4	1	5	6
C1(C(C(C(O1)=O)=O)C(C=CC)O)=O	4	2	4	6
C(C(C(C)=O)(CO)CO)(O)=O	4	1	5	6
C(C)=CC(C1C(C(OC1C)=O)=O)O	4	2	4	6
C=CC(C(C(O)=O)=O)C(CC=C)O	4	1	5	6
C(CC(C)CC=CC(C(O)=O)=O)=O	4	1	5	6
C(C(C1C(C(OC(C1=C)=O)=O)=O)O)=O	4	1	5	6
C(CC(C)CC(C(O)=O)=O)=CC=O	4	1	5	6
C(C(C(C)O)(C(C)O)C(C)O)=O	4	1	5	6
C1(C(C(C(C(C1O)O)=O)O)O)=O	4	2	4	6
C1(C(C)(C(C)O)CC(C(O1)=O)=O)=O	4	1	5	6
C(CC1(C(OC(C(C1)=O)=O)=O)C)=O	4	1	5	6
C1(C2(C)C(C(C(O2)=O)O1)O)=O	4	2	4	6
C(C(C(C(O)=O)=O)(CO)O)(O)=O	5	5	0	5
C(C(C)O)(OC(C(CO)=O)=O)=O	4	2	3	5
C(C(C(C(O)=O)=O)(C(C)O)O)(O)=O	5	5	0	5
C(C(C=O)(C)O)(OCC(O)=O)=O	4	1	4	5
C(C(C(C)=O)C(C)O)(O)=O	5	5	0	5
C(C(C(CO)(C(C)O)O)=O)(O)=O	5	5	0	5
C(C(C(C)=O)C(C=O)O)(O)=O	5	5	0	5
C(C(CC(C(O)=O)=O)O)(O)=O	5	5	0	5
C(C(C(O)=O)C(C)=O)(O)=O	5	5	0	5
C(CC(C=CC)O)(O)=O	5	5	0	5
C(C)(C(CO)C(C(O)=O)O)=O	5	5	0	5
C=CC(C(C(O)=O)=O)C(C=CC)O	4	1	4	5
C1(C(C(CO)=C(C(O1)=O)C)=O)=O	4	1	4	5
C(C(C(C)O)C(C(O)=O)O)=O	5	5	0	5
C(C(C(C(C)=O)O)O)(O)=O	5	5	0	5
C(C(CO)C(C(CO)O)O)(O)=O	5	5	0	5
C(C(C(C)=O)C(C(O)=O)O)(O)=O	5	5	0	5
C(CC(CC(C(O)=O)O)=O)(O)=O	5	5	0	5
C(C(C(CO)(CO)O)O)=O	5	5	0	5
C(C(C(C(C=O)O)O)O)=O	5	5	0	5
C(CC1C(C(OC(C1C)=O)=O)=O)=O	4	1	4	5
C(CO)(C(C(CO)O)(C(C)O)O)=O	5	5	0	5
C(C(C(CO)=O)(C(CO)O)O)(O)=O	5	5	0	5
C(CO)(C(CO)(C(CO)O)O)=O	5	5	0	5
C(C(C(C(C(C)=O)=O)O)O)=O	5	5	0	5
C(C(C(CO)=O)=O)=O	5	5	0	5
C(CO)(C(CO)(C(C=CC)O)O)=O	5	5	0	5
C(C(C=C)C1(C(OC(C)C1)=O)O)=O	4	1	4	5
C(C(C=C)C1(C(OC(C1)=O)=O)O)=O	4	1	4	5
C(C(C=O)O)(OC(C(O)=O)C)=O	4	1	4	5
C(CC(C(C(CO)O)=O)O)(O)=O	5	5	0	5
C(C(C=O)(C)OC(CO)=O)(O)=O	4	1	4	5
C(C(C(C=C(C(O)=O)C)O)O)(O)=O	4	1	4	5
C(C(C)(C(C(O)=O)(C)O)O)(O)=O	4	1	4	5
C(CC(C(C(C(O)=O)O)O)=O)=O	5	5	0	5
C(CC(C(O)=O)C)=O	5	5	0	5
C(C(C(CO)O)O)(C(CO)O)=O	5	5	0	5
C(C)(C(C)CC=O)=O	5	5	0	5
C(C(C(O)=O)(C(C)=O)CO)(O)=O	4	1	4	5
C(C(C=O)(CC(CO)=O)O)(O)=O	5	5	0	5
C(C(C(O)=O)(C)O)(O)=O	4	2	3	5
C(C(C(C)O)(C(C(C)=O)O)O)=O	5	5	0	5
C(CC(C(O)=O)(CC(O)=O)O)(O)=O	4	1	4	5
C(C(C(O)=O)=O)(O)=O	5	5	0	5
C(C(C(CO)O)O)(C(C(C)O)O)=O	5	5	0	5
C(C(C(C(CC(O)=O)O)=O)O)(O)=O	5	5	0	5
C(C(C=O)(C)O)(OC(CO)=O)=O	4	1	4	5
C(C(C(C)=O)O)(O)=O	5	5	0	5
C(CO)(C(CO)(C(C)O)O)=O	5	5	0	5
C(CO)(C(CO)(C(CC=C)O)O)=O	5	5	0	5
C(C(C(C(CO)(CO)O)O)O)(O)=O	5	5	0	5
C(CO)(C(CO)(C(CCO)O)O)=O	5	5	0	5
C(C(C(O)=O)(CO)C(C=O)O)(O)=O	5	5	0	5
C(C(C(C(C)O)=O)=O)=O	5	5	0	5
C(C(C(O)=O)(CO)C(C)O)(O)=O	5	5	0	5
C(CC)(O)=O	5	5	0	5
C(C(CO)(C(C)O)C(C=O)O)(O)=O	5	5	0	5
C(CC(CO)(CO)O)(O)=O	5	5	0	5
C(C(C(C(C=O)C(C=O)O)O)O)=O	5	5	0	5
C(C(C(CO)(CO)O)C(C=O)O)=O	5	5	0	5
C(C(C(C=O)C(C=CC)O)O)=O	5	5	0	5
C(C(C(CC=C)O)C(C=O)O)=O	5	5	0	5
C(C(C(C(CO)O)O)=O)(O)=O	5	5	0	5
C(CC(CC=C)O)(O)=O	5	5	0	5
C(C1C(C(CC1O)=O)=O)(O)=O	5	5	0	5
C(C)=CC(C1C(C(CC1O)=O)=O)O	5	5	0	5
C1(C2C(C(C(C2O)=O)O1)O)=O	5	5	0	5
C1(C(CC(C1C(C)O)O)=O)=O	5	5	0	5
C=CCC(C1C(C(CC1O)=O)=O)O	5	5	0	5
C(C(C=O)C(C(C=O)=O)O)(O)=O	5	5	0	5
C1(C(CC(C1C(CCO)O)O)=O)=O	5	5	0	5
C(C(CO)C(C(CO)=O)(CO)O)=O	5	5	0	5
C(C(CO)C(C(C=O)=O)O)=O	5	5	0	5
C1(C(C(C(CO)(C1O)O)O)O)=O	5	5	0	5
C1(C(C=CC(O1)=O)=O)=O	5	5	0	5
C(CC(C(CCO)=O)=O)(O)=O	5	5	0	5
C(C(C=O)(C(C(C=O)=O)O)O)=O	5	5	0	5
C(C(C=C)(C(C(O)=O)O)O)(O)=O	5	5	0	5
C(C1C(C(C(C=1)=O)O)O)(O)=O	5	5	0	5
C(CCC(O)=O)=O	5	5	0	5
C1(C(CC(C1CO)O)=O)=O	5	5	0	5
C(C(C1C(C(CC1O)=O)=O)O)=O	5	5	0	5
C(C(CO)(C(C)O)C(C(O)=O)C)=O	5	4	0	4
C1(C(CO)C(C(C(O1)=O)O)O)=O	5	4	0	4
C(C(C(C(C(C=O)=O)O)O)=O)(O)=O	5	4	0	4
C(C(C(C=O)C(C=O)O)O)=O	5	4	0	4
C1(C2(C)C(CO)C(C(O2)=O)(O)O1)=O	4	1	3	4
C(C(CO)C(C(C(O)=O)=O)O)=O	5	4	0	4
C(CC(C(CO)C(C)O)=O)(O)=O	5	4	0	4
C(C(CO)O)(C(C=O)C(C=O)O)=O	5	4	0	4
C(C(C(C(CO)O)=O)CO)=O	5	4	0	4
C(C(C(CC(O)=O)=O)C(C)O)(O)=O	5	4	0	4
C(CC(C(C(C(O)=O)=O)O)O)=O	5	4	0	4
C(C(C(C(CCO)O)=O)O)(O)=O	5	4	0	4
C(CC(C(O)=O)O)(CC(C)O)=O	5	4	0	4
C(C(CO)(C(C(C)=O)O)O)(O)=O	5	4	0	4
C(C(C=O)(C(C(C(O)=O)=O)O)O)=O	5	4	0	4
C(C(C(C=O)O)(C(C=C)O)O)(O)=O	5	4	0	4
C(C(C(CO)O)(C(C(C)=O)O)O)=O	5	4	0	4
C(C(C=O)C(C)C(C=O)CO)(O)=O	5	4	0	4
C(C(CO)(C(CO)(CO)O)O)=O	5	4	0	4
C1(C(C=C(C(O1)=O)C)(CC=O)O)=O	4	1	3	4
C(C(C(C)=O)=O)(C)=O	5	4	0	4
C(C1C(C(CO)(CC1O)O)O)=O	5	4	0	4
C(CO)(C(C(C(O)=O)=O)CO)=O	5	4	0	4
C(C(CO)C(C(C=O)=O)O)(O)=O	5	4	0	4
C(CO)(C(C(C=O)=O)(CO)O)=O	5	4	0	4
C(C(C(CO)(C(C(C)=O)O)O)O)=O	5	4	0	4
C(CC(C(C(C(C)=O)O)O)O)=O	5	4	0	4
C(C)(C(C(C(C(C)=O)=O)O)O)=O	5	4	0	4
C(C(C(O)=O)(C(O)=O)CO)(O)=O	5	4	0	4
C1(C(C(C(OC1CO)=O)O)O)=O	5	4	0	4
C(C(C(O)=O)(CO)CO)(O)=O	5	4	0	4
CC(C(CO)(C(C)O)O)O	4	1	3	4
C(C(C(C=C)O)(C(C(C)=O)O)O)=O	5	4	0	4
C(C(C)=O)(C(CO)(CO)O)=O	5	4	0	4
C(C(COC(C(C)=O)=O)=O)=O	5	4	0	4
C(C(C(C)C(C=O)CO)C(C)O)=O	5	4	0	4
C(C)(C(C(CO)O)(C(C=O)O)O)=O	5	4	0	4
C(C(CO)(C(C)O)C(C)O)(O)=O	5	4	0	4
C(C(CO)(CO)C(C)O)(O)=O	5	4	0	4
C(C(C)=O)(C(CO)(C(C)O)O)=O	5	4	0	4
C(C(CCO)O)(C(CO)O)=O	5	4	0	4
C(C(C(C(C(C)O)O)=O)O)(O)=O	5	4	0	4
C(C(C(C=CC)O)O)(C(CO)O)=O	5	4	0	4
C(C(CO)C(C(C(O)=O)=C)O)=O	5	4	0	4
C1(C(C(C(C)(O)O1)=O)O)=O	5	4	0	4
C(C1C(C(C(O)O1)=O)O)=O	5	4	0	4
C(C(C(C)O)(C(C(CO)=O)O)O)=O	5	4	0	4
C(COC(C(C=O)=O)O)(CO)=O	5	4	0	4
C(CC=O)(OC(C(CO)=O)O)=O	5	4	0	4
C(CC(C)OC(C(CO)=O)O)=O	5	4	0	4
C(C(C(CO)(C(C)O)O)O)=O	5	4	0	4
C=CC(C)=O	5	4	0	4
C(C(CO)C(C=O)(C(C)O)O)=O	5	4	0	4
C(C(C(CC=C)O)C(C=CC)O)=O	5	4	0	4
C(C(C(C)O)(C(C(C=O)=O)O)O)=O	5	4	0	4
C1(COC(C1C)=O)=O	5	4	0	4
C(CC(OC(C(C)=O)=O)=O)=O	5	4	0	4
C=CC(C=O)=CC	5	4	0	4
C(C(C(C(C=O)O)=O)O)=O	5	4	0	4
C(C(C(O)=O)C(C=O)=O)=O	5	4	0	4
C(C(C)O)(OCC=O)=O	5	4	0	4
C(CC(C=O)=O)(O)=O	5	4	0	4
C(CO)(C(CO)(C(C(C)=O)O)O)=O	5	4	0	4
C(C)(C)=O	5	4	0	4
C(C(O)OCC(C=O)=O)(CO)=O	5	4	0	4
C(C(C(CC=C)O)O)(C(CO)O)=O	5	4	0	4
C(C(CO)(CO)O)=O	5	4	0	4
C(C(C(O)=O)(C(CO)=O)O)(O)=O	5	4	0	4
C(C(CO)O)(OCC(C=O)=O)=O	5	4	0	4
C1(C(CO)(C(C(C1O)=O)O)O)=O	5	4	0	4
C(C(CC(CC=O)O)CCO)(O)=O	5	4	0	4
C(C(C(C)O)O)(C(CO)O)=O	5	4	0	4
C(C1(CC(C(C1O)=O)=O)O)=O	5	4	0	4
C(C(CCO)O)=O	5	4	0	4
C(C(C=O)(C(C(C)=O)O)O)=O	5	4	0	4
C(C(C=O)(C(C(C(C)=O)=O)O)O)=O	5	4	0	4
C(C(C=O)CCO)(O)=O	5	4	0	4
C(C(C(C(C(CO)O)=O)O)O)(C)=O	5	4	0	4
C(CC(C)C(C=O)O)=O	5	4	0	4
C(C1(C(C(C(C1)O)O)=O)O)(O)=O	5	4	0	4
C(C(C(O)=O)(C(O)=O)O)(O)=O	4	3	1	4
C1(COC(C(C1)=O)=O)=O	5	4	0	4
C(CC(OC(C)CC=O)=O)=O	5	4	0	4
C(C(C=C)C(C(C=O)O)O)(O)=O	5	4	0	4
C(C(C=O)C(O)=O)=O	5	4	0	4
C(C(C(O)=O)(C(O)=O)C(O)=O)=O	4	1	3	4
C(C)(C(CO)CO)=O	5	4	0	4
C(C1C(CC(C1(C)O)=O)O)=O	5	4	0	4
C1(C(C(C)O)(C(C(O1)=O)O)O)=O	5	4	0	4
C(C(C(CC(C)O)O)O)=O	5	4	0	4
C(C)(C(C(CO)O)O)=O	5	4	0	4
C(C(CO)C(C(C(C)=O)=O)O)=O	5	4	0	4
C(C(CO)C(C)CC(O)=O)=O	5	4	0	4
C1(C(C(O)=O)(C(C(O1)=O)O)O)=O	5	4	0	4
C(CC(CC(C(O)=O)=O)=O)(O)=O	5	4	0	4
C1(C(CO)(C(C(O1)=O)O)O)=O	5	4	0	4
C(C(C(CC=O)=O)(CO)O)(O)=O	5	4	0	4
C(C(CO)C(C(O)=O)O)(O)=O	5	4	0	4
C(C(C(C)O)O)=O	5	4	0	4
C(C(CO)(CC(O)=O)O)(O)=O	5	4	0	4
C(C(C=C)(C(C=O)O)O)(O)=O	5	4	0	4
C(C(C)=O)(C(CO)C(C)O)=O	5	4	0	4
C(C(C=O)C(C(C(O)=O)O)O)=O	5	4	0	4
C(C(C(CO)(CO)O)=O)(O)=O	5	4	0	4
C(CO)(C(C(C(C(C)=O)=O)O)O)=O	5	4	0	4
C(CC(C=O)(C(C=O)(CO)O)O)=O	5	4	0	4
C(C(C(C(C(O)=O)=O)O)O)(O)=O	5	4	0	4
C(C1(C(C(CC1O)O)=O)O)(O)=O	5	4	0	4
C(C(C(C(CO)C(C)O)O)O)=O	5	4	0	4
C(CC(C(C(C=O)O)O)=O)(O)=O	5	4	0	4
C(C(C(CC=C)O)C(CCO)O)=O	5	4	0	4
C(C(C(C=O)(C(C=O)O)O)O)(O)=O	5	4	0	4
C1(C(C(CC1O)O)(C(C=O)O)O)=O	5	4	0	4
C1(C(C=C(C(O)=O)O1)(C)O)=O	3	2	2	4
C(C(C(O)=O)C(C(C)=O)=O)(O)=O	5	4	0	4
C(C(C(C(C(C(C)=O)=O)O)O)=O)=O	5	4	0	4
C(C(C(C=CC)O)O)=O	5	4	0	4
C(C(C(CC=C)O)O)=O	5	4	0	4
C1(C(CC(C1(CO)O)O)O)=O	5	4	0	4
C1(C(C)(C(C(O)=O)(C(C1)O)O)O)=O	5	4	0	4
C(C(C(CCO)O)O)(C(CO)O)=O	5	4	0	4
C(C(C(C)CC(O)=O)C(C)O)=O	5	4	0	4
C(C(CO)=CC=O)(O)=O	5	4	0	4
C(C(CC(C(CO)=O)=O)O)(O)=O	5	4	0	4
C(C(C(C=O)O)O)(CC(C)O)=O	5	4	0	4
C(C(C(O)=O)C(C)CC(O)=O)=O	5	4	0	4
C(C(C(C(C)=O)=O)C(C)O)(O)=O	5	4	0	4
C(C(C(CCO)O)C(C=O)O)=O	5	4	0	4
C(C(C(CCO)O)C(C=CC)O)=O	5	4	0	4
C(C)(C(C(C(CO)=O)O)O)=O	5	4	0	4
C(C(C(C(C(O)=O)=C)O)O)=O	5	4	0	4
C(CC(C(C=O)=O)O)=O	5	4	0	4
C(CC(C(CO)=O)=O)=O	5	4	0	4
C(C(C)=O)(C(CO)CO)=O	5	4	0	4
C(C)=C(C(O)=O)CO	5	4	0	4
C1(C2(CC(C(O)=O)(C1CO2)O)O)=O	5	4	0	4
C(C(C(C(O)=O)=O)CCO)(O)=O	5	4	0	4
C(C(C)O)(OCC(C(O)=O)=O)=O	4	1	3	4
C(C(C=C)C(C=C(C(O)=O)C)O)=O	4	1	3	4
C(CC(C)O)(CCO)=O	5	4	0	4
C(C(C)C(CO)C(CC=O)O)(O)=O	5	4	0	4
C(C1C(C(C(C(C1O)=O)O)O)O)=O	5	4	0	4
C(C)(C(CO)(C(C=O)O)O)=O	5	4	0	4
C(C(C(C(CC=C)O)O)O)(O)=O	5	4	0	4
C(C)(C(CO)C(C)O)=O	5	4	0	4
C=C(C(O)=O)CO	5	4	0	4
C(C1C(CC(C1(CO)O)O)O)=O	5	4	0	4
C(C(C=O)(C(C(CO)O)O)O)(O)=O	5	4	0	4
C(C(C(O)=O)C(C(CO)O)O)(O)=O	5	4	0	4
C(C(C(C)O)C(C(CO)O)O)(O)=O	5	4	0	4
C(C(C(C(C=CC)O)O)O)(O)=O	5	4	0	4
C1(C2C(C(C(O2)O)(C1O)O)O)=O	5	4	0	4
C1(C(CC(C1(C(C)O)O)O)O)=O	5	4	0	4
C(C(C(C(C=O)=O)(C)O)O)=O	5	4	0	4
C(CC(C=O)(C(C(CO)=O)O)O)=O	5	4	0	4
C(C(C(CO)O)(C(C=C)O)O)(O)=O	5	4	0	4
C(C(C=O)(C(C=O)(C(C)O)O)O)=O	5	4	0	4
C(C(CO)C(C(C=O)(CO)O)O)=O	5	4	0	4
C(C)(C(C(C(C=O)=O)O)O)=O	5	4	0	4
C(C(CO)(C(C(C(C)=O)=O)O)O)=O	5	4	0	4
C(C(C(C=CC(C)O)O)O)(O)=O	5	4	0	4
C(C(C(C=O)O)(C(C=O)O)O)(O)=O	5	4	0	4
C(C(C(C=CC(O)=O)O)O)(O)=O	5	4	0	4
C1(C2(CC(C(C2O)=O)O1)O)=O	5	4	0	4
C(C(C(C(CCO)=O)=O)CO)=O	5	4	0	4
C(CC(C(C(CO)C(C)O)=O)=O)=O	5	4	0	4
C(C(C(C(CC=O)=O)=O)CO)(O)=O	5	4	0	4
C(C(C=C)(C(C(C=O)=O)O)O)(O)=O	5	3	0	3
C(C(C=C)(C(C(CO)=O)O)O)(O)=O	5	3	0	3
C=C1C(C(C(C(O1)=O)=O)CO)=O	5	3	0	3
C1(C(C(C(O1)=O)=O)C(C=C)O)=O	5	3	0	3
C(C(C(C=O)=O)C(C=CC)O)=O	5	3	0	3
C(C(C=C)(C(C=O)CO)O)(O)=O	5	3	0	3
C(C(C(C=O)=O)C(C=O)O)=O	5	3	0	3
C=CC(C1C(C(OC1C)=O)=O)O	5	3	0	3
C=CC(C(C(C(O)=O)=O)O)O	5	3	0	3
C(CO)(C(C(C=C)O)O)=O	5	3	0	3
C(C(C(C(C(CC)O)O)O)=O)(O)=O	5	3	0	3
C(C(C(C(C)=O)=O)C(C=C)O)=O	5	3	0	3
C(C(C(CCO)C(C)O)=O)(O)=O	5	3	0	3
C(C)(C(C(C)O)C(C(O)=O)O)=O	5	3	0	3
C(C(C=O)C(C=C)O)(O)=O	5	3	0	3
C(C(C(C(CCCO)O)O)=O)=O	5	3	0	3
C(CO)(C(C(C(CC)O)O)O)=O	5	3	0	3
C(C(C=O)C(CCCO)O)(O)=O	5	3	0	3
C(C(C(C)O)C(C=C)O)=O	5	3	0	3
C(C(C(C)O)C(CCCO)O)=O	5	3	0	3
C=CC(C(C(C=O)=O)O)O	5	3	0	3
C(C(CO)C(C=O)(C(C=C)O)O)=O	5	3	0	3
C(C(CO)C(C(C(C)O)=C)O)=O	5	3	0	3
C(C(CO)C(C(CO)=CC)O)=O	5	3	0	3
C(CC(C=O)(C(C=C)O)O)=O	5	3	0	3
C(C(C(C=CC=O)=O)O)(O)=O	5	3	0	3
C(C=CC(C(CO)O)=O)=O	5	3	0	3
C1(C2(CC(C(C2O)O)(O)O1)O)=O	5	3	0	3
C(C(C=O)C(C(O)=O)CO)(O)=O	5	3	0	3
C(C(CCO)C(C)O)=O	5	3	0	3
C(CO)(C(C(CCCO)O)O)=O	5	3	0	3
C(C(C(C=O)=O)C(CC=C)O)=O	5	3	0	3
C=CC(C(C(C(O)=O)=O)CO)O	5	3	0	3
C(C(CCO)C(C(O)=O)(C)O)=O	5	3	0	3
C(C(C(C(CCCO)O)O)=O)(O)=O	5	3	0	3
C(C)(C(C(C=O)=O)C(C)O)=O	5	3	0	3
C(C(C(C)O)C(C(CC)O)O)=O	5	3	0	3
C(C(C=O)C(C(CC)O)O)(O)=O	5	3	0	3
C(C(CO)C(C=C)O)=O	5	3	0	3
C(C(C(C(C=CC=O)=O)O)O)=O	5	3	0	3
C(C(C(C)=O)C(C=O)=O)(O)=O	5	3	0	3
C(C(C(C(C(CC)O)O)O)=O)=O	5	3	0	3
C(C)(C(C(C=O)=O)CO)=O	5	3	0	3
C(C(C(C(C)=O)C(C=O)=O)O)=O	5	3	0	3
C(C(CO)C(C(CC)O)O)=O	5	3	0	3
C(C=CC(C(C(C)O)O)=O)=O	5	3	0	3
C(C(C(C)=O)C(C=CC)O)(O)=O	5	3	0	3
C(C(C(C=O)=O)C(CCO)O)=O	5	3	0	3
C(C(C(C=O)=O)CO)=O	5	3	0	3
C(C(C=O)C(C(CO)O)O)(O)=O	5	3	0	3
C(C(C(C(C(CO)O)O)O)=O)=O	5	3	0	3
C(C(CO)C(C(CO)O)O)=O	5	3	0	3
C(CO)(C(C(C(CO)O)O)O)=O	5	3	0	3
C(C(CO)(CC(C=O)=O)O)(O)=O	5	3	0	3
C(C(C(CO)O)C(C)O)=O	5	3	0	3
C(C(C(C(CO)O)C(C)O)=O)(O)=O	5	3	0	3
C(C(C=O)C(CO)O)(O)=O	5	3	0	3
C(C(C(CO)O)C(C(O)=O)(C)O)=O	5	3	0	3
C(C(C(C(O)=O)=O)C(CO)O)(O)=O	5	3	0	3
C(C(C(C(CO)O)O)=O)=O	5	3	0	3
C(C(C(CO)O)C(CC(C)O)O)=O	5	3	0	3
C(C(C(CC(O)=O)O)C(CO)O)=O	5	3	0	3
C(C(C(CO)O)C(C(CO)=O)O)=O	5	3	0	3
C(CC(C(C(C(CO)O)O)=O)O)=O	5	3	0	3
C(C(C(CO)O)C(C=O)(CO)O)=O	5	3	0	3
C(C(CO)C(CO)O)=O	5	3	0	3
C(C(C(CO)C(CO)O)=O)(O)=O	5	3	0	3
C(C(C(C(C)=O)=O)C(CO)O)=O	5	3	0	3
C(C(C(C)O)=O)(C(C(CO)O)O)=O	5	3	0	3
C(C(C(C(C(CO)O)O)=O)=O)(O)=O	5	3	0	3
C1(C(C(C(C)O1)C(CO)O)=O)=O	5	3	0	3
C1(C(C(C(O1)=O)=O)C(CO)O)=O	5	3	0	3
C(C(C(C(C)O)O)O)=O	5	3	0	3
C(CC(C=O)(C(C=O)O)O)=O	5	3	0	3
C(C(C(C)O)C(C(CO)O)O)=O	5	3	0	3
C(C(C=C)C(C(C=O)(CO)O)O)=O	5	3	0	3
C(C(CO)(C(CC=O)O)O)=O	5	3	0	3
C(C(C=O)C(C=O)(C=O)O)(O)=O	5	3	0	3
C(C(C(CC(C=O)=O)O)O)(O)=O	5	3	0	3
C(CC(C(C(C)=O)=O)O)=O	5	3	0	3
C(C(C=C)C(C(C(C)=O)=O)O)=O	5	3	0	3
C(C(C(C(C=O)=O)(C)O)O)(C)=O	5	3	0	3
C(C=O)(C(C)(C(C(C=O)=O)O)O)=O	5	3	0	3
C(C(C(C(C=O)=O)(C)O)O)(CO)=O	5	3	0	3
C(C(CO)C(C=O)(C(C)=O)O)=O	5	3	0	3
C(C(CC(C(C=O)=O)=O)O)=O	5	3	0	3
C(C(C(C)O)C(C(C=O)=O)O)=O	5	3	0	3
C(C(C(C(C(C=O)=O)O)O)=O)=O	5	3	0	3
C(C(CC(C(C=O)=O)O)=O)(O)=O	5	3	0	3
C(C(C=O)(C(C=O)CO)O)=O	5	3	0	3
C(C(C(C(CO)O)=O)O)=O	5	3	0	3
C(C(C(C(C(C=C)=O)=O)O)O)(O)=O	5	3	0	3
C=CC(C(C(C(C)O)O)=O)=O	5	3	0	3
C(C(C(C(C=C)=O)=O)O)(O)=O	5	3	0	3
C=CC(C(C(CO)O)=O)=O	5	3	0	3
C(C(C(C(C(C=C)=O)=O)O)O)=O	5	3	0	3
C(C(C(CO)O)=O)(CC(C)O)=O	5	3	0	3
C(C(C(C(CC(C)O)O)O)O)=O	5	3	0	3
C(CC(C(C(C=O)O)O)O)(O)=O	5	3	0	3
C(C(CO)C(C(C(CO)=O)O)O)=O	5	3	0	3
C(C(C(C(C(C(O)=O)O)O)=O)O)=O	5	3	0	3
C(C(C(C(C=O)O)=O)O)(O)=O	5	3	0	3
C(C(C(C(C(O)=O)=CC)O)O)=O	5	3	0	3
C(C(CO)C1(C(O)OCC1O)O)=O	5	3	0	3
C(C(C(C)=O)C(C(C)O)O)(O)=O	5	3	0	3
C(C(C(CC=O)O)(C(C)O)O)=O	5	3	0	3
C(CC(CC(C(CO)O)=O)O)=O	5	3	0	3
C(CC(C(C(CO)=O)O)=O)(O)=O	5	3	0	3
C(C(C(C)O)O)(C(C(C)=O)O)=O	5	3	0	3
C(C(CO)O)(C(C(C)=O)O)=O	5	3	0	3
C(C(C(C(C(C(C)=O)O)=O)O)O)=O	5	3	0	3
C(C(CCO)O)(C(C(C)O)O)=O	5	3	0	3
C(C(C(C=O)O)O)(C(CCO)O)=O	5	3	0	3
C(CC(C(C(C(C)O)O)=O)O)(O)=O	5	3	0	3
C(CC(C(C(CO)(CO)O)=O)O)=O	5	3	0	3
C(CC(C(C=O)(C(C=O)O)O)O)=O	5	3	0	3
C(C(C=O)(C(C(CC=O)O)O)O)=O	5	3	0	3
C(C(C=O)(C(CC=O)O)O)(O)=O	5	3	0	3
C(C(C1(C(C(OC1)=O)=O)O)O)(C)=O	5	3	0	3
C(C(C(CC=O)O)(C(C)O)O)(O)=O	5	3	0	3
C(C(C(O)=O)(C(CC=O)O)O)(O)=O	5	3	0	3
C(C(CO)(C(CC=O)O)O)(O)=O	5	3	0	3
C(C(CO)(CC=O)O)(C(CO)O)=O	5	3	0	3
C(C(C(CO)O)=O)(C(CO)(C)O)=O	5	3	0	3
C(CC(C(C(O)=O)=C)O)=O	5	3	0	3
C(C(C=C)C(C(C(O)=O)=C)O)=O	5	3	0	3
C(C(CO)C(C(CC=O)=O)O)=O	5	3	0	3
C(CC(C=O)(C(C(C=O)=O)O)O)=O	5	3	0	3
C(CC(C=O)(C(C=O)CO)O)=O	5	3	0	3
C(C(C(C=O)=O)C(C)O)=O	5	3	0	3
C(C(C)(C(C(C)=O)O)O)(O)=O	5	3	0	3
C(C(C=C)(C(C(C)=O)O)O)(O)=O	5	3	0	3
C(C(C=O)C(C(C)O)O)(O)=O	5	3	0	3
C(C)(C(CO)C(CC(C)O)O)=O	5	3	0	3
C(C(C(C(C(O)=O)=O)CO)O)(O)=O	5	3	0	3
C(C(C(C(C)=O)=O)C(C(O)=O)O)=O	5	3	0	3
C(C(C=C)C(C(O)=O)O)=O	5	3	0	3
C(C(C1C(C(OC1C)=O)=O)O)(O)=O	5	3	0	3
C1(C(C(C(O1)=O)=O)C(C(O)=O)O)=O	5	3	0	3
C(C(C)(C(C(C(C)=O)=O)O)O)(O)=O	5	3	0	3
C(CC(CC(C=O)O)=O)(O)=O	5	3	0	3
C(C(C(C)=O)C(CCO)O)(O)=O	5	3	0	3
C(C(C(C)=O)C(CC=C)O)(O)=O	5	3	0	3
C(CCO)(CCO)=O	5	3	0	3
C(CC(C=O)O)(CCO)=O	5	3	0	3
C(CC(C(C(C)=O)CO)O)(O)=O	5	3	0	3
C(CC(C=O)(C(C(C)=O)O)O)=O	5	3	0	3
C(C)(C(CO)C(C(CO)=O)O)=O	5	3	0	3
C(C(CO)(C(C(C)=O)CO)O)=O	5	3	0	3
C(C)(C(CO)C(C=O)O)=O	5	3	0	3
C(C(C)(C(C(C)=O)CO)O)(O)=O	5	3	0	3
C(C(C(C(C)O)=O)C(C)O)(O)=O	5	3	0	3
C(C(C(O)=O)C(C(C)O)=O)(O)=O	5	3	0	3
C(C(C(C(C)O)=O)CO)(O)=O	5	3	0	3
C(CO)(C(C(C(O)=O)=O)C(C)O)=O	5	3	0	3
C(C(C(CO)=O)C(C(O)=O)=O)(O)=O	5	3	0	3
C(CC(CO)=O)(O)=O	5	3	0	3
C(CC(C(C(O)=O)O)CC=O)(O)=O	5	3	0	3
C(C(CO)C(C=O)CO)(O)=O	5	3	0	3
C1(C(C(C(CC(C)O1)O)O)O)=O	5	3	0	3
C1(C(C(C)O)OC(CC1O)O)=O	5	3	0	3
C(CCCO)(O)=O	5	3	0	3
C(CC(C)CC=CC(O)=O)=O	5	3	0	3
C(CC(C)C(C(O)=O)C=C)=O	5	3	0	3
C(CC(C)C(C(C(O)=O)O)O)(O)=O	5	3	0	3
C(CC(C)C(CO)O)(O)=O	5	3	0	3
C(C(C)(C(CO)O)CC(O)=O)(O)=O	5	3	0	3
C1(C2C(C(C(C2O)O)(O)O1)O)=O	5	3	0	3
C(CC(C)C(C=C)(CO)O)=O	5	3	0	3
C(C(C=C)(CO)C(CCO)O)=O	5	3	0	3
C(C(C=C)(C(C)O)C(C=O)O)=O	5	3	0	3
C(C(C=O)(C=C)C(C=O)O)(O)=O	5	3	0	3
C(C(C=C)(CO)C(C=O)O)=O	5	3	0	3
C(C(C)(C(C(CO)=O)(CO)O)O)=O	5	3	0	3
C(C(C(CO)(C(CO)O)O)=O)(O)=O	5	3	0	3
C(C(C=C)(CO)C(C=CC)O)=O	5	3	0	3
C(C(C=C)(CO)C(CC=C)O)=O	5	3	0	3
C(C(C=O)(C=C)C(C)O)(O)=O	5	3	0	3
C(C(C=C)(CO)C(C)O)=O	5	3	0	3
C(C(C=O)(C=C)CO)(O)=O	5	3	0	3
C(C(CO)(C(C=O)(C)O)O)=O	5	3	0	3
C(C(CO)(C(C=O)(C)O)O)(O)=O	5	3	0	3
C(C(C=O)(C(C=O)(C)O)O)=O	5	3	0	3
C(C(C=O)(C(C=O)(C)O)O)(O)=O	5	3	0	3
C(C(CO)(C(C(C=O)=O)(C)O)O)=O	5	3	0	3
C(C(C=O)(C(C(C=O)=O)(C)O)O)=O	5	3	0	3
C(C(C(C(C(C)=O)=O)(CO)O)O)=O	5	3	0	3
C(C(C=C)(C(C=O)(CO)O)O)(O)=O	5	3	0	3
C(C(CO)(C(CO)O)C(C)O)(O)=O	5	3	0	3
C(C(CO)(CO)C(CO)O)(O)=O	5	3	0	3
C(C(C(O)=O)(CO)C(CO)O)(O)=O	5	3	0	3
C(C1(COC(C1O)=O)O)(O)=O	5	3	0	3
C(C(CO)=CC(C(O)=O)=O)(O)=O	5	3	0	3
C(C(C(C)O)(C(C(O)=O)O)O)=O	5	3	0	3
C(C(CO)=CC(O)=O)=O	5	3	0	3
C(C(CO)CC(C(O)=O)=O)=O	5	3	0	3
C1(C(CO)C(C(O1)=O)(C)O)=O	5	3	0	3
C(C(CO)=C(C=O)CO)(O)=O	5	3	0	3
C(C(C)=C(C(O)=O)CO)(O)=O	5	3	0	3
C(CO)(C(C=C)O)=O	5	3	0	3
C=CCO	5	3	0	3
C(C(CO)C(C(C)CC=O)O)(O)=O	5	3	0	3
C(C(CO)(CO)C(C)CC=O)(O)=O	5	3	0	3
C(CC(C)C(C(CO)=O)(CO)O)=O	5	3	0	3
C(CC(C)CCO)(O)=O	5	3	0	3
C(C(C)(CCO)CC(O)=O)(O)=O	5	3	0	3
C(C(CO)(CC(C)CC=O)O)(O)=O	5	3	0	3
C(CC(C)CC=CCO)=O	5	3	0	3
C(CC(C)C(C=C)CO)=O	5	3	0	3
C(C(C(C(O)=O)=O)(CO)O)=O	5	3	0	3
C(C(C(O)=O)(C(C)O)C(C)O)(O)=O	5	3	0	3
C(C(C(O)=O)(C(O)=O)C(C)O)(O)=O	5	3	0	3
C(C(C(C(C=O)=O)(CO)O)O)(O)=O	5	3	0	3
C(C(C(C(C)O)(C(C)O)O)=O)(O)=O	5	3	0	3
C(C(C(O)=O)(C(C(O)=O)=O)O)(O)=O	5	3	0	3
C=C(C(O)=O)C(O)=O	5	3	0	3
C(C(C(O)=O)CC(C(O)=O)=O)=O	5	3	0	3
C1(C(C(O)=O)C(C(O1)=O)(C)O)=O	5	3	0	3
C=C(C(O)=O)C(C)O	5	3	0	3
C(C)=C(C(O)=O)C(C)O	5	3	0	3
C(C)=C(C(O)=O)C(O)=O	5	3	0	3
C(CC=CC(O)=O)(O)=O	5	3	0	3
C(C(C(C(O)=O)=C)(C)O)(O)=O	5	3	0	3
C(CC(C(O)=O)=CC(O)=O)(O)=O	5	3	0	3
C(C(C(C=O)(C(C=C)O)O)O)(O)=O	5	3	0	3
C(C(C(CC)=O)(C(C)O)O)(O)=O	5	3	0	3
C(C(C=O)C(C=O)CO)(O)=O	5	3	0	3
C1(C(C(C(O)O1)=O)(CO)O)=O	5	3	0	3
C1(C(CO)C(C(C(O)=O)O1)O)=O	5	3	0	3
C1(COC(C(C1(CO)O)O)=O)=O	5	3	0	3
C(C(C)(C(C=O)(C)O)O)(O)=O	5	3	0	3
C(CC)=O	5	3	0	3
C(C(CCO)O)(O)=O	5	3	0	3
C1(C(C(C(O1)=O)=C)O)=O	5	3	0	3
C(CC(CC=O)=O)=O	5	3	0	3
C1(CC(C(C(O1)=O)=C)=O)=O	5	3	0	3
C(C1C(OC(C1=C)=O)=O)=O	5	3	0	3
C1(C(C(C(C=O)O1)=O)(C)O)=O	5	3	0	3
C1(C(CO)C(C(O)=O)(CO1)O)=O	5	3	0	3
C1(C(CO)C(C(O1)=O)(CO)O)=O	5	3	0	3
C1(CCC(C(O1)=O)=O)=O	5	3	0	3
C=C(C=O)C=C	5	3	0	3
C=CC(C=O)=C(C(O)=O)C	5	3	0	3
C=CC(C(C(O)=O)=O)=CC	5	3	0	3
C=C(C(O)=O)C(C=O)=CC	5	3	0	3
C=C(C=O)C(C(O)=O)=C	5	3	0	3
C=C1C(OC(C(C1=C)=O)=O)=O	5	3	0	3
C(C)=C1C(C(OC1C)=O)=O	5	3	0	3
C=C1C(C(OC1C)=O)=O	5	3	0	3
C(C)=C1C(OC(C1=O)=O)=O	5	3	0	3
C=C(C(O)=O)C(CO)(CO)O	5	3	0	3
C(C(CO)O)=CC(C)O	5	3	0	3
C(C(CO)O)=CC(O)=O	5	3	0	3
C(C1C(C(OC1)=O)=C)=O	5	3	0	3
C=C1C(OCC1O)=O	5	3	0	3
C(C(CCO)O)O	5	3	0	3
C1(C(C(C(C(CO)O)(O)O1)O)O)=O	5	3	0	3
C1(C(C(C(O)O1)=O)(C(C=O)O)O)=O	5	3	0	3
C1(C(C(O)=O)(C(C(O)O1)=O)O)=O	5	3	0	3
C(C(C(O)=O)(C(CC)=O)O)(O)=O	5	3	0	3
C1(C(C(C(O)O1)=O)(C(C)O)O)=O	5	3	0	3
C(C(C(CC)=O)(CO)O)(O)=O	5	3	0	3
C(C(C)(C(C=O)(C(C)O)O)O)(O)=O	5	3	0	3
C(C(C=O)(C(C=O)(CC=O)O)O)=O	5	3	0	3
C=CC(C(C(C=O)=O)(CO)O)O	5	3	0	3
C(C(C=O)(C(C=C)O)O)=O	5	3	0	3
C(C(C=O)(C(C=C)O)O)(O)=O	5	3	0	3
C(C(C=C)(C(C=O)(C=O)O)O)(O)=O	5	3	0	3
C(C(C(C=O)(C(C(C)=O)O)O)O)=O	5	3	0	3
C1(C(C(C)O)(C(C(C)O1)O)O)=O	5	3	0	3
C1(C(C(O)=O)(C(C(C)O1)O)O)=O	5	3	0	3
C1(C(CO)(C(C(C)O1)O)O)=O	5	3	0	3
C1(C(C(C(O1)=O)(C(C=O)O)O)O)=O	5	3	0	3
C(C(CO)(C(C(CC)O)O)O)(O)=O	5	3	0	3
C(C(C=O)(C(C(CC)O)O)O)=O	5	3	0	3
C(C(C=O)(C(C(CC)O)O)O)(O)=O	5	3	0	3
C(C(CO)(C(CCCO)O)O)(O)=O	5	3	0	3
C(C(C=O)(C(CCCO)O)O)=O	5	3	0	3
C(C(C=O)(C(CCCO)O)O)(O)=O	5	3	0	3
C1(C(O)OCC1(C(C)O)O)=O	5	3	0	3
C(C1(C(C(O)OC1)=O)O)(O)=O	5	3	0	3
C1(C(O)OCC1(CO)O)=O	5	3	0	3
C1(C(O)OCC1(C(CCO)O)O)=O	5	3	0	3
C1(C(O)OCC1(C(C=O)O)O)=O	5	3	0	3
C1(C(O)OCC1(C(C=CC)O)O)=O	5	3	0	3
C1(C(O)OCC1(C(CC=C)O)O)=O	5	3	0	3
C1(C(O)OC(C)C1(C(C)O)O)=O	5	3	0	3
C(C1(C(C(O)OC1C)=O)O)(O)=O	5	3	0	3
C1(C(O)OC(C)C1(CO)O)=O	5	3	0	3
C1(C(O)OC(C)C1(C(C=O)O)O)=O	5	3	0	3
C(CO)(CC(C(CO)=O)=O)=O	5	3	0	3
C(C(C(C)O)C(C=O)CO)=O	5	3	0	3
C(C1C(C(CC(O1)O)O)=O)(O)=O	5	3	0	3
C(C(C(CCC(C)O)=O)O)(O)=O	5	3	0	3
C(C(C(CCC(O)=O)=O)O)(O)=O	5	3	0	3
C(C(C(O)=O)O)(CC(CO)=O)=O	5	3	0	3
C(C(C(C(C(O)=O)O)=O)CO)=O	5	3	0	3
C(C(C=O)(CC)O)(O)=O	5	3	0	3
C(C(C(O)=O)(CC(C)=O)O)(O)=O	5	3	0	3
C1(CC(C(C(C(O)=O)O)O1)O)=O	5	3	0	3
C(C(C(C(CO)=O)=O)CO)=O	5	3	0	3
C(C(CC(C(CO)=O)=O)=O)(O)=O	5	3	0	3
C(C(C=C)C(C(C)=O)=O)=O	5	3	0	3
C(CC(C(C=CC)=O)=O)=O	5	3	0	3
C(C(C(C(C)=O)=O)=O)=O	5	3	0	3
C(C(C(C(C(C)=O)=O)=O)O)=O	5	3	0	3
C(C(C(CO)=O)=O)(C(CO)O)=O	5	3	0	3
C(C(C(C)=O)=O)(O)=O	5	3	0	3
C=CC(C=O)=O	5	3	0	3
C=C(C(O)=O)C(C=O)=O	5	3	0	3
C(C(C=O)C(C(CO)=O)=O)=O	5	3	0	3
C(C(C=O)C(C=O)=O)=O	5	3	0	3
C(C)=C(C=O)C(C(C)=O)=O	5	3	0	3
C=C(C=O)C(C(C)=O)=O	5	3	0	3
C=C1C(OCC(C1=O)=O)=O	5	3	0	3
C(CC(C)CC(C(C=O)=O)=O)=O	5	3	0	3
C(C(C=O)C(C)O)=O	5	3	0	3
C(C(C(CO)=O)C(C)O)=O	5	3	0	3
C(C(C=O)C(CO)=O)(O)=O	5	3	0	3
C(C(C(CO)C(C)O)O)=O	5	3	0	3
C(C(C=O)(C=O)O)=O	5	3	0	3
C(C(C(C)=O)O)=O	5	3	0	3
C(CC(C(C=O)=O)=O)=O	5	3	0	3
C(C(C=O)(CCC(O)=O)O)(O)=O	5	3	0	3
C(C(CO)(C(CO)(C)O)O)(O)=O	5	3	0	3
C1(C(C)OC(C1)=O)=O	5	3	0	3
C(C(CO)(C(C)(C(C)O)O)O)(O)=O	5	3	0	3
C1(C(CO)OC(CC1O)O)=O	5	3	0	3
C(C(C1C(C(CC(O1)O)O)=O)O)=O	5	3	0	3
C(C(CO)C1(C(OCC1)=O)O)=O	5	3	0	3
C1(C(C(CO1)CO)=O)=O	5	3	0	3
C1(C(C(CO1)C(CCO)O)=O)=O	5	3	0	3
C(C(C1C(C(OC1)=O)=O)O)=O	5	3	0	3
C(C)=CC(C1C(C(OC1)=O)=O)O	5	3	0	3
C=CCC(C1C(C(OC1)=O)=O)O	5	3	0	3
C1(C(C(C(C(C)O)O1)=O)=O)=O	5	3	0	3
C(C1C(C(C(O1)=O)=O)=O)(O)=O	5	3	0	3
C1(C(C(C(CO)O1)=O)=O)=O	5	3	0	3
C(C(C1C(C(C(O1)=O)=O)=O)O)=O	5	3	0	3
C(C(CO)C(C)CC(CC=O)O)=O	5	3	0	3
C(C(CO)C(C(C)CC=O)O)=O	5	3	0	3
C(CC(C)C(C(C(CO)O)=O)O)=O	5	3	0	3
C(C(CO)C(CC(C)CCO)O)=O	5	3	0	3
C(C(C(C)O)C(C)CCO)=O	5	3	0	3
C(C(C=O)C(C)CCO)(O)=O	5	3	0	3
C(C(CO)C(C)CCO)=O	5	3	0	3
C(C(C(CO)C(C)CCO)=O)(O)=O	5	3	0	3
C(C(C)(CCO)C(C=O)CO)(O)=O	5	3	0	3
C(C(CC(C)O)C(C=O)CO)(O)=O	5	3	0	3
C(CC(C)CC(CC=O)O)(O)=O	5	3	0	3
C(C(C(C)O)C(C)C(CO)O)=O	5	3	0	3
C(C(C=O)C(C)C(CO)O)(O)=O	5	3	0	3
C(C(CO)C(C)C(CO)O)=O	5	3	0	3
C(C(C(C(CCO)O)O)O)(O)=O	5	3	0	3
C(C(C(CO)=O)(C(C)=O)O)(O)=O	5	3	0	3
C(C(C=O)(C(C(O)=O)C)O)(O)=O	5	3	0	3
C(CC(C=C)=O)(O)=O	5	3	0	3
C(C(C)O)=CC=O	5	3	0	3
C(C(CO)=O)(CCC(C)O)=O	5	3	0	3
C1(C(C(C(C(CO1)=O)O)O)O)=O	5	3	0	3
C(C(C(C(C=C)CO)O)O)(O)=O	5	3	0	3
C(C(C=C)CO)(O)=O	5	3	0	3
C(C(C(C(O)=O)=C)CO)(O)=O	5	3	0	3
C(C(C(CO)=O)(CO)O)=O	5	3	0	3
C(CO)(C(C(C(O)=O)=C)O)=O	5	3	0	3
C(CC(CO)O)(O)=O	5	3	0	3
C(C(CO)(C(C(CO)O)O)O)(O)=O	5	3	0	3
C(C(C(C(CO)O)O)O)(O)=O	5	3	0	3
C(C(C(CCO)O)C(C=O)O)(O)=O	5	3	0	3
C(C(CO)(CO)C(CCO)O)(O)=O	5	3	0	3
C(C(CO)(CO)C(C=O)O)(O)=O	5	3	0	3
C(C(CO)(CO)C(C=CC)O)(O)=O	5	3	0	3
C(C(CO)(CO)C(CC=C)O)(O)=O	5	3	0	3
C(C(C(CO)(C(CO)O)O)=O)=O	5	3	0	3
C(CO)(C(CO)(CO)O)=O	5	3	0	3
C(C(C(C(CO)O)(C(C)O)O)=O)=O	5	3	0	3
C(CO)(C(C(C)O)(C(C)O)O)=O	5	3	0	3
C(C(C(C=O)=O)(C(CO)O)O)(O)=O	5	3	0	3
C(C(CO)(C(CCO)O)O)=O	5	3	0	3
C(C(C=O)(C(CO)O)O)=O	5	3	0	3
C(C(C=O)(C(CO)O)O)(O)=O	5	3	0	3
C(C(C=O)(C(C(CO)O)O)O)=O	5	3	0	3
C(C(CO)(C(C=CC)O)O)=O	5	3	0	3
C(C(CO)(C(CC=C)O)O)=O	5	3	0	3
C(C(CO)(C(C)O)O)=O	5	3	0	3
C(C(CO)(C(CC(C)O)O)O)=O	5	3	0	3
C(C(CO)(C(CC(O)=O)O)O)=O	5	3	0	3
C(C(CO)(C(C=O)(CO)O)O)=O	5	3	0	3
C(C(C)(C(C(CO)O)O)O)(O)=O	5	3	0	3
C1(C(C(C(C(C)=O)O1)=O)O)=O	5	3	0	3
C1(CC(C(C(C(O1)=O)O)O)O)=O	5	3	0	3
C(C(C(C=O)=CC)O)=O	5	3	0	3
C(C1(COC(C(C1O)O)=O)O)=O	5	3	0	3
C(C=CC=O)=O	5	3	0	3
C(C(CO)OC(C(C=O)=O)O)=O	5	3	0	3
C(C(C=O)(O)OCC(C=O)O)=O	5	3	0	3
C1(C(C(C(O)O1)=O)(C)O)=O	5	3	0	3
C(C1(CC(CO1)=O)O)(O)=O	5	3	0	3
C(C(COC(C(C=O)=O)O)O)=O	5	3	0	3
C(CO)(C(O)OC(C(C)=O)=O)=O	5	3	0	3
C(CC(C)OC(C(C)=O)=O)=O	5	3	0	3
C(C1CC(C(O1)=O)=O)=O	5	3	0	3
C(C(COC(C(CO)=O)=O)O)=O	5	3	0	3
C(C(COC(C=O)=O)O)=O	5	3	0	3
C(CO)(C(C(C(O)=O)=O)O)=O	5	3	0	3
C(C(C(C(CO)(CO)O)=O)O)(O)=O	5	3	0	3
C(C(CO)O)(C(C(CO)=O)O)=O	5	3	0	3
C(CC(C(C=O)O)=O)(O)=O	5	3	0	3
C(C(C(C=C)=O)O)=O	5	3	0	3
C(C(C(C(C(O)=O)=C)=O)O)=O	5	3	0	3
C(C(CO)O)(CCO)=O	5	3	0	3
C(CC(C(CO)O)=O)(O)=O	5	3	0	3
C(CO)(C(C(C=O)=O)(C(C)O)O)=O	5	3	0	3
C(C(C(CO)=O)(C(C=O)=O)O)(O)=O	5	3	0	3
C(C(C=O)(C(CO)=O)O)(O)=O	5	3	0	3
C(C(C=O)C(C(C=O)O)=O)=O	5	3	0	3
C1(C(C(C(C(C)(O)O1)O)=O)O)=O	5	3	0	3
C1(C(C(C(CC(C)O)O1)O)O)=O	5	3	0	3
C(CC1C(C(C(O1)=O)O)O)(O)=O	5	3	0	3
C1(C(C(C(C(CO)=O)O1)O)O)=O	5	3	0	3
C(C1(CO)C(C(C(O1)=O)O)O)=O	5	3	0	3
C1(C(C(CO1)O)O)=O	5	3	0	3
C(C(C(CC(C=O)=O)O)O)=O	5	3	0	3
C(C(CO)C(CCCO)O)=O	5	3	0	3
C1(C2(C(C(C(C2)=O)O1)O)O)=O	5	3	0	3
C(C(CO)=O)(C(C(C)O)O)=O	5	3	0	3
C(C(C)(C(C(C=O)=O)O)O)=O	5	3	0	3
C1(C2(C)C(C(C(O2)=O)=O)CO1)=O	4	2	1	3
C(C(CO)C(C(CC=O)O)O)=O	5	3	0	3
C(C(C(C(CC(O)=O)=O)=O)CO)=O	5	3	0	3
C(C(C)(C(C(C)=O)O)O)=O	5	3	0	3
C1(C(CC(C(C1CO)=O)=O)=O)=O	5	3	0	3
C(C1CC(C(C=O)C(C1)O)O)(O)=O	5	3	0	3
C(CO)(C(C(CC(C=O)=O)O)O)=O	5	3	0	3
C1(C(C(C(C(C1O)=O)O)O)O)=O	5	3	0	3
C(CC(CO)(C(C(C=O)O)O)O)=O	5	3	0	3
C(CC(C(C(C)O)=O)O)=O	5	3	0	3
C(C(CCO)=O)(CC(C)O)=O	5	3	0	3
C1(C(C(C(C1)O)O)O)=O	5	3	0	3
C(C1(C=CC(C1O)=O)O)(O)=O	5	3	0	3
C1C(C(C(C=1)=O)O)O	5	3	0	3
C(C(C(C(CO)=O)=O)O)(O)=O	5	3	0	3
C1(C(C(C(C1O)=CC)O)O)=O	5	3	0	3
C1(C(C(C(C=1)=O)O)O)C(C)O	5	3	0	3
C(CC(C(C(C(C)=O)=O)CO)O)=O	5	3	0	3
C(C1(C(CC(C1O)=O)=O)O)=O	5	3	0	3
C(C1C(CC(C1O)=O)=O)(O)=O	5	3	0	3
C1(C(C(C)O)C(C(C1)=O)O)=O	5	3	0	3
C(C(CO)C(CO)(C(CO)O)O)=O	5	3	0	3
C(C(CO)C(C(CCO)=O)(C)O)=O	5	3	0	3
C1(C(C(C(C(C1(C)O)O)O)O)=O)=O	5	3	0	3
C(CC(C)C1C(C(CC1O)=O)=O)=O	5	3	0	3
C(CC(C(C(O)=O)=O)O)=O	5	3	0	3
C(C(C(C(CC(C)O)=O)=O)CO)=O	5	3	0	3
C(C(C(C(CCO)=O)=O)C(C)O)=O	5	3	0	3
C(C(C)(C(C(C(CO)O)=O)O)O)=O	5	3	0	3
C(CO)(CC(C(C(O)=O)=O)O)=O	5	3	0	3
C(C(C)(C(C=O)O)O)(CC(O)=O)=O	5	3	0	3
C(C(C(C(C)=O)=O)C(C=O)O)(O)=O	5	3	0	3
C(CC(C(C)=O)O)=O	5	3	0	3
C(C(C(C(CO)CO)O)O)=O	5	3	0	3
C(C(CO)C(C(C)=O)(CCO)O)=O	5	3	0	3
C(CC(C(CC(C)O)=O)=O)(O)=O	5	3	0	3
C(C1C(C(CC(C1O)O)=O)=O)=O	5	3	0	3
C(C(C=O)C(C(O)=O)(C=O)O)(O)=O	5	3	0	3
C(C(C=O)(C(C=O)C(C)O)O)(O)=O	5	3	0	3
C(CC(C(CC(O)=O)=O)=O)(O)=O	5	3	0	3
C(C(C)(C(C(C(C)=O)=O)O)O)=O	5	3	0	3
C(C(C(C(C(C=O)=O)=O)O)O)=O	5	3	0	3
C(C(C)(C(C=O)O)O)=O	5	3	0	3
C1(C(C(CC1(C(C)O)O)O)O)=O	5	3	0	3
C(C(C)(C(C(C(O)=O)=O)O)O)=O	5	3	0	3
C(C(C)(C(C(CO)=O)O)O)=O	5	3	0	3
C(CC(C(C(C(O)=O)O)=O)=O)(O)=O	5	3	0	3
C=C	4	2	1	3
C(C(C=O)C(C(CCO)=O)=O)(O)=O	5	3	0	3
C(C(C(C(C=C)CO)O)O)=O	5	3	0	3
C1(C(C(CC1(CO)O)O)O)=O	5	3	0	3
C(CC(C(C(C(C)=O)=O)CO)O)=C	5	3	0	3
C(C1C(C(C=O)C(C1O)O)O)(O)=O	5	3	0	3
C1(C(C(C(C1O)O)O)(CC=O)O)=O	5	3	0	3
C(C)=CC(C(C(C(C)=O)=O)CO)O	5	3	0	3
C1(C(CC(C1O)O)(C(C=O)O)O)=O	5	3	0	3
C1(C2(C)CC(C(O2)=O)(O)O1)=O	3	2	1	3
C(C(C(C(C(C)=O)=O)CO)O)=O	5	3	0	3
C(C(CO)(C(CC(C=O)=O)O)O)=O	5	3	0	3
C(C(C)=O)(C(CO)C(CCO)O)=O	5	3	0	3
C(C(C)(C(C=O)(CC=O)O)O)(O)=O	5	3	0	3
C1(C2(C(CO)C(C(C2)=O)(O)O1)O)=O	5	3	0	3
C(C(C(C)O)C(C=O)(C(C)O)O)=O	5	3	0	3
C1(C(C(C=C)C(C1O)O)O)=O	5	3	0	3
C(C(C=O)C(C=O)(C(C)O)O)(O)=O	5	3	0	3
C(CC(CC(C=O)O)O)=O	5	3	0	3
C(C(CO)C(C(C=C)CO)O)=O	5	3	0	3
C(C(C=O)C(C(CC=O)O)O)(O)=O	5	3	0	3
C(C(C(C(CC=O)O)O)C(C)O)=O	5	3	0	3
C(CC(C(C(C(C=O)=O)O)O)O)=O	5	3	0	3
C(C(CO)C1(C(CC(C1)O)=O)O)=O	5	3	0	3
C(CC(C(C(C(CO)=O)O)O)O)=O	5	3	0	3
C(C(C)(CC=O)O)(C(C=O)CO)=O	5	3	0	3
C(C(C(C(C(C=C)O)O)=O)O)(O)=O	5	2	0	2
C(C(C(C(C)O)O)O)(C(CO)O)=O	5	2	0	2
C(C(C=O)C(C=O)C=C)=O	5	2	0	2
C(CC(C=O)=O)(CC=C)=O	5	2	0	2
C(C(CO)O)(C(CO)C(C)O)=O	5	2	0	2
C1(CC2CC(C(O2)=O)(O)O1)=O	5	2	0	2
C(C(C(CC=O)=O)C(C)O)=O	5	2	0	2
C1(C2(C)CC(CC(O2)O)O1)=O	5	2	0	2
C1(C(CC(C(C1O)=O)=O)O)=O	5	2	0	2
C=CCCC(C(C=O)=O)=O	5	2	0	2
C(C(C(C(CO)O)=O)CO)(O)=O	5	2	0	2
C(CC(C(C(C(C)O)O)O)=O)=O	5	2	0	2
C(CC(C(C(CO)O)O)=O)=O	5	2	0	2
C(C(C=C)C(CO)(C(CO)O)O)=O	5	2	0	2
C(C(C(C(C(O)=O)O)=O)O)(O)=O	5	2	0	2
C(CC(C(C(C(C=O)O)O)O)=O)=O	5	2	0	2
C1(C(C)CC(C(O1)=O)=O)=O	5	2	0	2
C(CC(CC=O)CC=CCO)(O)=O	5	2	0	2
C(C(C(CC=O)=O)O)(O)=O	5	2	0	2
C(C(C(O)=O)C)=O	5	2	0	2
C(C)=CC(CC(C=O)=O)=O	5	2	0	2
C(CC(C)CC(C=O)O)=O	5	2	0	2
C(C(C(C(CO)O)=O)C(C)O)(O)=O	5	2	0	2
C(C(C(O)=O)C(C(CO)O)=O)(O)=O	5	2	0	2
C(C(C(C(C)O)=O)O)(O)=O	5	2	0	2
C(C(C(CO)(C(CO)O)O)O)=O	5	2	0	2
C(C(C(C(C(CO)O)O)=O)=O)=O	5	2	0	2
C(CC(C(C=O)=O)=O)=CC	5	2	0	2
C(C(CO)O)(C(C(C(O)=O)=O)O)=O	5	2	0	2
C(C(C(C(C(CO)=O)O)=O)O)(O)=O	5	2	0	2
C(C(C(C(C(O)=O)O)=O)(CO)O)=O	5	2	0	2
C1(C2(CC(C(CO2)(O)O1)O)O)=O	5	2	0	2
C(C(C(C(C(O)=O)O)=O)(C)O)(O)=O	5	2	0	2
C(C(C=O)O)(C(C=CC)O)=O	5	2	0	2
C(C(C(CO)(C)O)O)(C(CO)O)=O	5	2	0	2
C(C(C(C(C=O)O)=O)(CO)O)(O)=O	5	2	0	2
C(C(C(C(CO)O)=O)(C)O)(O)=O	5	2	0	2
C(C(C(C(CO)O)=O)(CO)O)=O	5	2	0	2
C(C)(C(C(CO)(C(CO)O)O)O)=O	5	2	0	2
C(C(CC(C)O)O)(C(CO)O)=O	5	2	0	2
C(C(CO)O)(C(C)O)=O	5	2	0	2
C(C(C(C(CC=C)O)=O)O)=O	5	2	0	2
C(C(C(C(CO)(CO)O)=O)O)=O	5	2	0	2
C(C(C(C(CO)O)=O)C=C)=O	5	2	0	2
C(CC(CO)(C(CO)O)O)=O	5	2	0	2
C(C(C(C(CO)(CO)O)O)O)=O	5	2	0	2
C(CC(C(C=CC)O)CC=O)(O)=O	5	2	0	2
C(CO)(C(C(CO)=O)O)=O	5	2	0	2
C1(CC2(C(OC1(CCO2)O)=O)O)=O	5	2	0	2
C(CC(C(C(C=O)=O)O)=O)=O	5	2	0	2
C1(C2(CC(CC(C)O2)O1)O)=O	5	2	0	2
C(C(C(C(CC(C)O)O)=O)O)(O)=O	5	2	0	2
C(C(C(O)=O)C(CC=O)=O)=O	5	2	0	2
C(CC(C(C)=O)O)(O)=O	5	2	0	2
C(C(C(O)=O)C(CC(O)=O)=O)=O	5	2	0	2
C(C(C(CO)=O)CO)=O	5	2	0	2
C(C(C(C(C(CO)O)=O)=O)O)=O	5	2	0	2
CC1C(CO)C(C(CO)(O)O1)O	5	2	0	2
C(C(CC(C)OC(C=O)O)O)=O	5	2	0	2
C(C(C(C=C)O)O)(C(CO)O)=O	5	2	0	2
C(C)(C(C(CC(CC=C)O)O)O)=O	5	2	0	2
C(C(C(CC=C)O)C(C)(CO)O)=O	5	2	0	2
C(C(C)O)(C(C)O)=O	5	2	0	2
C(C(C(CC=C)O)C(C(O)=O)O)=O	5	2	0	2
C(C(C(CC=C)O)C(C(C)O)O)=O	5	2	0	2
C(C(C(CC=C)O)C(CO)O)=O	5	2	0	2
C(CC(C(C)O)=O)=O	5	2	0	2
C(C(C(CO)=O)=O)(C)=O	5	2	0	2
C(C(C(CC=C)O)C(C=O)(C)O)=O	5	2	0	2
C(C(C(C)(C(C)O)O)=O)=O	5	2	0	2
C(C(C(CO)(C)O)=O)=O	5	2	0	2
C(C(C)OC(CO)=O)=O	5	2	0	2
C(C(C(CC=C)O)C(C(C)=O)O)=O	5	2	0	2
C(C(CC(C=O)=O)=O)=O	5	2	0	2
C(C(C=O)C=O)=O	5	2	0	2
C(C(C(C=O)=O)CO)(O)=O	5	2	0	2
C(C)(CC(C)O)=O	5	2	0	2
C(C(CO)C(CC(CC=C)O)O)=O	5	2	0	2
C(C(C(CC=C)O)C(C=C)O)=O	5	2	0	2
C(C(C(CC=C)O)C(CC=C)O)=O	5	2	0	2
C(C(C(C(C=C)C(C)O)O)O)=O	5	2	0	2
C(C(C(CO)=O)C(C(O)=O)O)=O	5	2	0	2
C1(C(COC(C1(CO)O)O)=O)=O	5	2	0	2
C1(C(CC(O)OC(C)C1)=O)=O	5	2	0	2
C1(CC(C(CC(O)O1)=O)=O)=O	5	2	0	2
C1(CC(C(C(CO1)=O)=O)O)=O	5	2	0	2
C(CC(C)CC(C(C=O)=O)O)=O	5	2	0	2
C(CC(C)C(C(C=O)=O)(C)O)=O	5	2	0	2
C(CC(C)CC(C=O)=O)=O	5	2	0	2
C(CC(CC=O)C(C=C)CO)(O)=O	5	2	0	2
C(C)(C(C(C(C=C)C(C)O)O)O)=O	5	2	0	2
C(C(C=C)C(C(C=O)CO)O)(O)=O	5	2	0	2
C(C(C=C)C(CC=O)O)(O)=O	5	2	0	2
C(C(C=C)C(C(C(C)=O)O)O)(O)=O	5	2	0	2
C(C(CO)C(C(C=C)C(C)O)O)=O	5	2	0	2
C(C(C=CC)O)=O	5	2	0	2
C(C(CC=C)O)=O	5	2	0	2
C(CC(C(C=C)C(C)O)O)=O	5	2	0	2
C(CC(CC(CC=C)O)O)=O	5	2	0	2
C(C(C(CC(CC=C)O)O)O)=O	5	2	0	2
C(C(CO)(CC(CC=O)O)O)(O)=O	5	2	0	2
C(C=C(C=O)C(C)O)=O	5	2	0	2
C(CC(CC(C=CC)O)O)=O	5	2	0	2
C(C)(C(C(CC(C=CC)O)O)O)=O	5	2	0	2
C1(CC2(C(OC1CO2)=O)O)=O	5	2	0	2
C(CC(C=O)O)(OC(C=O)O)=O	5	2	0	2
C(C(C(COC(C=O)O)=O)O)=O	5	2	0	2
C(C(C=O)(O)OCC(CO)=O)=O	5	2	0	2
C(C(C(CC(C=CC)O)O)O)=O	5	2	0	2
C(C(C(C(CO)CO)=O)CO)(O)=O	5	2	0	2
C(CCOC(C(C)=O)=O)=O	5	2	0	2
C(C(C)=O)(OCCC(C(O)=O)=O)=O	5	2	0	2
C(C(C(CO)O)(CC=O)O)(O)=O	5	2	0	2
C(C(C(C(O)=O)(CC=O)O)O)(O)=O	5	2	0	2
C(COC(C(C=O)=O)=O)(C)=O	5	2	0	2
C(C(C(C(C)O)O)(CC=O)O)(O)=O	5	2	0	2
C(CC(OC(CC=O)=O)=O)=O	5	2	0	2
C(COC(C(CO)=O)=O)(CO)=O	5	2	0	2
C(COC(C=O)=O)(CO)=O	5	2	0	2
C(C(CO)C(CC(C=CC)O)O)=O	5	2	0	2
C1(C(C)(O)OCC1O)=O	5	2	0	2
C(C(C=O)(C)O)(OC(C=O)O)=O	5	2	0	2
C(CO)(C(C)(O)OC(C=O)=O)=O	5	2	0	2
C(C(C(O)=O)=CC=O)=O	5	2	0	2
C(C(C(C=CC)O)C(C=CC)O)=O	5	2	0	2
C(C=CC(C(O)=O)=O)=O	5	2	0	2
C=CC(C(OC(C(C)=O)=O)=O)=O	5	2	0	2
C(C(C(C=CC)O)C(C=C)O)=O	5	2	0	2
C(C(C(CO)(C)O)C(C=CC)O)=O	5	2	0	2
C(C(C=O)O)(OC(C(C)=O)O)=O	5	2	0	2
C(C(C)(O)OC(C(CO)=O)=O)=O	5	2	0	2
C(C(C=O)(COC(C=O)O)O)=O	5	2	0	2
C(CC(C)OC(C=O)(CO)O)=O	5	2	0	2
C(C(C(C=O)C(C=CC)O)O)(O)=O	5	2	0	2
C(CC=O)(OC(C=O)(CO)O)=O	5	2	0	2
C(C(C(C(C)O)O)C(C=CC)O)=O	5	2	0	2
C(C(C(CO)O)C(C=CC)O)=O	5	2	0	2
C(C(C)(C(C=O)C(C=CC)O)O)=O	5	2	0	2
C(C(C(C(C)=O)O)C(C=CC)O)=O	5	2	0	2
C1(C2(CC(C(CO2)=O)O1)O)=O	5	2	0	2
C(C(C=CC(C(O)=O)=O)O)=O	5	2	0	2
C(CC(CO)(C(C(O)=O)O)O)=O	5	2	0	2
C(C(COC(C(CO)=O)O)O)(O)=O	5	2	0	2
C=C(C(O)=O)C(CO)CO	5	2	0	2
[truncated: 7,082 more rows]

## Sheet: Iron Containing Pyruvic
Compound SMILES	Generation	Indegree	Outdegree	Degree
O	0	7172	4774	11946
C=O	2	934	4511	5445
[Fe+3]	0	1478	1142	2620
[Fe+2]	0	1072	1408	2480
C(C)=O	1	588	1732	2320
[H+]	0	914	1157	2071
C(=O)=O	1	869	897	1766
C(O)=O	3	1682	0	1682
C=CC=O	4	25	1571	1596
C(CO)=O	3	405	1174	1579
CO	3	1040	220	1260
C(C)(CO)=O	3	292	911	1203
C(C(C)=O)=O	2	390	747	1137
C(C)=CC=O	3	212	755	967
C(CCO)=O	3	224	722	946
C(C)(CC)=O	4	2	799	801
C(C(C)O)=O	3	245	531	776
C(C=O)=O	3	266	482	748
C(CC=O)=O	4	23	700	723
C(CC=C)=O	3	154	511	665
C(C(CO)=O)=O	2	188	404	592
C=CC(O)=O	2	125	442	567
[C](C(O)=O)=C	2	121	443	564
C=CC(C=O)=O	4	9	525	534
C(C(O)O)=O	4	1	485	486
C(C(CO)O)=O	3	149	327	476
C(CC(C)O)=O	2	122	342	464
C(CO)(CC)=O	4	7	428	435
C(C)(CCO)=O	4	3	430	433
C(C(C=O)O)=O	3	123	302	425
C(CC(O)=O)=O	2	116	303	419
C(CO)(CO)=O	3	109	299	408
C(C(O)=O)=O	3	152	249	401
C(C=CC(C)=O)=O	4	4	388	392
C(CO)(O)=O	2	117	239	356
C(C)(C(C)O)=O	4	8	339	347
C(C(C)=CC=O)=O	4	4	326	330
CCO	3	34	291	325
C(C(C)=O)(O)=O	0	107	212	319
C(C(CCO)=O)=O	3	119	183	302
C(CC(C=O)=C)=O	4	6	293	299
C=CC(C(C)=O)=O	4	5	291	296
C(CC(C=O)=O)=O	4	12	265	277
C(C(C=O)=O)=O	4	51	210	261
C(C(CC)O)=O	4	4	252	256
[C](C(O)=O)=O	4	11	245	256
[CH](C(O)=O)O	4	19	237	256
C(CCCO)=O	4	3	252	255
C(CC(C=O)O)=O	4	34	221	255
C(C(CO)=O)(C)=O	4	23	215	238
C(C(C=O)O)(O)=O	3	105	131	236
C(C)=CC(C=O)=O	4	5	231	236
C(CO)(CCO)=O	4	21	214	235
C(CC(C(C)=O)O)=O	3	107	128	235
C(C(C(C)=O)O)=O	4	15	217	232
C(C(C)=O)(C)=O	4	16	210	226
C(CC(C(C)=O)=O)=O	3	91	131	222
C(C(C(C)=O)=O)=O	4	5	213	218
C(C(CO)=O)(O)=O	2	86	128	214
C	5	206	0	206
C=CCC(C=O)=O	4	3	198	201
C(C)(C(CO)O)=O	4	17	179	196
C(C)=CC(O)=O	4	5	184	189
C(C(C)O)(O)=O	1	58	131	189
C1(C(OCC1)=O)=O	4	9	175	184
C(CC(C)=O)(O)=O	4	6	171	177
C1(C(O)OCC1)=O	4	1	176	177
C(CCO)(O)=O	3	44	129	173
C(C(C(CO)O)=O)=O	3	81	92	173
C=C(C=O)C(C)O	4	6	166	172
C(CC(CO)O)=O	4	25	144	169
C(C)=C(C=O)CO	4	4	165	169
C(C(C)=O)(C(C)O)=O	3	78	89	167
C(C(CC(C)O)=O)=O	3	71	94	165
C(C=CC(CO)=O)=O	4	6	158	164
[OH-]	0	0	158	158
C(C(C(C)O)O)=O	4	11	147	158
C(C(C(C)O)=O)=O	4	12	145	157
C(C=C(C(O)=O)C)=O	3	58	97	155
C(C(C)(CC=O)O)=O	3	64	88	152
C(CC(C=O)=O)(O)=O	3	65	85	150
C(C(CO)O)(O)=O	1	59	91	150
C=CC(C(O)=O)=O	4	11	137	148
C(C[CH]C(O)=O)=O	4	16	129	145
C=C(C=O)C(O)=O	4	7	137	144
C(C)(CC(C=O)=O)=O	4	9	133	142
CC(CO)O	4	2	138	140
C(CC(C(O)=O)=C)=O	3	55	84	139
C(C(C=C)CO)=O	4	3	132	135
C(C)(C(C(O)=O)C)=O	3	64	70	134
C(C(C(CO)=O)O)=O	4	10	123	133
C(C(C(O)=O)=O)=O	4	38	95	133
C(C(CCO)O)=O	4	24	107	131
C(CO)(C(CO)O)=O	4	21	108	129
C(CC(C(C)O)=O)=O	4	16	109	125
C=CC(C(CO)=O)=O	4	3	122	125
C(CO)(CC(C)O)=O	4	13	111	124
C1(C(OC(C)C1)=O)=O	3	50	74	124
C(C(CO)=CC=O)=O	4	6	118	124
C(C(C)=O)(CCO)=O	4	13	108	121
C(C(CO)C(C)O)=O	3	59	62	121
C(C(CCO)=O)(O)=O	3	51	69	120
C(CCC(O)=O)=O	4	22	97	119
C(CC(CO)=O)(O)=O	4	12	103	115
C(CC(C)CO)=O	4	2	112	114
C(C(CC=O)O)(O)=O	4	25	88	113
C(C)(C(C(C)O)O)=O	4	17	95	112
C1(CC(C(O1)=O)=O)=O	3	44	68	112
C(C)(O)=O	3	51	59	110
C(C(C(C)=O)=O)(O)=O	3	46	63	109
[CH2]C(O)=O	4	43	66	109
C(C(CO)CO)=O	4	8	99	107
C=CC(C)O	4	3	103	106
C(C(C(C)=O)O)(O)=O	4	21	85	106
C(C)=CCO	4	4	102	106
C([CH]C(O)=O)=O	4	2	103	105
C(C(C(CO)O)O)=O	4	26	79	105
C=CCCO	4	2	103	105
C=C(C(O)=O)C=C	4	4	100	104
C(C)=CC(C(O)=O)=O	3	41	63	104
C(C(C=O)CO)(O)=O	3	51	52	103
C(C(C(O)=O)C)=O	4	4	98	102
C(CC[CH]C(O)=O)=O	3	42	59	101
C(C(O)=O)(CC)=O	4	3	97	100
C(C(C=CC(C)=O)=O)=O	4	1	96	97
C(CCCC(O)=O)=O	3	43	54	97
C(CC(C)O)(O)=O	3	40	57	97
C(C(C=O)CC=O)=O	4	5	92	97
C(CC(CC=C)O)=O	4	15	81	96
C(CC(C=CC)O)=O	4	16	80	96
C(C(C(C)O)O)(O)=O	3	42	54	96
C1(C(CC(C1)O)O)=O	4	2	94	96
CC(CCO)O	3	16	79	95
C(C(C(CC)=O)=O)=O	4	4	90	94
C(CC(C=O)O)(O)=O	4	25	69	94
C(CC=CC(O)=O)=O	4	10	84	94
C(CC(C(O)=O)=O)=O	4	10	84	94
C=C(C(O)=O)CO	4	8	86	94
C(CC(C(CO)=O)O)=O	3	44	49	93
C(CC(C(C)O)O)=O	4	14	79	93
C(CCO)O	4	1	91	92
C(CC(CCO)O)=O	4	14	78	92
C1(C(O)OC(C)C1)=O	4	1	91	92
C=C(C(O)=O)C(C)=O	4	8	82	90
C(CC(C)(CO)O)=O	4	15	74	89
C1(C(O)OCC1O)=O	4	1	87	88
C1(C(C(CO1)=O)=O)=O	4	1	85	86
C=CCC(C(O)=O)=O	3	37	49	86
C(C(C(C=O)O)O)=O	4	19	67	86
C(C)(C(C(C)=O)O)=O	4	3	82	85
C(C)(C[CH]C(O)=O)=O	4	9	76	85
C1(CC(C(O)O1)=O)=O	4	1	83	84
C(C(C)=CC(C=O)=O)=O	4	1	82	83
C(C(C(C(C)=O)O)O)=O	4	27	54	81
C(C)=C(C=O)C(C)O	4	4	74	78
C(CC(C)O)=CC=O	4	4	74	78
C(CCC(C)=O)(O)=O	4	9	69	78
C(C)(C(CCO)O)=O	4	2	75	77
C(C(CC(C)O)O)=O	4	16	61	77
C(CC(O)=O)(O)=O	3	32	44	76
C=C(C=O)CC(C=O)=O	4	1	75	76
C=C(C(O)=O)C(C)O	3	29	46	75
C(CC(C)CC=O)=O	4	17	58	75
C(C(C(O)=O)O)(O)=O	3	32	42	74
[C](C(O)=O)=CC(O)=O	4	1	72	73
C=CC(C(C=O)=O)O	4	3	70	73
C(CC=CC=O)(O)=O	4	9	63	72
C1(C(CC(C1)O)=O)=O	4	1	71	72
C(C(C(C=O)O)O)(O)=O	4	28	43	71
C(CO)O	2	11	60	71
C(C(C(C)O)=O)(O)=O	4	21	49	70
C(C(CO)=O)(CO)=O	4	7	61	68
C(C(C=C)C(C)O)=O	4	6	61	67
C(CC(C)C(C)O)=O	4	2	64	66
C(CC(C)CCO)=O	4	3	63	66
C(C)=C(C=O)C(O)=O	4	3	63	66
C(CC=CC(C)O)=O	4	7	59	66
C(C(CO)(C)O)=O	4	3	62	65
C(C(C(C(C)O)O)=O)=O	3	31	34	65
C1(C(C(CO1)O)=O)=O	4	1	63	64
C(C(C=O)(C)O)=O	4	9	53	62
C(C(CO)=O)(C(C)O)=O	3	29	33	62
C(CC(C(C=O)O)O)=O	4	12	49	61
C(C(C(C(CO)=O)O)O)=O	4	24	37	61
C(C(C(C=O)=O)O)(O)=O	3	31	30	61
C(C(CC(C=O)=O)O)=O	4	16	43	59
C(C(CC(CO)=O)O)=O	4	8	51	59
C(C)(C(CC(C=O)=O)O)=O	3	31	28	59
C=C(C(O)=O)C(O)=O	3	21	37	58
C(C(C(O)=O)C=C)=O	4	5	51	56
C(C(C(C(C=O)=O)O)O)=O	4	21	35	56
C(C(C(C(C)=O)O)O)(O)=O	3	29	26	55
C(C(CO)(CC=O)O)=O	3	24	31	55
C(C(C=C)O)(O)=O	4	7	48	55
C(CC(CC=O)O)(O)=O	3	24	31	55
C(CC(C(CO)=O)=O)=O	4	9	45	54
C=C(C(O)=O)CCO	4	5	47	52
C(CO)(C(C(C)=O)O)=O	4	8	44	52
C(CC(C(CO)O)=O)=O	4	8	44	52
C1(CC(C(O1)=O)O)=O	4	6	45	51
C(C(C(CO)O)=O)(O)=O	3	25	26	51
C=C1C(OC(C1)O)=O	4	2	49	51
C(CO)=C(C(O)=O)C	4	5	45	50
C(CC(CC(C)O)O)=O	3	21	29	50
C(C(C=O)(C)O)(O)=O	3	23	27	50
C(C(C(C)=O)CO)(O)=O	3	25	25	50
C(C(C(CO)=O)O)(O)=O	4	15	35	50
C(C(CO)C(C=O)O)=O	4	14	36	50
[C](C(O)=O)=CC(C)O	4	1	48	49
C(C(C=C)C(C=O)O)=O	4	7	42	49
C(CO)(C(C(C)O)O)=O	4	11	38	49
C(C(C)O)=CC(O)=O	4	2	47	49
C(C(CCO)O)(O)=O	4	13	35	48
C1C(O)OC(C=1C)=O	4	1	47	48
C(C(CC(CO)O)=O)=O	4	14	34	48
C([CH]CO)(O)=O	3	8	39	47
C(C(C(C(C)O)O)O)=O	4	14	33	47
C(C(C)(C(C=O)O)O)=O	4	14	33	47
CC(C(CO)O)O	3	18	29	47
C(C(C)(CC=O)O)(O)=O	2	21	25	46
C(C(CC(C)O)=O)(O)=O	2	19	26	45
C=CC(CO)O	4	3	42	45
C(C(C(CO)=O)=O)(O)=O	3	19	26	45
C([C](C(C)=O)O)(O)=O	4	2	42	44
C(C)(C(C(C(C=O)=O)O)O)=O	3	21	23	44
C(CC(C)CC(C=O)=O)=O	4	15	29	44
C(C(C)=O)(C(CO)O)=O	4	7	36	43
C(C(C(C=O)=O)=O)=O	4	2	41	43
C(C)(C(C(C=O)=O)O)=O	4	4	39	43
C(C)(C(CC(CO)=O)O)=O	4	13	30	43
C(C(CO)O)O	4	3	40	43
C(C(CO)O)(C(C)O)=O	4	11	32	43
C(C(CO)C(C(C)=O)O)=O	4	18	24	42
C(C(CC(C)=O)O)(O)=O	4	5	37	42
C(CO)(C(CC(C=O)=O)O)=O	3	20	22	42
C(C(C)(CC(C=O)=O)O)=O	3	20	21	41
C(C(C(C(CO)O)O)=O)=O	4	17	24	41
C(CC(C(O)=O)=O)(O)=O	2	18	23	41
C(C(C=O)C(C)O)(O)=O	3	20	21	41
C(C(CO)(C(C=O)O)O)=O	4	15	26	41
C(C)(C(C(CO)O)O)=O	4	7	34	41
C(CO)(CC(CO)O)=O	4	3	38	41
C(CC(C)C(C=O)O)=O	4	7	34	41
C(C)(CC(C(O)=O)=O)=O	4	8	33	41
C(C(C)(C(C)O)O)=O	4	4	37	41
C(C(C(C(C)O)=O)O)=O	4	6	35	41
C(C(C(CCO)O)O)=O	4	9	32	41
C1(C(CC(C)O1)O)=O	4	6	35	41
C(C(C(CO)O)O)(O)=O	4	17	23	40
C(C(C=CC)O)(O)=O	4	9	31	40
C(CC(C(CO)O)O)=O	4	10	30	40
C(C(CC(C=O)=O)O)(O)=O	4	16	24	40
C(CO)(C(C(C(C=O)=O)O)O)=O	3	18	22	40
C(C(C(C=CC)O)O)=O	4	9	30	39
C(C(C(CC=C)O)O)=O	4	8	31	39
C(C(C=C)C(C(C)=O)O)=O	4	12	27	39
C(C(C(C(C=O)O)O)O)(O)=O	4	17	22	39
C(C(CC=C)O)(O)=O	4	8	31	39
C(CC(C(CCO)=O)O)=O	4	9	29	38
C(C(C(C(CO)=O)O)O)(O)=O	3	21	17	38
C(C=CC(O)=O)(O)=O	4	1	37	38
C(C(C(C(CO)O)O)O)=O	4	15	23	38
C(CC(C(C)=O)=O)(O)=O	4	6	32	38
C(CC(C(C(O)=O)O)O)=O	4	12	25	37
C(C(C(CO)(C)O)O)=O	4	8	29	37
C=CCC(CC(C=O)=O)O	4	12	25	37
C(C(C)(C(C(C)=O)O)O)=O	4	15	22	37
C(CC(C(C=O)O)O)(O)=O	4	14	23	37
C(C(CC(C=O)=O)O)=CC	4	13	24	37
C(C(C(C(O)=O)=O)O)=O	4	9	28	37
C(C(C(C)O)C(C=O)O)=O	4	13	24	37
C(C(C)(CCO)O)=O	4	1	36	37
C(C(C(C)O)C(C)O)=O	3	18	19	37
C(C(C(CC)=O)O)(O)=O	4	8	29	37
C1(C(C(CC1O)O)O)=O	4	3	33	36
C(C(CO)(C(C(C=O)=O)O)O)=O	3	14	22	36
C(C(C=O)C(C=O)O)(O)=O	4	14	22	36
C(C(C=O)(CO)O)=O	4	8	28	36
C(C(CC(C(O)=O)=O)O)=O	4	12	24	36
C(C(C(O)=O)CC=O)=O	4	7	29	36
C(C(CO)(C(C(C=O)=O)O)O)(O)=O	3	17	18	35
C(CC(C(C)O)=O)(O)=O	4	5	30	35
C(C(CO)C(C(O)=O)O)=O	4	15	20	35
C(C(C(C(C(O)=O)=O)O)O)=O	4	13	22	35
C(C(CC[CH]C(O)=O)=O)=O	3	16	19	35
C(CC(C(O)=O)O)(O)=O	3	17	18	35
C(C(C(CO)=O)C)(O)=O	4	5	29	34
C(C(CO)C(CO)O)=O	4	9	25	34
C(CO)(C(C(C=O)=O)O)=O	4	6	28	34
C(C(CO)(CC=O)O)(O)=O	3	17	17	34
C(CC(C(C)=O)O)(O)=O	4	6	28	34
C(C(C(C=O)O)O)(CCO)=O	4	9	25	34
C(C(CC(C(C)=O)=O)=O)=O	4	5	29	34
C(C(CC(CO)=O)O)(O)=O	4	10	24	34
C(C(C(C)O)C(C(C)=O)O)=O	3	17	17	34
C(C(C(CC(C=O)=O)O)O)=O	4	6	27	33
C(C(CO)(CO)O)=O	4	5	28	33
C(C(C(C(C(C=O)=O)O)O)O)=O	4	6	27	33
C(C(C=CC(CO)=O)=O)=O	4	1	32	33
C(CO)(C(C(C(C(O)=O)=O)O)O)=O	3	15	18	33
C(CC(CO)(CO)O)=O	4	9	24	33
C(C(C)(C(C(O)=O)O)O)=O	3	16	17	33
C(C(C(C(C=O)=O)O)O)(O)=O	4	12	21	33
C(C(CO)(C(C(O)=O)O)O)=O	3	16	17	33
C(C(CO)(C(C=O)(CO)O)O)(O)=O	3	16	17	33
C(CC(C(C)CC=O)O)=O	4	7	26	33
C(CO)(C(CCO)O)=O	4	3	30	33
C(C(CC(C(C)O)O)=O)=O	4	11	22	33
C(C(CC(C)(CO)O)=O)=O	4	12	21	33
C(C(CO)(C(C(C=O)O)O)O)=O	4	10	23	33
C(C(C(C(C)O)O)=O)(O)=O	3	16	17	33
C(CCCC(C=O)=O)(O)=O	3	17	15	32
C(C(CO)(C(C=O)O)O)(O)=O	4	14	18	32
C(C(C(C=O)=C)O)(O)=O	4	5	27	32
C(C(CO)(C(C(C(O)=O)=O)O)O)=O	3	13	19	32
C(C(C(C(O)=O)=O)O)(O)=O	3	17	15	32
C(C(CC(CCO)O)=O)=O	4	11	21	32
C(C(CO)CO)(O)=O	4	4	28	32
C=C1C(OC(C(C1)=O)=O)=O	3	16	15	31
C(C(C(C=O)O)O)(C(CO)O)=O	4	9	22	31
C(C(C(C(C(C)=O)O)O)O)=O	4	7	24	31
C(C(CO)(C(C(C=O)O)O)O)(O)=O	4	12	19	31
C(C(C(CC(C)O)O)O)=O	4	10	21	31
C(C)(C(C(C(CO)=O)O)O)=O	4	10	21	31
C(C(C[CH]C(O)=O)=O)=O	4	3	28	31
C(CC(C(CCO)=O)=O)=O	4	4	27	31
C(C(CO)=CC=O)(O)=O	4	7	24	31
C(C(CO)(C(C(C(O)=O)O)O)O)=O	4	12	18	30
C(C(CO)(C(C(CO)=O)O)O)(O)=O	3	16	14	30
C(C(C(C(C(CO)=O)O)O)O)=O	4	9	21	30
C(C(CO)(CC(C=O)=O)O)=O	3	12	18	30
C(CC(C)CC=CC=O)=O	4	4	26	30
C(C(CO)(CC(C=O)=O)O)(O)=O	3	14	16	30
C(C(C)(C(C(C=O)=O)O)O)=O	3	12	18	30
C(C(C(C)O)C(C(CO)=O)O)=O	3	14	16	30
C(CC(C)CC(CO)=O)=O	4	4	26	30
C(C(C(C(CC(C)O)O)O)=O)=O	3	13	17	30
C(C(C)(CC(CO)=O)O)=O	4	6	24	30
C(C(C=O)C(CO)O)(O)=O	4	14	16	30
C(C(C(C(C)O)O)O)(O)=O	3	15	15	30
C(C(C(O)=O)C(O)=O)=O	3	16	14	30
C(CCC(C=O)O)(O)=O	4	9	21	30
C1(COC(CC1O)O)=O	4	1	29	30
C(C(C=O)C(C(C)=O)O)(O)=O	3	15	15	30
C(CO)(CC(C(O)=O)=O)=O	4	6	23	29
C(C)(C(CO)(CC=O)O)=O	4	7	22	29
C(C(C(CO)O)C(C)O)=O	4	12	17	29
C(C(CC(CO)O)=O)(O)=O	4	11	18	29
C(CC(C(C(C=O)O)O)=O)(O)=O	4	8	21	29
C(C(C(C)O)C(C=O)(CO)O)=O	3	12	17	29
C(C(C)(C(C=O)O)O)(O)=O	4	10	19	29
C(C)(CC(C(C=O)=O)=O)=O	4	1	28	29
C(C(CC(CC(C)O)O)=O)=O	3	13	16	29
C(C(CO)C(C(C=O)O)O)=O	4	5	24	29
C(C(CO)C(C=O)(C)O)=O	4	11	18	29
C(C(C(C(C(C=O)O)O)=O)O)(O)=O	4	8	21	29
C1(C(O)OC(C)C1O)=O	4	1	28	29
C(C(C)(C(C(C=O)=O)O)O)(O)=O	3	13	16	29
C(C(CC(C(C)=O)=O)O)(O)=O	3	15	14	29
C(C(C(C(C(C(O)=O)=O)O)O)O)=O	4	8	21	29
C(CC(C(C(C=O)=O)O)O)(O)=O	3	12	17	29
C(CC(CC(C=O)=O)O)(O)=O	3	13	16	29
C(C(CC(C)O)O)(O)=O	3	13	16	29
C(C(CO)C(C)CC=O)=O	4	8	21	29
C(CO)(C(C(CO)O)O)=O	4	7	22	29
C(C(C(C(O)=O)O)O)(C(CO)O)=O	4	13	16	29
C(C)(C(CC(C(O)=O)=O)O)=O	3	14	15	29
C(C(C=O)C(C(C=O)O)O)(O)=O	4	8	21	29
C(C(CO)(C(C(C)=O)O)O)=O	4	10	19	29
C(C(CO)CC=O)(O)=O	4	4	25	29
C(C(C=O)C(C(CO)=O)O)(O)=O	3	13	15	28
C(C(C(C=O)O)O)(CC(C)O)=O	4	8	20	28
C(C(C(C(C(C)=O)=O)O)O)(O)=O	3	14	14	28
C(C)(C(C(C=O)=CC)O)=O	4	2	26	28
C(CCC(C=O)=O)(O)=O	4	6	22	28
C(C(C(CO)(CO)O)O)=O	4	11	17	28
C(C(CO)(C(C(C)=O)O)O)(O)=O	3	15	13	28
C(CC(C)C(C(C=O)O)O)=O	4	4	24	28
C(C(C)C(C=O)O)(O)=O	4	3	25	28
C(C(CO)C(C(O)=O)(C)O)=O	3	14	14	28
C(C(C(C=C)O)O)(O)=O	4	7	21	28
C(C(C(C(C=O)=O)CO)O)=O	4	6	22	28
C(C(C(C(C(C=O)=O)CO)O)O)=O	4	5	23	28
C(C(C(CO)O)(C(C=O)O)O)(O)=O	4	10	18	28
C(C(C[CH]C(O)=O)O)=O	4	7	21	28
C(C(C(C(C=O)=O)(CO)O)O)=O	4	4	24	28
C(C(C(C(C=O)O)O)C(C)O)=O	4	6	22	28
C(C(C=O)(C(C=O)O)O)=O	4	7	21	28
C(CC(C)C(CO)O)=O	4	4	24	28
C(C)(C(C(C(C)=O)O)O)=O	4	12	16	28
C1(C(C(C(CO1)=O)O)O)=O	4	3	25	28
C(C(C=O)(C(C=O)O)O)(O)=O	4	10	18	28
C(C(C(CO)O)(C(C=O)O)O)=O	4	6	22	28
C(C)(C(C(C(C(O)=O)=O)O)O)=O	3	13	15	28
C(C(C)(CC(C=O)=O)O)(O)=O	3	13	15	28
C(CC(C(CO)=O)=O)(O)=O	4	6	22	28
C(CC(C)(C(C(C=O)O)O)O)=O	4	4	24	28
C(C(C(C(C=O)O)O)O)=O	4	10	18	28
C(CC(C(C)(CC=O)O)O)=O	4	6	22	28
C(C(C(C(C)=O)=O)O)(O)=O	4	9	19	28
C(C(C(C(C(CC=O)O)=O)O)O)=O	4	3	25	28
C(CC(C)CC(O)=O)=O	4	6	21	27
C(C(C(CC(CO)=O)O)O)=O	4	3	24	27
C(C(C(CO)CO)=O)=O	4	3	24	27
C(C(C(C=O)=C)C(C)O)=O	4	2	25	27
C1(C(C)=CC(C(O1)=O)=O)=O	3	13	14	27
C(C(CO)O)(CC(C=O)=O)=O	4	5	22	27
C(C(C=C)C(C)CC=O)=O	4	4	23	27
C(C(C(C(C(C=O)=O)O)O)O)(O)=O	4	6	21	27
C(C(CO)O)(CC(C(O)=O)=O)=O	3	12	15	27
C(C(C=O)(C(C(C=O)O)O)O)(O)=O	4	8	19	27
C(C(CCO)(CC=O)O)=O	4	8	19	27
C(C1(C(C(C(C1O)=O)O)O)O)=O	4	7	20	27
C(C(C(C(C(O)=O)=O)(CO)O)O)=O	4	7	20	27
C(C1(C(C(C(C1O)=O)O)O)O)(O)=O	4	8	19	27
C(C(CO)C(C(CO)=O)O)=O	4	8	19	27
C(C(CO)(C(C(O)=O)O)O)(O)=O	3	15	12	27
C(C(C=O)(C(C(CO)=O)O)O)(O)=O	4	11	16	27
C(CC(C)CC(C=O)O)=O	4	5	22	27
C(C(C(C=O)O)O)(C(C(C)O)O)=O	4	6	21	27
C(C(C(C)O)C(C=O)(C)O)=O	3	12	15	27
C1(C(C(C(O)O1)=O)O)=O	4	1	26	27
C(C(CO)(C(C(CO)=O)O)O)=O	4	9	18	27
C(C(C(C=O)(C(C=O)O)O)O)(O)=O	4	6	21	27
C(C(C(C)O)C(C(O)=O)(CO)O)=O	3	13	14	27
C1(C[C](C(O1)=O)O)=O	4	1	26	27
C(C(C(C(CO)O)O)=O)(O)=O	4	12	15	27
C(C(C(CO)O)(C(C(O)=O)O)O)=O	4	9	18	27
C(C(C(C)O)C(C(O)=O)O)=O	4	11	16	27
C(C(C)O)(CC(C=O)=O)=O	4	2	24	26
C(C(C(C(C)=O)=O)CO)=O	4	6	20	26
C(C)(C(C(C(C)=O)=O)O)=O	4	3	23	26
C(C(C(C)O)C(CC(C)O)O)=O	3	12	14	26
C(C(C(C=O)=O)CO)(O)=O	4	8	18	26
C(CC=C)(O)=O	4	4	22	26
C(C(C=O)C(C=O)(CO)O)(O)=O	3	10	16	26
C(C(CO)C(C=O)O)(O)=O	4	8	18	26
C(C(C(C(C)O)O)(C(C=O)O)O)=O	4	6	20	26
C(CC(C(CO)=O)O)(O)=O	4	8	18	26
C(C(CO)(C(C(CCO)=O)O)O)=O	4	8	18	26
C(CCCO)(O)=O	4	5	21	26
C(C(C=O)(C(C=O)(CO)O)O)(O)=O	4	9	17	26
C(C(C(C(C(CO)=O)O)O)O)(O)=O	4	11	15	26
C(C(C(C(CO)O)O)O)(O)=O	4	13	13	26
C(C(C(CC(C(O)=O)=O)O)O)=O	4	6	20	26
C(C(C(C)O)=CC(C)=O)=O	4	1	25	26
C(C(C(C)O)C(C(O)=O)(C)O)=O	3	12	14	26
C(CO)(C(C(C)O)(C(C=O)O)O)=O	4	7	19	26
C(C(C=C)C(CO)O)=O	4	4	22	26
C(C(C(CO)C(C)O)=O)(O)=O	3	12	14	26
C(C(C)(C(C(C)=O)O)O)(O)=O	3	14	12	26
C(CO)(C(CC(CO)=O)O)=O	4	7	19	26
C(C(C)(C(C(C=O)O)O)O)=O	4	6	20	26
C(C(C=O)C(C(O)=O)(CO)O)(O)=O	3	12	13	25
C(C(C(C(CO)O)=O)O)(O)=O	4	10	15	25
C(C)(C1CC(C(O1)=O)=O)=O	4	1	24	25
C(C(C(C(C(C)O)O)O)=O)=O	4	6	19	25
C(CO)(C(CC(C(O)=O)=O)O)=O	3	11	14	25
C(C(C)(C(C(C(O)=O)O)O)O)(O)=O	2	13	12	25
C(C(C=O)C(C(O)=O)O)(O)=O	4	11	14	25
C(CC(C(C)(C(C=O)O)O)O)=O	4	3	22	25
C(CC(CO)(C(C(C=O)O)O)O)=O	4	3	22	25
C(C(C(CO)(C(CO)O)O)=O)=O	4	5	20	25
C(C(C(C(O)=O)=O)=O)=O	4	7	18	25
C(C(C(CC(C(C)=O)=O)O)O)=O	4	4	21	25
C(CC(CC(C)O)=O)(O)=O	4	4	21	25
C=C(C=O)C(C(C=O)=O)O	4	1	24	25
C(C(C(C(C=O)=O)C(C)O)O)=O	4	4	21	25
C(C(C(C(C=O)=O)(CO)O)O)(O)=O	4	6	19	25
C(C(CO)(C(C=O)(C)O)O)(O)=O	3	12	13	25
C(C(C(O)=O)C(C=O)=C)=O	4	3	22	25
C(C(C(CO)C(C)O)=O)=O	4	5	20	25
C(C(C(C(C=O)=O)CO)O)(O)=O	4	6	19	25
C(CC(C(C(CO)O)=O)O)=O	4	5	20	25
C(C(CO)C(CC=C)O)=O	4	9	16	25
C(C(CO)C(C=CC)O)=O	4	10	15	25
C(C(C(C=O)=O)C(CO)O)(O)=O	4	7	18	25
C(C(C)(C(C=O)(CO)O)O)(O)=O	3	11	14	25
C(C(C(C)O)(C(C(O)=O)O)O)(O)=O	4	12	13	25
C(C(CO)C(C)(CO)O)=O	4	9	16	25
C(C(C(C(C(CO)O)O)O)=O)=O	4	5	20	25
C(C(CO)O)(C(C(C=O)=O)O)=O	4	6	19	25
C(C(C(CO)O)(C(C(C)=O)O)O)=O	4	7	18	25
C(C(CO)C(C(C)O)O)=O	4	8	17	25
C(C)(C(C(C)O)(C(C=O)O)O)=O	4	6	19	25
C(C(C(C)O)(C(C=O)O)O)(O)=O	4	8	17	25
C(C(C(CC(C=O)=O)O)O)(O)=O	4	5	20	25
C([C](C)O)(O)=O	1	5	20	25
C(C(O)=O)(CC(C(C)=O)=O)=O	2	12	13	25
C(C(C(C(CC(C)O)O)O)=O)(O)=O	3	11	14	25
C(C(CC(C(C)=O)O)O)=O	4	2	23	25
C(C(C(C(C)O)=O)O)(O)=O	4	8	17	25
C(C)(C(CO)(C(C(C=O)=O)O)O)=O	4	6	19	25
[CH]1C(OC(CC1)O)=O	4	1	23	24
C(C(CO)C(CCO)O)=O	4	8	16	24
C(C(C)(C(C=O)O)O)(CC=O)=O	4	3	21	24
C(C(CO)(CC(C(O)=O)=O)O)=O	3	9	15	24
C(C(C)(C(C(CO)=O)O)O)=O	4	7	17	24
C(CC(CC(C(C)=O)=O)O)=O	4	5	19	24
C(C(CC(C(O)=O)=O)O)(O)=O	4	10	14	24
C(C(C(C(C(O)=O)=O)CO)O)=O	4	5	19	24
[CH]1C(OCC(C1)O)=O	4	1	23	24
C(C(CO)(C)O)(O)=O	3	12	12	24
C(CC(C)CC(CC=O)O)=O	4	6	18	24
C(C(CO)C(C(O)=O)(CO)O)=O	4	9	15	24
C(C(C(CC(C)O)O)O)(O)=O	3	13	11	24
C(CCC(CC=O)O)(O)=O	4	8	16	24
C(C(C)(C(C(C(O)=O)=O)O)O)(O)=O	3	11	13	24
C(C(C(CO)=O)(C(C=O)O)O)(O)=O	4	7	17	24
C(CC(C(C(O)=O)O)O)(O)=O	3	13	11	24
C=C(C(O)=O)CC(C=O)=O	4	3	21	24
C(C=CC(C(C)=O)=O)(O)=O	4	3	21	24
C(C(C(C(CO)O)C(C)O)=O)=O	4	5	19	24
C(C(C(CO)C(CO)O)=O)=O	4	5	19	24
C(C(C(CO)(C(CO)O)O)=O)(O)=O	4	7	17	24
C(C(C=CC(C)=O)=O)(O)=O	4	2	22	24
C(C(C(C(C(C)=O)O)O)O)(O)=O	4	10	14	24
C(C(C(C=O)C(C(C)=O)O)O)=O	4	4	20	24
C(C(C=O)C(C(C(O)=O)O)O)(O)=O	4	9	15	24
C(C(CCO)(C(C=O)O)O)=O	4	6	18	24
C(C(C(CCO)O)O)(O)=O	4	10	14	24
C(C(CC(C(CO)O)O)=O)=O	4	5	19	24
C(C(C(C(C(CO)O)O)O)=O)(O)=O	4	7	17	24
C(C(CO)C(C(C=O)O)O)(O)=O	4	7	17	24
C(C(C(C(C=O)=O)CO)O)(C)=O	4	5	19	24
C(C(C(C(C=O)=O)CO)O)(CO)=O	4	5	19	24
C(C(C(CO)C(C(CO)O)O)=O)=O	4	6	18	24
C(CC(C(CC(C=O)O)=O)O)=O	4	2	22	24
C(C(C(C=O)C(C(CO)=O)O)O)=O	4	4	20	24
C(C(CO)(C(C(CO)O)O)O)=O	4	8	16	24
C(C(C(C=O)=O)C(C=O)O)(O)=O	4	5	19	24
C(C(C)(C(C(C=O)O)O)O)(O)=O	4	7	17	24
C(C(C(C(C=O)=O)O)O)(CCO)=O	4	5	19	24
C(C(C(C(C(CO)O)=O)O)O)(C)=O	4	6	18	24
C(C(C=C)C(C(C=O)O)O)=O	4	3	21	24
C(C(C(C(C=O)=O)(C(C)O)O)O)=O	4	4	20	24
C(C(CO)C(C(C(CO)O)=O)O)=O	4	6	18	24
C(CC(C(C(C=O)O)O)O)(O)=O	4	6	18	24
C(C(C)(C(C=O)C(C=O)O)O)(O)=O	4	7	16	23
C(C(C(CC(C(C)=O)O)O)O)=O	4	2	21	23
C(C(CO)C(C=O)(CO)O)=O	4	6	17	23
C(C(C(C(C(O)=O)=O)CO)O)(O)=O	4	7	16	23
C(C(CO)(C(CC(C)O)O)O)(O)=O	3	12	11	23
C(C(CO)C(C)(C(CC=O)O)O)=O	4	5	18	23
C(C(CO)=CC(C=O)=O)=O	4	1	22	23
C(CC(C)(C(C)CC=O)O)=O	4	4	19	23
C(C(C(C(O)=O)=O)C)=O	4	1	22	23
C(CC(C(C(C=O)=O)O)O)=C	4	6	17	23
C(C(C(C(CO)(C)O)O)=O)=O	4	6	17	23
C(C(CO)(C(C(CO)O)O)O)(O)=O	4	10	13	23
C(C(CO)(C(C)O)O)=O	4	6	17	23
C(C=CC(O)=O)=O	5	23	0	23
C(CC(C)C(C(C(O)=O)O)O)=O	4	7	16	23
C(C(C(O)=O)=CC(C)=O)=O	4	1	22	23
C(C(C(CC(O)=O)O)C(C)O)=O	3	10	13	23
C(C(C=O)C(C(C=O)=O)O)(O)=O	4	6	17	23
C(C(C(C=O)C(C=O)(C)O)O)=O	4	4	19	23
C(CO)(CC(CC=C)O)=O	4	3	20	23
C(C(C(C(C(O)=O)=O)C(C)O)O)=O	4	6	17	23
C(C(CO)(CC(C(O)=O)=O)O)(O)=O	3	10	13	23
C(C(CO)(C(C(O)=O)(C)O)O)(O)=O	2	12	11	23
C(C(C)(CC=O)O)(CC=O)=O	4	4	19	23
C(CC(C(CO)(C(C=O)O)O)O)=O	4	3	20	23
[C](C(O)=O)=CC(C(C)=O)=O	4	2	21	23
C(C(C(C)CC=O)C(C)O)=O	4	7	16	23
C(C(C=O)CC(C=O)=O)=O	4	1	22	23
C(C(CO)C(C(C)(CC=O)O)O)=O	4	5	18	23
[C](C(O)=O)(CC(C(C)=O)=O)O	3	12	11	23
C(C(C=C)C(CC=C)O)=O	4	4	19	23
C(C(C(O)=O)=O)(CC)=O	4	4	19	23
C(CO)(CC(C=CC)O)=O	4	4	19	23
C(C(C=C)C(C(O)=O)O)=O	4	6	17	23
C(CC(C[CH]C(O)=O)O)=O	4	7	16	23
C(C(C(C(CO)O)(C(C)O)O)=O)=O	4	5	18	23
C(C(C(C(CO)O)C(C)O)=O)(O)=O	4	7	16	23
C(C(C(CO)C(C(C)O)O)=O)=O	4	4	19	23
C(CO)(CC(CO)(C)O)=O	4	3	20	23
C(C(C(C(CCO)O)O)=O)=O	4	5	18	23
C(C(C(CO)O)C(C(O)=O)(C)O)=O	4	8	15	23
C(C(C(C(C(C(O)=O)=O)=O)O)O)=O	4	4	19	23
C(C(C(C=O)=O)(C(C=O)O)O)(O)=O	4	6	17	23
C(C(C=O)C(C(O)=O)(C)O)(O)=O	3	11	12	23
[CH]1C(OC(CO)C1)=O	4	2	21	23
C(C(C(C)=O)(C(C=O)O)O)(O)=O	4	7	16	23
C(C(C=C)C(C=CC)O)=O	4	5	18	23
C(C(C(C[CH]C(O)=O)O)O)=O	4	6	17	23
C(C(C(C(C=O)=O)(CO)O)O)(C)=O	4	4	19	23
C(CCC(C(C=O)O)O)(O)=O	4	6	17	23
C(C)(C1CC(C(O)O1)=O)=O	4	1	22	23
C(C(C)=CC(O)=O)(O)=O	4	3	20	23
C(C(C=O)C(C=O)(C)O)(O)=O	3	10	13	23
C(C(CCCO)=O)(O)=O	4	3	20	23
C(C(C(CO)C(C)(CO)O)=O)=O	4	5	18	23
C(C(C)(C(C(C(O)=O)=O)O)O)=O	3	9	14	23
C(CC(C)C(C(C)=O)O)=O	4	2	21	23
C(C(C(C)O)C(C(CO)O)O)=O	4	7	16	23
C(CO)(CC(C(C)O)O)=O	4	2	21	23
C(C(C=C)C(C=O)(C)O)=O	4	5	18	23
C(C1(CC(C(C1)=O)O)O)=O	4	2	21	23
C(C(C(C(C(O)=O)O)O)C(C)O)=O	4	7	16	23
C(C(C=O)(C(C(C)=O)O)O)(O)=O	4	9	14	23
C(C(C)(C(C(O)=O)O)O)(O)=O	3	13	10	23
C(C(C(C(O)=O)=O)CO)(O)=O	3	11	12	23
C(C(C=O)C(CC(C)O)O)(O)=O	3	10	13	23
C(CC(C)C(C(O)=O)O)=O	4	6	17	23
C(C(C=O)(C(C(CO)O)O)O)(O)=O	4	8	15	23
C(C(C=O)C(C(CO)O)O)(O)=O	4	7	16	23
C(C(CO)C(C(C(O)=O)O)O)=O	4	6	17	23
C(C(C(C(CCO)=O)O)O)(CO)=O	4	6	17	23
[CH](C(O)=O)CCO	4	2	21	23
C(C(C(C(C(CO)O)O)=O)=O)(O)=O	4	5	17	22
C(CC(C(C(C(O)=O)O)O)=O)(O)=O	4	8	14	22
C(C(C(C(C=O)=O)O)O)=CC	4	6	16	22
C(C(CO)(C(C=O)O)O)(C(C)O)=O	4	4	18	22
C(C(CO)(CC(CO)=O)O)=O	4	5	17	22
C(C(C)(CC(C(C=O)O)O)O)(O)=O	4	6	16	22
C(C(C(C(C(O)=O)=O)O)O)(O)=O	4	8	14	22
C(C(CC(C(CO)=O)=O)=O)=O	4	2	20	22
C(C(C)(C(C(C(O)=O)O)O)O)=O	4	8	14	22
C(C(C(CC=C)O)C(C)O)=O	4	8	14	22
C(C)(C(C(C(C)O)O)O)=O	4	2	20	22
C(C)(C(C(C=CC)O)O)=O	4	4	18	22
C(C)(C(C(CC=C)O)O)=O	4	3	19	22
C(C(C(C(O)=O)=O)C(CO)O)(O)=O	4	7	15	22
C(C(C(C)O)C(C(C)O)O)=O	4	7	15	22
C(CC(CC(C=O)=O)=O)(O)=O	4	4	18	22
C(C(C(CC=C)O)O)(O)=O	4	8	14	22
C(C(C(C=CC)O)O)(O)=O	4	9	13	22
C(C1CC(C(C=1)=O)=O)(O)=O	4	1	21	22
C(C(C(C=O)C(C=O)(CO)O)O)=O	4	4	18	22
C(C(C(CO)O)C(C=O)(CO)O)=O	4	5	17	22
C(C(CO)C(C=O)(C(CO)O)O)=O	4	5	17	22
C(C(C(C(O)=O)=O)CO)=O	4	5	17	22
C(C(C)(C(C(C=O)=O)CO)O)=O	4	4	18	22
C(C(C)(CC(C(C=O)O)O)O)=O	4	2	20	22
C(C(C(CO)O)C(C=O)(C)O)=O	4	5	17	22
C(CC(C)O)(CC(C=O)=O)=O	4	3	19	22
C(CC(CC(C(C)=O)O)O)=O	4	3	19	22
C(C(CO)(C(C(C=O)=O)CO)O)=O	4	5	17	22
C(C(C(CO)O)(C(C=O)(C)O)O)=O	4	5	17	22
C(C(C)(C(C(C(CO)O)=O)O)O)=O	4	5	17	22
C(CC(C(CO)=O)(C(C=O)O)O)=O	4	3	19	22
C(C(C(CO)O)C(C(C)=O)O)=O	4	5	17	22
C(C(CO)(C(CO)O)O)=O	4	8	14	22
C(CC(C(CC(C)O)=O)O)=O	4	4	18	22
C(CC(C(CC=O)O)=O)(O)=O	4	4	18	22
C(C(CO)C(C(C(O)=O)O)O)(O)=O	4	10	12	22
C(C(CO)C(C(CCO)=O)O)=O	4	5	17	22
C(C(CO)(CC(C(C=O)O)O)O)=O	4	2	20	22
C(C(C(CO)O)C(C(CO)=O)O)=O	4	5	17	22
C=CCC(C(C(C=O)=O)CO)O	4	5	17	22
C(C(C(C(O)=O)O)O)(O)=O	3	11	11	22
C(C)(C(C(C(O)=O)=O)O)=O	4	4	18	22
C(C(CC(C)O)(CC=O)O)(O)=O	3	10	12	22
C(CC(C)CC(C(O)=O)=O)=O	4	8	14	22
C(CC(C(C(C(O)=O)=O)O)O)(O)=O	3	9	13	22
C(C(C)(CC(CC=O)O)O)(O)=O	3	10	12	22
C(CC(C)C(C(C=O)=O)O)=O	4	5	17	22
C(C(C)(CC(C(O)=O)=O)O)=O	3	9	13	22
C(C(C(C(C)=O)=O)(CO)O)(O)=O	3	11	11	22
C(CCC(C)O)(O)=O	4	2	20	22
C([CH]CC(C(C=O)=O)O)(O)=O	3	9	13	22
C(CC(C(CO)(CC=O)O)O)=O	4	2	20	22
C(CCC(C(C=O)=O)O)(O)=O	3	9	13	22
C1(C(C(C(C)O1)O)O)=O	4	3	19	22
C(CC(C(O)=O)O)(C(CO)O)=O	4	9	13	22
C(C(C(C(CC(C)O)O)O)O)=O	4	5	17	22
C1(C(C(C(CC1O)=O)O)O)=O	4	3	19	22
C=C(C=O)CC(C(O)=O)=O	4	2	20	22
C(C(C(C(C=O)O)O)C(C)O)(O)=O	4	6	16	22
C(C(C(CC(C(CO)=O)O)O)O)=O	4	2	20	22
C(C(C(C)O)=C(C=O)C)=O	4	1	21	22
C(C(C(CO)C(CCO)O)=O)=O	4	4	18	22
C(C(C(C)O)C(C)(CO)O)=O	4	8	14	22
C(CC(C(C)=O)(C(C=O)O)O)=O	4	3	19	22
C(CO)(CC(CCO)O)=O	4	2	20	22
C(C(C(C=O)=O)C(C)O)(O)=O	4	7	15	22
C(C(C(C(C=O)=O)C(C)O)O)(O)=O	4	6	16	22
C(C(C(CO)C(CO)O)=O)(O)=O	4	6	16	22
C(C(CO)O)(C(C(C(O)=O)=O)O)=O	4	7	15	22
C(C(C(CO)(C(C(C)O)O)O)=O)=O	4	4	18	22
C(C(C=O)(CO)O)(O)=O	4	10	12	22
C(C(C(CO)(C(C)O)O)=O)=O	4	5	17	22
C(C(C=C(C(O)=O)C)=O)=O	4	4	18	22
C(C(CO)C(C(CO)O)O)=O	4	6	16	22
C(C(CCO)(C(C=O)(CO)O)O)=O	4	6	16	22
C(CCCCO)(O)=O	4	3	19	22
C(C(C(C=O)=O)(C)O)=O	4	3	19	22
C(C(C(C=O)=O)(C(CO)O)O)(O)=O	4	6	16	22
C(C(CC(C=O)=O)O)(C(CO)O)=O	4	3	18	21
C(C1(C(C(C(C1)=O)O)O)O)=O	4	2	19	21
C(C(C(CC(C(O)=O)=O)O)O)(O)=O	4	6	15	21
C(C1(CC(C(C1CO)=O)=O)O)(O)=O	4	5	16	21
C(C(C=O)C(C(CO)O)=O)(O)=O	4	6	15	21
C(C(C(C=O)=O)C(C(O)=O)O)(O)=O	4	7	14	21
C(C(C=O)C(C(C)O)O)(O)=O	4	7	14	21
C(C(C(C)O)C(C(CCO)=O)O)=O	4	6	15	21
C(C(C(CO)C(CC(C)O)O)=O)=O	4	6	15	21
C(C(C(CO)(C)O)O)(O)=O	4	8	13	21
C(C(C(C(O)=O)O)O)(CC(C)O)=O	4	8	13	21
C(C(C(C)O)C(CCO)O)=O	4	7	14	21
C(C)(C(C(C)O)(C(C(C)=O)O)O)=O	4	6	15	21
C(CC(C=O)=O)=CC(O)=O	4	1	20	21
C(C(C(C)O)=O)(CCO)=O	4	2	19	21
C(CC1CC[CH]C(O1)=O)=O	4	1	20	21
C(C(C(CO)C(C)(CO)O)=O)(O)=O	4	6	15	21
C(C(C(O)=O)C(C)CC=O)=O	4	6	15	21
C(CC(C(C=O)=O)O)(O)=O	4	3	18	21
C(C(CC(CC(C)O)O)=O)(O)=O	3	9	12	21
C(C(C(C(O)=O)=O)C(C)O)(O)=O	3	9	12	21
C(C(C(C(C)=O)=O)C(CO)O)=O	4	5	16	21
C(C(C(C=O)=O)(CO)O)(O)=O	4	7	14	21
C(C)(C(C(CO)(C)O)O)=O	4	3	18	21
C=C(C(O)=O)C(C(C)=O)=O	4	3	18	21
C(CC(C)CC(C(O)=O)O)=O	4	8	13	21
C(CCC(C)(CC=O)O)(O)=O	3	9	12	21
C(C(CO)(C(CC(O)=O)O)O)(O)=O	3	10	11	21
C(C(C)(C(C(CO)=O)O)O)(O)=O	3	11	10	21
C(C(C(CO)C(C(C)O)O)=O)(O)=O	4	5	16	21
[CH](C(O)=O)CC(C)O	4	1	20	21
C(CC(C)C(CC(C=O)=O)O)=O	4	1	20	21
C(CC(C(C)(CC(C=O)=O)O)O)=O	4	2	19	21
C(CC(C)(C[CH]C(O)=O)O)=O	3	9	12	21
C(C(C(CO)O)(CC=O)O)=O	4	4	17	21
C(C)(C(C(CCO)O)O)=O	4	2	19	21
C(C(CO)(C(C=O)(C)O)O)=O	4	6	15	21
C(C(C=C)C(C(CO)=O)O)=O	4	5	16	21
C(C(C)(C(C(C=O)=O)(CO)O)O)=O	4	4	17	21
C(C(C(CO)(C(CCO)O)O)=O)=O	4	4	17	21
[CH](C(O)=O)CCCO	4	2	19	21
C(C(CO)(C(CC(C)O)O)O)=O	4	7	14	21
C(C(C(C=O)C(C(C)=O)O)O)(O)=O	4	6	15	21
C(C)(C(C(C)O)(C(C(O)=O)O)O)=O	4	7	14	21
C(CO)(C(CO)(C(C(O)=O)O)O)=O	4	6	15	21
C(C(CO)C(C(O)=O)O)(O)=O	4	11	10	21
C(CC(C(C(C(C)=O)O)O)=O)(O)=O	4	5	16	21
C(C(C(CO)(C(CO)(C)O)O)=O)=O	4	5	16	21
C(C(C=O)(C(C(O)=O)O)O)(O)=O	4	8	13	21
C(C(C=O)(C(C=O)(CO)O)O)=O	4	6	15	21
C(C(C=O)(C(C(C=O)O)O)O)=O	4	3	18	21
C(C(C(C=O)=O)(C(C)O)O)(O)=O	4	6	15	21
C(C(C(C(CCO)=O)O)O)(C)=O	4	5	16	21
C(C)=CC(C(C(C=O)=O)CO)O	4	5	16	21
C(C(CO)C(C(CC(O)=O)=O)O)=O	4	5	16	21
C(CC(C(CC(C=O)O)=O)=O)=O	4	1	20	21
C(C(C(C(C)=O)=O)CO)(O)=O	4	9	12	21
C(C(C(C=O)C(C=O)(C)O)O)(O)=O	4	6	15	21
C(C(C=O)C(C)(CO)O)(O)=O	4	8	13	21
C(CC(C)(C(CC(C=O)=O)O)O)=O	4	2	19	21
C(CC(C)(C(C(C(C)=O)O)O)O)=O	4	3	18	21
C(C(C(C)O)C(C=CC)O)=O	4	8	13	21
C(C(C(C(O)=O)=O)C(C=O)O)(O)=O	4	6	15	21
C(CC(CCO)O)(O)=O	4	6	14	20
C(C(C(CO)(C(C)O)O)=O)(O)=O	4	6	14	20
C(C(C(CC(C(O)=O)=C)O)O)=O	4	3	17	20
[CH](C(O)=O)CC(C(C)=O)=O	4	2	18	20
C(C(C(C(O)=O)=C)CO)=O	4	3	17	20
C(C(C=O)(C(C(C)=O)O)O)=O	4	6	14	20
C(C(C=O)(C(C(CO)=O)O)O)=O	4	7	13	20
C(CC(C)(C(C(C(O)=O)O)O)O)=O	4	4	16	20
CC(C(CO)CO)O	4	1	19	20
C(C(C(C(O)=O)C(C=O)O)O)(O)=O	4	6	14	20
C(C(C=CC(O)=O)=O)(O)=O	4	5	15	20
C(CCCC(CO)=O)(O)=O	4	4	16	20
C(C(C(C)O)C(C=O)O)(O)=O	4	6	14	20
C([C](C(CO)=O)O)(O)=O	4	1	19	20
C(C(CC(C(CO)=O)O)O)=O	4	2	18	20
C(CO)(C(C(C(O)=O)=O)O)=O	4	7	13	20
C(C(CCC(O)=O)CO)=O	4	7	13	20
C(C(CO)C(C)O)(O)=O	4	5	15	20
C(C(C(C(C=O)=O)=O)C)=O	4	1	19	20
C(CC(C)C(C(C=O)=O)CO)=O	4	2	18	20
C(CC(C(C(C(O)=O)O)O)O)(O)=O	4	8	12	20
C(C(C(CC(C)O)O)=O)=O	4	3	17	20
C(C(C(CC=O)O)C(C=O)O)(O)=O	4	3	17	20
C=C(C(O)=O)C(CO)O	4	5	15	20
C(CO)(CC(C(C=O)=O)=O)=O	4	1	19	20
C(C(CC(C)O)(C(C=O)O)O)(O)=O	4	6	14	20
C(C(C(C)=O)(C)O)(O)=O	4	5	15	20
C(C(C=O)C(CC=C)O)(O)=O	4	8	12	20
C1(C(C(C(O1)=O)O)O)=O	4	5	15	20
C(C(C)=CC(C(O)=O)=O)=O	4	2	18	20
C=CC(C(C(O)=O)=O)O	4	4	16	20
C1(CCCC(O)O1)=O	4	1	19	20
C1(C(C(C(C)O1)O)=O)=O	4	1	19	20
C(CC1(C)C[CH]C(O1)=O)=O	4	1	19	20
C(C)(C(C(C(CO)O)O)O)=O	4	5	15	20
C(C(C)(CC(O)=O)O)=O	4	4	16	20
C(C(C(O)=O)(C(C(O)=O)O)O)(O)=O	4	12	8	20
C1(CCC(CO1)O)=O	4	1	19	20
C(CC(C)C(C(C(C=O)=O)O)O)=O	4	1	19	20
C(C(C=O)C(C(O)=O)O)=O	4	4	16	20
C(C(C)(CC(C(O)=O)=O)O)(O)=O	1	9	11	20
C(C(CC(C=O)=O)O)(CCO)=O	4	2	18	20
C(C(CO)C(CC(C(C)=O)O)O)=O	4	4	16	20
C(C(C(C(C)=O)=O)C(C=O)O)=O	4	3	17	20
C(C(C)(C(C(C(O)=O)=O)CO)O)=O	4	5	15	20
C(C(CC(C(CCO)=O)=O)=O)(O)=O	3	9	11	20
C(C(C(CO)CO)=O)(O)=O	4	8	12	20
C(C(C(C=O)(CC=O)O)O)(O)=O	4	4	16	20
C(C(CO)C(C=O)(CCO)O)=O	4	4	16	20
C(CC(C(C(CO)O)=O)O)(CO)=O	4	4	16	20
C(C(C(C(C(O)=O)=O)CO)O)(C)=O	4	5	15	20
C(CC(C(C(C(CO)O)O)=O)O)=O	4	4	16	20
C(C(C=O)C(CCO)O)(O)=O	4	7	13	20
C(C(CCC(O)=O)C(C)O)=O	3	9	11	20
C(C(C(C)O)C[CH]C(O)=O)=O	3	9	11	20
C(C(CO)C(CC=O)O)(O)=O	4	6	14	20
C(CC(C(C)(C(C(C)=O)O)O)O)=O	4	3	17	20
C(CC(C(C=O)C(C=O)O)O)(O)=O	4	4	16	20
C(C(C)(CC(C(O)=O)O)O)(O)=O	2	11	9	20
C(C(C(C(CO)C(C)O)O)O)=O	4	4	16	20
C(C(C(CO)C(CCO)O)=O)(O)=O	4	5	15	20
C(C(CO)C(CC(C)O)O)=O	4	6	14	20
C(C(C)(C(C(C=O)=O)CO)O)(O)=O	4	5	15	20
C(C(C(CC(C)O)O)C(C=O)O)=O	4	4	16	20
C(C(C(C(C)O)C(C(C)O)O)=O)=O	4	4	16	20
C(C(C(C[CH]C(O)=O)O)O)(O)=O	3	10	10	20
C(C(CC(C)O)(C(C=O)O)O)=O	4	3	17	20
C(C(C(C(C(C(C)O)=O)=O)O)O)=O	4	2	18	20
C(CCC(C(O)=O)O)(O)=O	3	11	9	20
C(CC(C(CC(C)O)=O)=O)=O	4	3	17	20
C(C(C(C(CC(C)O)=O)O)O)(C)=O	4	5	15	20
C(C(CO)C(C(CC(C)O)=O)O)=O	4	5	15	20
C(CCC(C(C(O)=O)O)O)(O)=O	3	10	10	20
C(C(C(C(C)O)C(C)(CO)O)=O)=O	4	5	15	20
C1(C(C[CH]C(O1)=O)O)=O	4	2	17	19
C(C(CO)(CC(C(O)=O)O)O)(O)=O	4	8	11	19
C(C(C(C(CO)O)=O)(CO)O)(O)=O	4	6	13	19
C1(C(C(C(O1)=O)=O)O)=O	4	2	17	19
C(C(CO)C(CC(O)=O)O)=O	4	5	14	19
C(C(C(C(C(CO)=O)=O)O)=O)=O	4	1	18	19
C(C(C(O)=O)C(C(C=O)O)O)(O)=O	4	6	13	19
C(CC(C(C(C(C)O)O)=O)O)=O	4	3	16	19
C(C)(C(C(CO)O)(CC=O)O)=O	4	4	15	19
C(C(CO)C(C(O)=O)(CCO)O)=O	4	5	14	19
C(C)(C(CO)(CC(C=O)=O)O)=O	4	2	17	19
C(C(C(C(C(C)=O)=O)O)=O)=O	4	3	16	19
C(CC(C(C)(CC(CO)=O)O)O)=O	4	3	16	19
C(C(C=O)C(C(CCO)=O)O)(O)=O	4	5	14	19
C(C(C(C(CC(C)O)O)O)O)(O)=O	4	7	12	19
C(CC(C(CC(O)=O)=O)=O)=O	4	3	16	19
C(C(C(CCO)=O)=O)(O)=O	4	2	17	19
C(C(CO)(C(C(C)O)O)O)=O	4	5	14	19
C(C(C(CO)O)C(CC(C)O)O)=O	4	5	14	19
C(C(C=O)C(CC(O)=O)O)(O)=O	3	8	11	19
C(C(C(C(C)O)O)C(C(C)=O)O)=O	4	4	15	19
C1(C(O)OC([CH]CC1)=O)=O	4	1	18	19
C(C(CO)(C(CC(O)=O)O)O)=O	4	5	14	19
C(C(C(CO)(C)O)C(C(C)=O)O)=O	4	5	14	19
C(CO)(C(CO)(CC=O)O)=O	4	2	17	19
C(CC(C(C(C=O)=O)CO)O)(O)=O	4	4	15	19
C(C(CO)(C(CO)O)O)(O)=O	4	9	10	19
C(C(C(C)O)C(C(C)=O)(CO)O)=O	4	5	14	19
C(CO)(C(CO)(CC(C=O)=O)O)=O	4	2	17	19
C(CC(C=O)=O)=CC(C)O	4	1	18	19
C(C(C(O)=O)=C(C=O)C)=O	4	1	18	19
C(C(C(CC(O)=O)O)C(CO)O)=O	4	5	14	19
C(CC(C(C)=O)(C(C=O)CO)O)=O	4	5	14	19
C(CC(C)O)=CC(C=O)=O	4	1	18	19
C(C(CO)(CC(C(O)=O)O)O)=O	4	6	13	19
C1(CCC(CO)O1)=O	4	2	17	19
C(C(C)(C(C(C)=O)O)O)(CC=O)=O	4	3	16	19
C(C(C(C(C(C)=O)=O)CO)=O)(O)=O	3	8	11	19
C(C(C)(C(C(C)=O)(C(C)O)O)O)=O	4	5	14	19
C(C(CO)C[CH]C(O)=O)=O	4	6	13	19
C(CC(C(CC(C(C)=O)O)=O)O)=O	4	2	17	19
C(CC1CCCC(O1)=O)=O	4	1	18	19
C(C(C(C(C=O)=O)C(C)O)O)(C)=O	4	4	15	19
C(C)(C(C(C)O)(CC=O)O)=O	4	4	15	19
C(C(C(C(CO)O)=O)=O)(O)=O	4	4	15	19
C(C(C(C(C(C)O)O)O)=O)(O)=O	4	5	14	19
C(C(C(C(C(C)O)O)=O)=O)(O)=O	4	5	14	19
C(C(CO)C(C)(C(C)CC=O)O)=O	4	3	16	19
C(C(CO)C(CC(C)CC=O)O)=O	4	5	14	19
C(C(C(C=O)=O)(CO)O)=O	4	3	16	19
C(CCC(C(O)=O)CC=O)=O	4	4	15	19
C(C(C(C(C)O)O)C(C=O)(C)O)=O	4	4	15	19
C(CO)(C(C(C(C)=O)=O)O)=O	4	3	16	19
C(C(C(CO)(C)O)C(C=O)(C)O)=O	4	5	14	19
C(C)(C(C(C(CO)=O)=O)O)=O	4	3	16	19
C(C(C(C(C(O)=O)=O)(C)O)O)=O	4	3	16	19
C(C(CO)C(C(CC=O)=O)(C)O)=O	4	4	15	19
C(C(CC(C(CO)O)O)=O)(O)=O	4	4	15	19
C(C(CO)C(C(C)=O)(C(C)O)O)=O	4	5	14	19
C(C(C(C)O)C(C(C)CC=O)O)=O	4	3	16	19
C(C(CO)C(CC(C=O)(C)O)O)=O	4	4	15	19
C(C(C(C(CO)O)=O)C(C)O)=O	4	4	15	19
C(C(C)(C(C(CCO)=O)O)O)=O	4	4	15	19
C(C(C(C(CO)=O)=O)CO)(O)=O	4	7	12	19
C(C(C(CO)(CO)O)O)(O)=O	4	11	8	19
C1(C(C)(C(C(C(O1)=O)=O)CO)O)=O	3	9	10	19
C(C(C)(CC(CC=O)O)O)=O	4	3	16	19
C(CC(C)(C(CC(CO)=O)O)O)=O	4	3	16	19
C(C(CCO)(C(C=O)O)O)(O)=O	4	4	15	19
C(C(C)(C(C(CC(O)=O)=O)O)O)=O	4	4	15	19
C(C(C(C(C)O)C(CCO)O)=O)=O	4	4	15	19
C(C(CO)C(C(C=O)CO)O)(O)=O	4	5	14	19
C(C)(C(CO)(C(C(O)=O)O)O)=O	4	5	14	19
C(C(C(C=O)=O)C(C(C)O)O)(O)=O	4	4	15	19
C(C(C)(CC(C=O)O)O)=O	4	2	17	19
C(C(C(C=O)=O)C(C)(CO)O)(O)=O	4	5	14	19
C(CC(C)C(C(CO)=O)O)=O	4	3	16	19
C(C(CO)(C(C)O)C(C=O)O)=O	4	3	16	19
C(C(C(CCO)=O)C)(O)=O	4	2	17	19
C(C(C(C)O)C(C=O)(CCO)O)=O	4	5	14	19
C(C(C=O)(C(C(O)=O)(CO)O)O)=O	4	7	12	19
C(CO)(CC[CH]C(O)=O)=O	4	3	16	19
C(CC(C=O)(C(C=O)O)O)(O)=O	4	3	16	19
C(C1C(C(C(C1O)=O)O)O)(O)=O	4	5	14	19
C(C(C(O)=O)(C(C=O)O)O)(O)=O	4	7	12	19
C(C(CC(C(CC=O)O)=O)O)(O)=O	4	5	14	19
C(C(C(C)O)(C(C(C)=O)O)O)(O)=O	4	6	13	19
C(C(C=O)(C(C(O)=O)O)O)=O	4	7	12	19
C(C(CCO)(C(C(C=O)=O)O)O)=O	4	3	16	19
C(C(C(C(C(C)=O)=O)CO)O)(O)=O	4	6	13	19
C=C(C(O)=O)CC(C(O)=O)=O	2	9	10	19
C(C(C=O)C(C=CC)O)(O)=O	4	8	11	19
C(CC(C(C)(C(C(O)=O)O)O)O)=O	4	4	15	19
C(C(C=O)(C(C(C)O)O)O)(O)=O	4	6	13	19
C(C1(CC(C(C1O)=O)O)O)=O	4	3	16	19
C(C(C=O)(C(C=O)(C)O)O)(O)=O	4	6	13	19
C(C(C(C(O)=O)O)O)(CCO)=O	4	6	13	19
C(C1(C(C(C(C1)=O)O)O)O)(O)=O	4	4	15	19
C(CO)(C(C)O)=O	5	19	0	19
C(C)(C(C(C(O)=O)=C)O)=O	4	2	17	19
C(C(CO)(C(CC=C)O)O)=O	4	6	13	19
C(C(C=O)(C(CC(C)O)O)O)(O)=O	4	7	12	19
C(C(CCO)(C(C(CO)=O)O)O)=O	4	4	15	19
C(C(C(CC)O)=O)(O)=O	4	2	17	19
C(C(C=O)C(C(C=O)=O)O)=O	4	3	15	18
C(C(C=C)C(C(C(O)=O)O)O)=O	4	4	14	18
C(C(CO)C(C(C(O)=O)=O)(C)O)=O	4	4	14	18
C(C(CO)C(C)(C[CH]C(O)=O)O)=O	4	5	13	18
C(C(C(C(C)O)O)(CC=O)O)=O	4	2	16	18
C(C(CO)C(C)(CCC(O)=O)O)=O	4	5	13	18
C(CC(C(C)=O)(C(C(C)=O)O)O)=O	4	4	14	18
C(C(CO)C(C(O)=O)(C(C)=O)O)=O	4	5	13	18
C(C(C)(C(C(CC(C)O)=O)O)O)=O	4	4	14	18
C(C(C)(C(C(C=O)=O)C(C)O)O)=O	4	4	14	18
C(C(C=O)(C(CO)O)O)(O)=O	4	6	12	18
C(C(CC(CO)(CO)O)=O)=O	4	4	14	18
C(C(C(CCO)O)C(C=O)(C)O)=O	4	4	14	18
C(C(CCO)(CC=O)O)(O)=O	4	5	13	18
C(C(C(CC(C(C)=O)=O)O)O)(O)=O	4	4	14	18
C(C(C(O)=O)CC(C=O)=O)=O	4	3	15	18
C(C(C(C=O)C(C=O)(C)O)O)(C)=O	4	4	14	18
C(C(C(C)O)C(CO)(CO)O)=O	4	6	12	18
C(C(C)(C(C(O)=O)O)O)(CC=O)=O	4	4	14	18
C(C)(C(C(CC(C(C)=O)O)O)O)=O	4	2	16	18
C(C(CC(C=O)O)CC=O)(O)=O	4	1	17	18
C(C(C(C(O)=O)=O)(CO)O)(O)=O	4	7	11	18
C(CC(C(CC(CO)O)=O)=O)=O	4	2	16	18
C(C(CC(C)(CO)O)=O)(O)=O	4	5	13	18
C=CCC(C(C(C=O)=O)(CO)O)O	4	4	14	18
C(CO)(C(C(C(CO)=O)=O)O)=O	4	4	14	18
C(C(C[CH]C(O)=O)O)(O)=O	3	9	9	18
C(C(C=O)C(C(CO)=O)=O)(O)=O	4	4	14	18
C(C(C(C(CO)=O)=O)C(C)O)=O	4	3	15	18
C(CO)(CC(C(CO)O)O)=O	4	4	14	18
C(C(C(CO)(CO)O)=O)=O	4	5	13	18
C(C(CC(C(C)=O)O)O)(O)=O	4	6	12	18
C(C(C(C[CH]C(O)=O)O)C(C)O)=O	4	5	13	18
C(C(C=O)(C(C(CCO)=O)O)O)=O	4	5	13	18
C(C(C=C)C(C)(CO)O)=O	4	4	14	18
C(C(C(C)O)C(CCC(O)=O)O)=O	4	5	13	18
C(C(C(O)=O)C(C(C)=O)=O)=O	4	6	12	18
C(C(CO)(C(C)O)C(C(O)=O)O)=O	4	5	13	18
C(C(CO)(C(CCO)O)O)=O	4	5	13	18
C(C(CO)(C(CCO)O)O)(O)=O	4	8	10	18
C(C(C(C(O)=O)=O)(C(C)O)O)(O)=O	4	6	12	18
C(C(CO)C(C=O)(CC(C)O)O)=O	4	4	14	18
C(C(C(C(C)=O)=O)C(C)O)=O	4	4	14	18
C(CO)(C(C(C(CO)O)O)O)=O	4	6	12	18
C(C(CC(C(C)O)O)=O)(O)=O	4	4	14	18
C(C(C(CO)C(CO)(CO)O)=O)=O	4	5	13	18
C(C(C(C(CO)=O)=O)O)(O)=O	4	4	14	18
C(CC(C(O)=O)(CC=O)O)(O)=O	3	8	10	18
C(C(C(C(O)=O)=C)O)(O)=O	4	5	13	18
C(C(C(C)=O)(C(C(C)=O)O)O)(O)=O	4	6	12	18
C(C)(C(C(CC(C(C)=O)=O)O)O)=O	4	3	15	18
C(C(C=O)C(C=O)C(C)O)(O)=O	4	3	15	18
C(C(C(CO)O)(CC(C=O)=O)O)=O	4	2	16	18
C(C(CO)(C(C(C)O)O)O)(O)=O	4	7	11	18
C(C(C(C)O)(C(C=O)(C)O)O)(O)=O	4	5	13	18
C(C(C=CC)(C(C=O)O)O)(O)=O	4	4	14	18
C(C(CO)(C(CO)(CO)O)O)=O	4	7	11	18
C(C(CO)(C(CO)(C)O)O)=O	4	6	12	18
C(C(C(C(C)=O)(CC=O)O)O)(O)=O	4	5	13	18
C(C(C(C=O)=CC)(C)O)=O	4	2	16	18
C(CC(CC(C(O)=O)=C)O)=O	4	4	14	18
C(C(C(C)=O)(CC=O)O)(O)=O	4	5	13	18
C(C(C)(CC(C(C(O)=O)O)O)O)=O	4	3	15	18
C(CC=CC(C=O)=O)(O)=O	4	3	15	18
C(C(C)(C(CO)O)O)=O	4	3	15	18
C(CC(C(CC(CO)O)=O)O)=O	4	3	15	18
C(C(C(C)=O)(C(C(O)=O)O)O)(O)=O	4	7	11	18
C(C(CO)(C(C)O)O)(O)=O	2	10	8	18
C(C(CC=C)(C(C=O)O)O)(O)=O	4	4	14	18
C(C(C(CC(CO)O)=O)=O)(O)=O	4	4	14	18
C(C(CO)C(C(CO)O)O)(O)=O	4	8	10	18
C(C(C(CCO)O)C(C(C)=O)O)=O	4	4	14	18
C(C(C=O)C(C(C)=O)(CO)O)(O)=O	4	5	13	18
C(C(CO)(CC(C=O)O)O)=O	4	2	16	18
C(C(CO)C(C=O)(CO)O)(O)=O	4	6	12	18
C(C(C=C)C(C(C)O)O)=O	4	3	15	18
C(C(CO)C(C(C)=O)O)(O)=O	4	7	11	18
C(CCCC(C=O)O)(O)=O	4	5	13	18
C(C(C=C)C(C(CO)O)O)=O	4	4	14	18
C(C(CO)C(C(O)=O)(CO)O)(O)=O	4	8	10	18
C(C(C(CO)O)(CC=O)O)(O)=O	4	4	14	18
C(C(CO)(C(C=CC)O)O)=O	4	6	12	18
C(C(CO)(C(CO)(C)O)O)(O)=O	4	9	9	18
C(C(CO)(C(CC=C)O)O)(O)=O	4	8	10	18
C(C)(C(CC(CC(C=O)=O)O)O)=O	4	1	17	18
C(C(CO)C(C(C(O)=O)(C)O)O)=O	4	4	14	18
C(C(C(C(CC=O)O)=O)O)(O)=O	4	3	15	18
C(C(CO)(CC(CC=O)O)O)=O	4	1	17	18
C(C(CC(C(C(O)=O)=O)=O)O)=O	4	3	15	18
C(C1C[CH]C(O1)=O)(O)=O	4	3	15	18
C(CC1(C)CCC(O1)=O)=O	4	1	17	18
C(C(C=O)(C(C(O)=O)(C)O)O)(O)=O	4	7	11	18
C(C(CO)C(CC(C(C)=O)=O)O)=O	4	4	14	18
C(C(C(C(C(C)=O)O)=O)O)=O	4	2	16	18
C(C(C)(C(CC=O)O)O)(O)=O	4	5	13	18
C(C(C(C=O)=O)C(CCO)O)(O)=O	4	4	14	18
C(C(CCO)(C(C(O)=O)O)O)=O	4	5	13	18
C(C(C(CO)O)(CC(CO)=O)O)=O	4	3	15	18
C(C(C1C[CH]C(O1)=O)=O)=O	4	2	16	18
C(CO)(C(C(CO)O)(CC=O)O)=O	4	2	15	17
C(C(C=O)(CO)C(C=O)O)(O)=O	4	3	14	17
C(C(C(C(C(C)=O)O)=O)O)(O)=O	4	7	10	17
C(C(C)(C(C)CC=O)O)=O	4	2	15	17
C(C(C=O)C(C(C)CC=O)O)(O)=O	4	3	14	17
C(C(CC(C)O)(C(C(O)=O)O)O)=O	4	4	13	17
C(C(C)(C(C(C)=O)(CO)O)O)(O)=O	4	5	12	17
C(C(C(CO)O)(C(C)O)O)(O)=O	4	6	11	17
C(C(C(C(C(O)=O)=C)O)O)(O)=O	3	8	9	17
C(C(C(C(CC(O)=O)O)=O)O)(O)=O	4	7	10	17
C(C(C(CO)O)C(C(O)=O)O)(O)=O	4	5	12	17
C(C(C(O)=O)C(C=O)O)(O)=O	4	6	11	17
C(C(CC(C)O)(CC=O)O)=O	4	3	14	17
C(CC(C=O)(C(C=O)CO)O)(O)=O	4	4	13	17
C(C(C=O)C(C(C)O)=O)(O)=O	4	5	12	17
C(C(CO)C(CO)(CO)O)=O	4	5	12	17
C(C(C(C)O)(C(C(C)O)O)O)(O)=O	4	5	12	17
C(CC(C)C(C(C(O)=O)=O)CO)=O	4	4	13	17
C(C(CO)(C(C)CC=O)O)=O	4	3	14	17
C(C(C=C)C(CCO)O)=O	4	3	14	17
C(C(C)O)(C(C(C=O)=O)O)=O	4	1	16	17
C(C)=CC(C(C(C=O)=O)(CO)O)O	4	4	13	17
C(C(CO)(C(C=CC)O)O)(O)=O	4	8	9	17
C(C(CO)(C(CO)(CO)O)O)(O)=O	4	9	8	17
C(CC(C=O)(C(C(O)=O)O)O)(O)=O	4	5	12	17
C(C(CO)(C(C)CC=O)O)(O)=O	4	5	12	17
C(CC(CC(C(O)=O)=O)O)(O)=O	3	7	10	17
C(C(C(CC(C(C)=O)O)O)O)(O)=O	4	3	14	17
C(C(CO)(CC(O)=O)O)=O	4	5	12	17
C=CCC(C(C(C(O)=O)=O)CO)O	4	5	12	17
C(C(CO)C(CO)O)(O)=O	4	7	10	17
C(C(C(C(O)=O)(CC=O)O)O)(O)=O	4	4	13	17
C(C(CC(CCO)O)=O)(O)=O	4	4	13	17
C(C(C=O)(C(CO)(C)O)O)(O)=O	4	6	11	17
C(C(C(C(C(CO)=O)=O)(C)O)O)=O	4	1	16	17
C(C(C=O)(C(CC=C)O)O)(O)=O	4	6	11	17
C(CCC(C(C(C=O)=O)O)O)(O)=O	4	3	14	17
[CH](C(O)=O)CC(C(C(C=O)=O)O)O	4	3	14	17
C(C(C(C)O)C(C(CO)O)O)(O)=O	4	6	11	17
C(C(C=O)C(C=O)(CCO)O)(O)=O	4	4	13	17
C(C(C(C)O)C(C(O)=O)O)(O)=O	4	8	9	17
C(C(CC(C(O)=O)=C)O)(O)=O	3	8	9	17
C(C(C)=O)(C(CO)(C)O)=O	4	4	13	17
C(C(C(C(C(C)=O)=O)(C)O)O)=O	4	1	16	17
C(C(C)(CC(CO)=O)O)(CC=O)=O	4	2	15	17
C(C(C)(C(C(C)(CC=O)O)O)O)=O	4	2	15	17
C(C(CCO)(CC(C=O)=O)O)=O	4	1	16	17
C(C(CCO)(C(C(O)=O)O)O)(O)=O	4	6	11	17
C(C(C=C)(C)O)(O)=O	3	8	9	17
C(C(C=O)(C(C(C(O)=O)O)O)O)=O	4	4	13	17
C(C(CCO)(C(C(C)=O)O)O)=O	4	3	14	17
C(CC(C(CCO)=O)O)(CO)=O	4	3	14	17
C(C(C(C(C(O)=O)=O)(C)O)O)(O)=O	4	4	13	17
C(CC(C)C(C=O)C(C(C)=O)O)=O	4	3	14	17
C(C(C(C=O)=O)(C)O)(O)=O	4	5	12	17
C(CC(C(CC(C)CC=O)=O)O)=O	4	2	15	17
C(C(CO)C(CC(C(O)=O)=C)O)=O	4	4	13	17
C(C(C=C)C(C(CCO)=O)O)=O	4	3	14	17
C(C(CO)C(C(C(C)O)=O)(C)O)=O	4	4	13	17
C(C(C=O)(C(CCO)O)O)(O)=O	4	5	12	17
C(C(C(C=C)C(C(O)=O)=O)O)=O	4	2	15	17
C(C(C=O)C(CO)(CO)O)(O)=O	4	6	11	17
C1(CCC(C(C=O)=O)O1)=O	4	2	15	17
C(CCCC=CC=O)(O)=O	4	4	13	17
C(C1(CC(C(C1)=O)O)O)(O)=O	4	3	14	17
C(C1(COC(C1O)=O)O)=O	4	3	14	17
C(CC(C(C(C)=O)O)O)(O)=O	4	4	13	17
C(C)(C(C(CC(C)O)O)O)=O	4	4	13	17
C(CO)(CC(C(C(O)=O)=O)=O)=O	4	4	13	17
C(C(C(O)=O)CCC(O)=O)=O	3	7	10	17
C(C(C(C(CO)(CO)O)O)=O)=O	4	3	14	17
C(C(CO)(C([C](C(O)=O)O)O)O)=O	4	2	15	17
C(CC(CC(C(O)=O)=O)=O)(O)=O	4	6	11	17
C(C(C(C(O)=O)=C)C(C=O)O)=O	4	2	15	17
C(CC=CC(O)=O)(O)=O	4	4	13	17
C(CCCC(CC=O)O)(O)=O	3	7	10	17
C(C1(CC(C(C1O)=O)O)O)(O)=O	4	4	13	17
C(C(C(C(C=O)=O)=O)CO)(O)=O	4	2	15	17
C(CC(CC(C(O)=O)=O)=O)=O	4	2	15	17
C(C(C=C)C(C=O)(CO)O)=O	4	3	14	17
C(C(C(C=O)C[CH]C(O)=O)O)=O	4	2	15	17
C(C(CO)C(C)(C(C=O)O)O)(O)=O	4	3	14	17
C(CCC(C=O)C(C=O)O)(O)=O	4	2	15	17
C(C(C)(C(C=O)O)O)(C(C)O)=O	4	2	15	17
C(C(C(CC(O)=O)=O)CO)(O)=O	4	6	11	17
C(CC(C(O)=O)(C(C=O)O)O)(O)=O	4	4	13	17
C(C(C)(CC(C(C(C)=O)O)O)O)=O	4	2	15	17
C(C1(C)CC(C(O1)O)=O)=O	4	1	16	17
C(CC(CC[CH]C(O)=O)O)=O	3	7	10	17
C=C1C(CC(C(O1)=O)=O)=O	4	1	16	17
C(CCCC(C(C=O)O)O)(O)=O	4	3	14	17
C(C(C(CC[CH]C(O)=O)O)O)=O	4	3	14	17
C(CC(C(CC(C=O)(C)O)=O)O)=O	4	2	15	17
C(C(C(O)=O)C[CH]C(O)=O)=O	3	7	10	17
C(C(CO)(CC(C=O)O)O)(O)=O	4	3	14	17
C=CCC(CC(C(O)=O)=O)O	4	5	12	17
C(C(C(C(O)=O)=C)C(CO)O)=O	4	3	14	17
C(C(C)(CC(C(O)=O)O)O)=O	4	6	11	17
C(C(CC(C(CO)=O)O)O)(O)=O	4	7	10	17
C(C(CC[CH]C(O)=O)O)=O	4	4	13	17
C(C(C(C)O)=O)(C(C(CO)O)O)=O	4	3	14	17
C(CO)(CC(CC(C)O)O)=O	4	5	12	17
C1(C(CO)(C(C(O1)=O)(C)O)O)=O	3	9	8	17
C(C(C(C)O)=O)(C(CO)O)=O	4	3	14	17
C(C(C)C(CO)O)(O)=O	4	3	14	17
C(C(CO)C(CC(C=O)=O)O)(O)=O	4	3	14	17
C(CC(CC(C(C=O)O)O)O)(O)=O	4	2	15	17
C(CO)(C(C(CC=C)O)O)=O	4	4	13	17
C(CO)(C(C(C(C)O)O)O)=O	4	3	14	17
C(C1C(C)OC([CH]C1)=O)=O	4	1	16	17
C(C(CO)CC(C(O)=O)=O)(O)=O	3	7	10	17
[C]1(C(OC(C)C1)=O)O	4	1	16	17
C(CC(CC(C(CO)=O)O)O)=O	4	1	16	17
C(C(CO)C(C(CO)C(C)O)O)=O	4	4	13	17
C(C(CC(C(CO)=O)=O)=O)(O)=O	4	3	14	17
C(CC(C(CO)O)O)(O)=O	4	7	10	17
C(C(C)(CC(CO)=O)O)(O)=O	4	5	12	17
C(C(C(C=O)=O)C(C(C)=O)O)(O)=O	4	4	13	17
C1(CC(C(C(O1)=O)O)O)=O	4	3	14	17
C(C(C=C)C(CC(C)O)O)=O	4	4	12	16
C(CC(C)CC(CC(C=O)=O)O)=O	4	2	14	16
[C](C(O)=O)(C(C(C(C)=O)=O)CO)O	4	5	11	16
C(CC(CC(C=O)O)O)(O)=O	4	2	14	16
C(C1C(CC(C1O)=O)O)(O)=O	4	2	14	16
C(C(C(C(C)O)C(C)O)=O)(O)=O	3	7	9	16
C(C(C(O)=O)CO)(O)=O	4	5	11	16
C(C(C(CC=O)O)C(C)O)(O)=O	4	4	12	16
C(CC(C)C(C)(CC(C=O)=O)O)=O	4	1	15	16
C(CC(C)C(CC(C(O)=O)=O)O)=O	4	2	14	16
C(C1(CC(C(C1)=O)=O)O)(O)=O	3	8	8	16
C(C(CO)C(C)CC(C(O)=O)=O)=O	4	3	13	16
C(C(C)(C(CC(C)O)O)O)(O)=O	3	8	8	16
C(CO)(C(C(CCO)O)O)=O	4	3	13	16
C(C(C=CC(O)=O)O)(O)=O	4	3	13	16
C(C(CC(C(O)=O)=O)O)=CC	4	5	11	16
C(C(C(C=O)=C)(CO)O)(O)=O	4	4	12	16
C(C(C(CC(CC(C)O)O)O)O)=O	4	2	14	16
C(CC(C(C(C(O)=O)=O)O)O)=C	4	4	12	16
C(C(CO)(CCO)O)=O	4	2	14	16
C=C(C(O)=O)C=CC(O)=O	4	3	13	16
C(C(C(C(CO)=O)=O)=O)(C)=O	4	2	14	16
C(C(CC(C(O)=O)=O)O)(CCO)=O	4	3	13	16
C(C[C](C(O)=O)O)(O)=O	3	7	9	16
C(C(C)(CC(C=O)O)O)(O)=O	4	3	13	16
C(CO)(C(C(CO)(C)O)O)=O	4	4	12	16
C(CO)(C(C(C=CC)O)O)=O	4	4	12	16
C(C(C(CC=O)O)C(CO)O)(O)=O	4	3	13	16
C(CCCC(C(O)=O)=O)(O)=O	3	7	9	16
C(CCCC(C(O)=O)O)(O)=O	3	9	7	16
C(C(CO)(CC(CO)=O)O)(O)=O	4	6	10	16
C(CO)(C(C(CC(C)O)O)O)=O	4	6	10	16
C(CC(CC(CO)=O)O)(O)=O	4	4	12	16
C(C(C=O)(CO)C(C(O)=O)O)(O)=O	4	5	11	16
C(C(CC(C)O)(C(C(C)=O)O)O)=O	4	3	13	16
C(CCC(CO)O)(O)=O	3	6	10	16
C(C(C)CC=O)=O	5	16	0	16
C(CC(C(CC(C)O)=O)O)(CO)=O	4	3	13	16
C(C(CC[CH]C(O)=O)=O)(O)=O	3	7	9	16
C(C(CC[CH]C(O)=O)O)(O)=O	3	9	7	16
C=CCC(C(C(C=O)=O)C(C)O)O	4	4	12	16
C(C(C(C(CO)(C)O)O)=O)(O)=O	4	4	12	16
C(C(C=O)(C(C(CO)O)O)O)=O	4	4	12	16
C([CH]C=CC(O)=O)(O)=O	4	1	15	16
C(C(C=C[CH]C(O)=O)=O)=O	4	2	14	16
C(CC[CH]C(O)=O)=CC=O	4	3	13	16
C(C(C(C)O)C(C=O)(CO)O)(O)=O	4	4	12	16
C(C(C(CCO)=O)CO)(O)=O	4	3	13	16
C1(C(CC(C(O1)=O)=C)O)=O	4	2	14	16
C(C(C)(C(C=O)(C)O)O)(O)=O	3	7	9	16
C(C(C=C)CCC(O)=O)=O	4	4	12	16
C(C(C)(C(C(CCO)=O)O)O)(O)=O	4	5	11	16
C(CC(C(CC(CO)=O)O)=O)(O)=O	4	3	13	16
C(C(C(CC(CO)=O)O)O)(O)=O	4	4	12	16
C(C(CO)(C(CO)O)C(C)O)=O	4	4	12	16
C(CC(C=O)(CC=O)O)(O)=O	4	3	13	16
C(C(C=O)(C(CC(O)=O)O)O)(O)=O	4	5	11	16
C(C(C(C(C(O)=O)O)=O)C)(O)=O	3	7	9	16
C(C(C=O)(C(C)O)O)(O)=O	4	6	10	16
C(CC(C)=C[CH]C(O)=O)=O	4	2	14	16
C(CC(C[CH]C(O)=O)=C)=O	4	1	15	16
C(C(C=O)(C(C=CC)O)O)(O)=O	4	6	10	16
C(C(C)=C(C=O)CO)(O)=O	4	2	14	16
C(CC(C(CO)C(C)O)O)=O	4	3	13	16
C(C(CC(C(C(O)=O)=O)=O)O)(O)=O	4	4	12	16
C(C(C(C(CC(O)=O)O)=O)O)=O	4	4	12	16
C(C(CC(C(C(C)O)=O)=O)O)=O	4	1	15	16
C(C(C)(C(C(O)=O)(C(C)=O)O)O)=O	4	5	11	16
C(C(C=O)C(C(O)=O)(CO)O)=O	4	5	11	16
C(C)(C(CC(C=O)(CC=O)O)O)=O	4	1	15	16
C(CCC(C=O)C(C(O)=O)O)(O)=O	4	5	11	16
C(C(C=O)C(CCC(O)=O)O)(O)=O	4	5	11	16
C(C=O)(CC(CC(C(C)=O)=O)O)=O	4	2	14	16
C(C(C(C(C)O)=O)C(C)O)=O	4	3	13	16
C(C(C=O)C(C[CH]C(O)=O)O)(O)=O	4	5	11	16
C(CC(C(C(O)=O)=O)(CO)O)=O	4	2	14	16
C(C(CC(C=O)=O)O)(CC(C)O)=O	4	2	14	16
C(C(C(C(C(CO)=O)O)=O)O)=O	4	2	14	16
C(C(C(C=O)=O)C(C=O)(C)O)(O)=O	4	4	12	16
C(C1CCC(OC1C)=O)=O	4	1	15	16
C(C(C(C(C(CO)=O)O)=O)O)(O)=O	4	4	12	16
C(C(C)C(C=O)C(CO)O)(O)=O	4	3	13	16
C(C(C(C(C=O)O)=O)(CO)O)=O	4	2	14	16
C(C(C(C(C(O)=O)O)=O)(CO)O)=O	4	3	13	16
C(C(C)(CC=O)O)(C(C)O)=O	4	3	13	16
C(C)(C1(CC(C(O1)=O)=O)O)=O	3	7	9	16
C(CO)(CC(CC(C(C)=O)=O)O)=O	4	2	14	16
C(C(C(O)=O)CC(C(O)=O)=O)=O	4	4	12	16
C(C(C(C(C=O)=O)=O)CO)=O	4	1	15	16
C(CC(C(C)=O)(CC(CO)=O)O)=O	4	2	14	16
C(CC(C)C(C(C=O)=O)(CO)O)=O	4	2	14	16
C(CCC(C(C)=O)=O)(O)=O	4	3	13	16
C(C(C(C(C(O)=O)=O)=O)CO)=O	4	2	14	16
[CH](C(O)=O)CC(C(C=O)=O)CO	4	2	14	16
C(C(C(C(C)O)O)(CC=O)O)(O)=O	4	3	13	16
C(C(CC(CO)O)CC=O)(O)=O	4	3	13	16
C(C(CC(C)C(CO)O)=O)(O)=O	4	3	13	16
C(C)=CC(C(C(C(O)=O)=O)CO)O	4	5	11	16
C(CCC(C(C=O)=O)CO)(O)=O	4	2	14	16
C(C(C)(CC(C=O)O)CC=O)(O)=O	4	3	13	16
C(C(C(C=O)C[CH]C(O)=O)O)(O)=O	4	5	11	16
C(C)(CC(C(C(O)=O)=O)=O)=O	4	4	12	16
C(C(C)C(C=O)C(C=O)O)(O)=O	4	1	15	16
C=C(C(O)=O)C(C(C=O)=O)O	4	3	13	16
C(CC(C)O)(CC(C(O)=O)=O)=O	4	4	12	16
C(C(CCC(O)=O)C(CO)O)=O	4	3	13	16
C(C)(C(CC(CC(CO)=O)O)O)=O	4	2	14	16
C(C(CCC(C=O)O)CC=O)(O)=O	4	3	13	16
C(C(C=C)C(C(O)=O)(CO)O)=O	4	4	12	16
C(C(CC=O)(CC=C)O)(O)=O	4	4	12	16
C(C(C(C(CO)=O)=O)(C)O)(O)=O	3	7	9	16
C(C(C(C(C)=O)=O)(C)O)(O)=O	3	8	8	16
C(C(CO)C(C(C(C)=O)O)O)(O)=O	4	4	12	16
C(C(C(C(O)=O)=C)C(C)O)=O	4	3	13	16
C(C(C(C(CO)=O)=O)(CO)O)=O	4	2	14	16
C(C(C(C(C(C)O)=O)=O)O)(O)=O	4	5	11	16
C(C(C(O)=O)C(C(O)=O)=C)=O	4	4	12	16
C(C(C(C(CCO)O)O)=O)(O)=O	4	3	13	16
C(CO)(C(C(C=O)=CC)O)=O	4	1	15	16
C(C(C)(C(C(CO)O)O)O)=O	4	4	12	16
C=CC(C(C(O)=O)=O)C(CO)O	4	3	13	16
C(C(C)O)(CC(C(O)=O)=O)=O	4	3	13	16
C(C(C=CC)(CC=O)O)(O)=O	4	4	12	16
C(C1C(OC([CH]C1)=O)=O)=O	4	2	14	16
C(C(C)(C(C)(C(CC=O)O)O)O)=O	4	2	14	16
C(CC(C(CC(C=O)=O)O)=O)(O)=O	4	2	14	16
C(C(C(CO)O)C[CH]C(O)=O)=O	4	3	13	16
C(C(C(C=O)=C)(C)O)(O)=O	4	2	14	16
C(C(CC(C)CC(C(O)=O)=O)O)=O	4	3	13	16
C(C(C=C)C(C(C(CO)O)=O)O)=O	4	3	13	16
C(CO)(C(C(C)O)(CC=O)O)=O	4	2	14	16
C(C)(C(CO)(CC(C(O)=O)=O)O)=O	4	3	13	16
C1(C(C)(C(C(C(O1)=O)O)O)O)=O	3	8	8	16
C(C(C(C(C(O)=O)=O)(C)O)O)(C)=O	4	3	13	16
C(C(C(C)CC(C(O)=O)=O)O)=O	4	1	15	16
C(C(C)(C(C(CO)O)O)O)(O)=O	4	6	10	16
C(C1(C)CC(C(O1)=O)=O)=O	4	1	15	16
C(CC(CCC(O)=O)=C)=O	4	1	14	15
C(C(C(C[CH]C(O)=O)O)=O)(O)=O	3	6	9	15
C(CC(C)=CCC(O)=O)=O	4	2	13	15
C(C(C=C)C(C=O)(CCO)O)=O	4	2	13	15
[CH](C(O)=O)CC(CO)O	3	5	10	15
[CH](C(O)=O)CC(C(C=O)=O)(CO)O	4	2	13	15
C(C(CO)(CCC(O)=O)O)(O)=O	3	7	8	15
C(C(C=O)C(C=O)C(C)O)=O	4	2	13	15
C(C(C(C(C)O)(C(C)O)O)=O)=O	4	3	12	15
C(CCC(C(C=O)=O)(CO)O)(O)=O	4	2	13	15
C(C(C)(CC(CO)=O)CC=O)(O)=O	4	3	12	15
C(C(CO)O)(C[C](C(O)=O)O)=O	4	4	11	15
C(C(CCO)(CC(C(O)=O)=O)O)=O	4	2	13	15
C(C1(COC(C=O)(C1O)O)O)=O	4	1	14	15
C(C([C](C(O)=O)O)C(C=O)O)(O)=O	4	3	12	15
C1(C(CC[CH]C(O1)=O)=O)=O	4	3	12	15
C(CCC(C(C(O)=O)=O)O)(O)=O	3	6	9	15
C1(C(C=O)C(C(CO1)=O)O)=O	4	2	13	15
C(CCC(C(C)=O)O)(O)=O	4	2	13	15
C(C(C(C)O)(C(CCO)O)O)(O)=O	4	4	11	15
C(C(C=O)(C(CO)(CO)O)O)(O)=O	4	6	9	15
C(CC=CCO)(O)=O	4	4	11	15
C(C(C=C)C[CH]C(O)=O)=O	4	3	12	15
C(C(CCO)(CC(CO)=O)O)=O	4	2	13	15
C(C(C(C(C)=O)=O)C)(O)=O	4	1	14	15
C(CC(C(C)CC(C(O)=O)=O)O)=O	4	1	14	15
C(C(C)(CC=O)C(C=O)CO)(O)=O	4	3	12	15
C(C(CC(C=O)CO)CC=O)(O)=O	4	2	13	15
C(C(CCO)(C(C=O)(C)O)O)=O	4	2	13	15
C(CC(C)C(C(C=O)=O)C(C)O)=O	4	2	13	15
C1(CC(CC(O)O1)O)=O	4	1	14	15
C1(CC(C(CC1O)=O)O)=O	4	1	14	15
C1(C(CO)(C(C(O1)=O)O)O)=O	4	5	10	15
C(CC(C(CC(CO)(C)O)=O)O)=O	4	3	12	15
C1(CC(C(C(O)=O)O1)O)=O	4	4	11	15
C1(C(CO)(C(C=O)(CO1)O)O)=O	4	4	11	15
C1(C(C)(CCO1)O)=O	4	1	14	15
C(CC(C(C)=O)(C(C=O)(C)O)O)=O	4	3	12	15
C(C(CO)(C(C=O)(CO)O)O)=O	4	5	10	15
C(C(C(CC=C)O)C(C(C)=O)O)=O	4	4	11	15
C(C(C=C)C(C)(C(CC=O)O)O)=O	4	2	13	15
C(C(C)(C(CO)O)O)(O)=O	3	8	7	15
C(CCC(CC(C=O)=O)O)(O)=O	4	2	13	15
[CH](C(O)=O)CC(CC(C=O)=O)O	4	2	13	15
C=C(C(O)=O)C(C(O)=O)=O	4	3	12	15
C(C(C(C(CO)C(C)O)O)O)(O)=O	4	4	11	15
C(C(CC(CC=O)O)CC=O)(O)=O	4	1	14	15
C1(C(C(C(C)(O)O1)O)O)=O	4	3	12	15
C(CC(C)C(C=O)C(C=O)(C)O)=O	4	3	12	15
C1(C(C(C(C1O)O)C(C)O)O)=O	4	3	12	15
C(CO)(CCC(C(O)=O)CC=O)=O	4	3	12	15
C(C(C=O)C(C(C(O)=O)=O)O)=O	4	4	11	15
C(CC=CC[CH]C(O)=O)=O	4	1	14	15
C(C(C(CC=C)O)C(C=O)(C)O)=O	4	4	11	15
C(CC(C)CC(C=O)(CC=O)O)=O	4	2	13	15
C(C(C=C)C(C(C)(CC=O)O)O)=O	4	2	13	15
C(CCC(C=O)=CC)(O)=O	4	2	13	15
C(C(C)(CC(CC(C=O)=O)O)O)=O	4	1	14	15
C(C(CO)C(C(C=O)(C)O)O)(O)=O	4	3	12	15
C(CO)(CC(C)CC(C(O)=O)=O)=O	4	3	12	15
C(C)=C(C=O)C[CH]C(O)=O	4	2	13	15
C(CC(C(C)CC=O)O)(O)=O	4	3	12	15
C(C(CO)C(C)CC=O)(O)=O	4	3	12	15
C(C(C(C)O)(C(CO)(C)O)O)(O)=O	4	5	10	15
C(C(C)(CC(CC(CO)=O)O)O)=O	4	2	13	15
C(C1CC(C(O1)=O)=C)(O)=O	4	3	12	15
C(C(CCC(C)O)=O)(O)=O	4	2	13	15
C(C(C=O)(C(C)CC=O)O)(O)=O	4	3	12	15
C(C(C(O)=O)C(C(CO)O)O)(O)=O	4	6	9	15
C(CC(C(CC(C(C)O)O)=O)O)=O	4	2	13	15
C(CC(CC(O)=O)=O)(O)=O	4	4	11	15
C(C1C(OC(CC1)=O)=O)=O	4	2	13	15
C(C(CO)(C[CH]C(O)=O)O)(O)=O	3	7	8	15
C(C(CO)C(C(O)=O)(CC=C)O)=O	4	4	11	15
C(CC(C(CC(C(C)=O)O)=O)=O)=O	4	1	14	15
C(C(C(C(C=O)=O)=O)C)(O)=O	4	4	11	15
C(C(C(C(CO)(CO)O)O)=O)(O)=O	4	4	11	15
C(C(C(C(C)=O)=O)C(C(O)=O)O)=O	4	4	11	15
C(C(C(C(C)=O)=O)(C)O)=O	4	2	13	15
C(CC(C)C(C)(C(C(O)=O)O)O)=O	4	1	14	15
C(C(C(C(C(O)=O)=O)O)O)=CC	4	4	11	15
C(CC(C)CC(C(C(O)=O)O)O)=O	4	2	13	15
C(CC(C)C(C(C(O)=O)=O)O)=O	4	3	12	15
C(C([C](C(O)=O)O)O)(O)=O	4	3	12	15
C(C(C(C(C(C)=O)=O)O)=O)(O)=O	4	4	11	15
C(CC(C(CC(C(O)=O)O)=O)=O)=O	4	3	12	15
C1(C(CC(C(C1)=O)=O)=O)=O	4	1	14	15
C(CC(CC(C(O)=O)O)O)(O)=O	4	7	8	15
C(C(CO)(C(C)O)C(C)(CO)O)=O	4	4	11	15
C(C(C(C)O)=O)(C(C(C)O)O)=O	4	3	12	15
C(C(C(CO)=O)(CC=O)O)(O)=O	4	2	13	15
C(C(C(C(C(O)=O)=O)=O)O)(O)=O	4	3	12	15
C(C)(C(C(C)O)(CC(CO)=O)O)=O	4	3	12	15
C(C)=CC(C(C(C=O)=O)C(C)O)O	4	4	11	15
C(C)(C(C(C)O)(CC(C=O)=O)O)=O	4	2	13	15
C(CC(C(O)=O)=C)(O)=O	4	2	13	15
C(C(C)(C(C(C(C)=O)O)O)O)(O)=O	4	3	12	15
C(CC(C=O)O)(C(C(O)=O)C)=O	4	1	14	15
C(CC(C=O)O)(C(C(O)=O)CO)=O	4	1	14	15
C(CC(C(C(CO)=O)O)O)(O)=O	4	5	10	15
C(C(CO)(C(C)O)C(C=O)(C)O)=O	4	3	12	15
C=C(C(O)=O)C(C(CO)=O)=O	4	3	12	15
C(C(CC(CC(C)O)O)O)=O	4	2	13	15
C(C(C)(CC(C=O)=O)O)(CC=O)=O	4	1	14	15
C(CC(C(C)=O)(CC(C=O)=O)O)=O	4	2	13	15
C(C(CO)C(CC(C)O)O)(O)=O	4	7	8	15
C(C(C(CCC(O)=O)=O)O)=O	4	3	12	15
C(C(CO)C(C(CO)=O)O)(O)=O	4	6	9	15
C(C(CO)C(C=O)(C)O)(O)=O	4	5	10	15
C(C(C(C(C)O)=O)(CO)O)(O)=O	4	6	9	15
C(C(CO)C(C(O)=O)(C)O)(O)=O	4	7	8	15
C(C(C(C(C(O)=O)O)=O)(C)O)(O)=O	4	5	10	15
C(C(C)(CC(O)=O)O)(O)=O	3	8	7	15
C(CC(C)C(C)(C(CO)O)O)=O	4	2	13	15
C(C(C(C(C=O)O)=O)(C)O)(O)=O	4	4	11	15
C(C(C(C(C=O)O)=O)(CO)O)(O)=O	4	2	13	15
C(CC(C)C(C(C(C)O)O)O)=O	4	1	14	15
C(C(C(C(CC(C)O)O)=O)O)(O)=O	4	4	11	15
C(C(C(C(CC(C)O)O)=O)O)=O	4	3	12	15
C(C(C)C(C)(C(C=O)CO)O)(O)=O	4	4	11	15
C(C(C(CC(C)O)=O)CO)(O)=O	4	4	11	15
C(C(CO)C(C(O)=O)(C=CC)O)=O	4	4	11	15
C(C(C)(C(CC(C=O)=O)O)O)(O)=O	4	2	13	15
C(C(C(C(O)=O)=O)(CO)O)=O	4	4	11	15
C(C(CO)C(CC[CH]C(O)=O)O)=O	4	5	10	15
C(C(CO)C(CCCC(O)=O)O)=O	4	5	10	15
C(C(CCO)(C(C(C)=O)O)O)(O)=O	4	4	11	15
C(C(CCO)(CC(C=O)=O)O)(O)=O	4	2	13	15
C1(C(C)(CC(C(O1)=O)=O)O)=O	2	8	7	15
C(C(C(O)=O)C(C=O)=O)(O)=O	4	5	10	15
C(C(CO)(C(C)O)C(C(C)=O)O)=O	4	3	12	15
C(C(CC(CC(C)O)O)O)(O)=O	4	6	9	15
C(C(C(CC(C)O)=O)=O)(O)=O	4	3	12	15
C(CC(C(O)=O)CCC(C=O)=O)=O	4	3	12	15
C(C(CC(C(C(C)O)=O)=O)O)(O)=O	4	4	11	15
C1(CC(C(O1)=O)(C(C=O)O)O)=O	4	4	11	15
C(CC(C=O)C(C(O)=O)C)=O	4	3	12	15
C(C(CC(C=O)C(C(O)=O)C)O)=O	4	3	12	15
C(C(CCC=O)C(C)O)(O)=O	4	4	11	15
C(C(CCO)CC(C(O)=O)=O)(O)=O	4	4	11	15
C(C(C=O)(C(CO)O)C(C)O)(O)=O	4	4	11	15
C(CC(C(C(O)=O)=O)(C)O)=O	4	3	12	15
C(C(C=O)(C(C)O)C(C=O)O)(O)=O	4	3	12	15
C(C(C)C(C=O)CO)(O)=O	4	2	13	15
C(C(C(C=C(C(O)=O)C)O)O)=O	4	3	12	15
C(C(CC(C(O)=O)CC=O)O)(O)=O	4	3	12	15
C(C(CCO)CC=O)(O)=O	4	2	13	15
C(C(C=O)(CO)C(CO)O)(O)=O	4	4	11	15
C(C(C(C(C)O)C(C)O)=O)=O	4	3	12	15
C(C(C(C)CC(C(O)=O)=O)O)(O)=O	4	3	12	15
C=CC(C(C(O)=O)=O)CO	4	2	13	15
C(C(C(C(O)=O)=C)(CO)O)(O)=O	3	7	8	15
C(C(CO)(C(C)O)C(C(C)O)O)=O	4	3	12	15
C(CC(C=O)(C(C(C)=O)O)O)(O)=O	4	3	12	15
C=C(C(C(O)=O)=O)C(C)O	4	1	13	14
C(CC(C(C)(C(C=O)(C)O)O)=O)=O	4	2	12	14
C(CC(C(C(O)=O)=O)(C)O)(CO)=O	4	2	12	14
[C](C(O)=O)=CC(C(O)=O)=C	4	2	12	14
C1(C(C(C(O1)=O)=O)C(CO)O)=O	4	4	10	14
C(C(CCO)(C(C=O)(C)O)O)(O)=O	4	3	11	14
C(C(C=C)C(C=O)(C(CO)O)O)=O	4	2	12	14
C(CC(C(C(O)=O)=C)=O)(O)=O	4	4	10	14
C(C(C(C)=O)(CC(CO)=O)O)(O)=O	4	3	11	14
C(C)(C(C(C)CC=O)(CC=O)O)=O	4	1	13	14
C(C(CO)=O)(C(C)(C(CO)O)O)=O	4	2	12	14
C([C](CO)O)(O)=O	3	6	8	14
C1(C(C(C)(C(O)O1)O)O)=O	4	3	11	14
C(C(CO)=O)(C(CO)(C)O)=O	4	3	11	14
C(C(C(C(O)=O)=O)C)(O)=O	4	3	11	14
C(C(CO)(CC(CC=O)O)O)(O)=O	4	2	12	14
C(CCC(C(CO)=O)=O)(O)=O	4	4	10	14
C(C(CC(C(CCO)=O)=O)O)(O)=O	4	4	10	14
C1(CC(C(O1)=O)(C(C=O)CO)O)=O	4	4	10	14
C(C(C(C)O)CCC(C=O)O)(O)=O	4	3	11	14
C(C(C)(C1C(C(OC1)=O)=O)O)(O)=O	4	6	8	14
C(CC(C=C(C(O)=O)C)O)=O	4	4	10	14
C(C)(C(C(C(C)O)O)(CC=O)O)=O	4	1	13	14
C(C(C(O)=O)C=CC(O)=O)=O	4	3	11	14
C(C(C(C(CO)O)=O)(C)O)(O)=O	4	4	10	14
C(C(C)(C(CC(C(C)=O)O)O)O)=O	4	1	13	14
C(C(C)O)(C(C(C(O)=O)=O)O)=O	4	4	10	14
C(C(C(C)O)=CC(CO)=O)=O	4	1	13	14
C1(C(C)(C(C(O)=O)(CO1)O)O)=O	3	8	6	14
C(C(C)(C(C=O)(CCO)O)O)(O)=O	4	3	11	14
C(C(C(C(C=O)O)=O)(C)O)=O	4	2	12	14
C(C(C(CCC(O)=O)=O)O)(O)=O	4	6	8	14
C(C(CCC(C=O)=O)C(C)O)(O)=O	4	3	11	14
C(C(C)=O)(C(C)(C(CO)O)O)=O	4	2	12	14
C(C(CC(C)O)(C(C=O)(C)O)O)=O	4	2	12	14
C1(C(C(C(C1)O)C(C)O)O)=O	4	1	13	14
C(C(C(CC(C)(CO)O)=O)=O)(O)=O	4	2	12	14
C(C)(C(C(CO)(C)O)(CC=O)O)=O	4	3	11	14
C(C(C(C[CH]C(O)=O)=O)O)=O	4	2	12	14
C(C)=C(C(C(O)=O)=O)CO	4	2	12	14
C1(C(C(CO1)C(C)O)=O)=O	4	4	10	14
C(C(C)(C(C(O)=O)O)O)(C(C)O)=O	4	3	11	14
C(C(C(C=O)C(C(O)=O)C)O)(O)=O	4	3	11	14
C(C(CO)(CC=O)O)(C(C)O)=O	4	1	13	14
C(CC(C)C(C(O)=O)CCC=O)=O	4	2	12	14
C(CC(C(O)=O)(C)CC(C=O)=O)=O	4	3	11	14
C(C(C)(C(C=O)O)CC=O)(O)=O	4	1	13	14
C(C(C)(C(C=O)C(C=CC)O)O)=O	4	4	10	14
C(C(C=C)C(CC(O)=O)O)=O	4	3	11	14
C1(C(CO)OC(C(C1)=O)=O)=O	4	5	9	14
C1(C(CO)(C(C(CO1)=O)O)O)=O	4	4	10	14
C1(C(CO)(C(CC(O1)=O)O)O)=O	4	5	9	14
C1(C(C(C(O1)=O)=O)CO)=O	4	5	9	14
C(CCC(C(C(O)=O)=O)CO)(O)=O	4	3	11	14
C(CC(C(C(O)=O)=O)=O)(O)=O	4	3	11	14
C(C(C=O)C(C=O)C(O)=O)=O	4	3	11	14
C(CO)(C(C([C](C(O)=O)O)O)O)=O	4	2	12	14
C(C(C=CC(CO)=O)=O)(O)=O	4	2	12	14
C=C(C=O)C(C(C(O)=O)=O)O	4	2	12	14
C(C(CC(C(CO)C(C)O)O)=O)=O	4	1	13	14
C(C(C(C(C(C)O)C(C)O)O)O)=O	4	2	12	14
C(C(CCC(O)=O)C(C(C)O)O)=O	4	2	12	14
C(C(C(C(C)O)O)C[CH]C(O)=O)=O	4	2	12	14
C(C(CC(C)CC(C(O)=O)=O)=O)=O	4	3	11	14
C(C(C(CCC(C)O)=O)=O)=O	4	1	13	14
C1(CC(C(C(C=O)=O)O1)O)=O	4	1	13	14
C(C(C)(C(CO)O)CC=O)(O)=O	4	3	11	14
C(C(C(C(C(C)=O)=O)(C)O)O)(O)=O	4	3	11	14
C1(CCC(C(O1)=O)O)=O	4	2	12	14
C(CC(C(C)=O)(CC=O)O)=O	4	4	10	14
C(CC(C(C(C)O)=O)=O)(O)=O	4	2	12	14
C(C(C)(CC(C=O)(CC=O)O)O)=O	4	1	13	14
C(C(C(C)O)=O)(CC(C)O)=O	4	2	12	14
[CH](C(O)=O)CC(C(C(O)=O)=O)CO	4	3	11	14
C(C(C)(C(C(C(O)=O)=O)(C)O)O)=O	4	2	12	14
C1(C(CC(C)O1)(C(C=O)O)O)=O	4	4	10	14
C(C(C(C(C(O)=O)O)O)O)(O)=O	4	7	7	14
C(C(C)(C(C(C=O)(C)O)O)O)(O)=O	4	2	12	14
C(C(C(C(C)=O)=O)C(C)(CO)O)=O	4	3	11	14
C(C(C(C(C)=O)=O)C(C(C)O)O)=O	4	2	12	14
C(C(C=C)C(C(O)=O)(C)O)=O	4	3	11	14
C(C(C(C)O)=O)(CC(CO)O)=O	4	2	12	14
C(CO)(C(C(C(O)=O)=C)O)=O	4	3	11	14
C(C(C)(C(C(C)=O)O)O)(C(C)O)=O	4	2	12	14
C(C(CO)(C(C)CC=O)C(C)O)=O	4	3	11	14
C(C(C(CC(C(C)O)O)=O)=O)(O)=O	4	1	13	14
C1(CCCC(C(O1)=O)=O)=O	4	3	11	14
C(C(C(C(CO)=O)=O)(C)O)=O	4	2	12	14
C(C(C(CO)O)(CC(O)=O)O)(O)=O	4	4	10	14
C(C1(COC(C(C1O)=O)O)O)=O	4	1	13	14
C(C(C)(CCO)O)(O)=O	3	6	8	14
C(C(CCC(O)=O)C(C)(CO)O)=O	4	3	11	14
C(C(C(CO)(CO)O)=O)(O)=O	4	6	8	14
C(C(C(O)=O)(C(CO)O)O)(O)=O	4	7	7	14
C(C)(C(C([C](C(O)=O)O)O)O)=O	4	3	11	14
C(CC(C)C(C(O)=O)C(C=O)=O)=O	4	2	12	14
C(C(C(CC(CO)O)=O)CO)(O)=O	4	2	12	14
C1(C(CO)(C(C(C=O)(O)O1)O)O)=O	4	1	13	14
C(C1(COC(C(O)=O)(C1O)O)O)=O	4	2	12	14
C(C(C)C(C=O)C(C=O)CO)(O)=O	4	2	12	14
C(C(C(C(O)=O)=C)(C)O)(O)=O	3	7	7	14
C(C(CO)C(C(CCO)=O)O)(O)=O	4	4	10	14
C(CC(C=O)C(C(O)=O)C)(CO)=O	4	3	11	14
C(C(C(C)(CO)O)C[CH]C(O)=O)=O	4	3	11	14
C(CC=CCCC(O)=O)=O	4	1	13	14
C(C(C(O)=O)(C(C(C)O)O)O)(O)=O	4	6	8	14
C(C(C(CO)(C(C)O)O)O)(O)=O	4	5	9	14
C(C(C)C(C)(C(C=O)O)O)(O)=O	4	2	12	14
C(C)(C(C(CO)(CO)O)O)=O	4	4	10	14
C(C(C=O)(C(C)O)O)=O	4	2	12	14
C1(C(O)OC(C(CO)=O)C1)=O	4	1	13	14
C(C(C=O)(CCC(O)=O)O)(O)=O	4	5	9	14
C(C(C(C=O)=O)C(CC=C)O)(O)=O	4	4	10	14
C(C(C=O)(C(CC(C)O)O)O)=O	4	4	10	14
C(C(C(C)O)C(CC(C)O)O)(O)=O	4	5	9	14
C(C(CO)C(C=O)(CCO)O)(O)=O	4	3	11	14
C(CO)=C[CH]C(O)=O	4	2	12	14
C(C(CO)(C(CO)(C(C)O)O)O)=O	4	1	13	14
C(C(CO)(C(C)O)C(CCO)O)=O	4	3	11	14
C(C(C(C)O)C(C(CO)=O)O)(O)=O	4	4	10	14
C(C(C)=CC(C(O)=O)=O)(O)=O	2	7	7	14
C(C(C)(C(CC(O)=O)O)O)(O)=O	3	7	7	14
C(CC(C)C(CO)(C(C)O)O)=O	4	2	12	14
C(C(C(CO)C(C)O)O)(O)=O	4	5	9	14
C(C(C)C(CO)C(C(O)=O)O)(O)=O	4	4	10	14
C(C)(C(C[CH]C(O)=O)O)=O	4	1	13	14
C(C1(COC(C=O)(C1O)O)O)(O)=O	4	2	12	14
C(C(C=O)(CO)C(C(C)O)O)(O)=O	4	3	11	14
C(C(CC(C(O)=O)O)CCO)(O)=O	4	4	10	14
C(C(CO)C(CC(O)=O)O)(O)=O	4	7	7	14
C1(C(CO)(C(C(CO)(O)O1)O)O)=O	4	5	9	14
C(C(C)(C(C)O)O)(O)=O	2	6	8	14
C(C(CC(C)O)(CC(CO)=O)O)=O	4	2	12	14
C(C(C)C(C(C(O)=O)=O)CO)(O)=O	4	3	11	14
C(C(C=O)(CO)C(C)(CO)O)(O)=O	4	4	10	14
C(CC(C)C(C)(CCO)O)=O	4	2	12	14
C(C(C(O)=O)C(C(O)=O)O)(O)=O	4	8	6	14
C(CC(C)CC(C(CO)O)O)=O	4	2	12	14
C(C(C)C(C)(CC=O)O)(O)=O	4	3	11	14
C(C(CC(C)CO)=O)(O)=O	4	1	13	14
C(C(C(C(C)=O)O)C(C=CC)O)=O	4	4	10	14
C(C(C=O)(C(C=O)(CCO)O)O)=O	4	3	11	14
C(CC(C(CC(CCO)O)=O)O)=O	4	2	12	14
C1(C(O)OC(C(C)=O)C1O)=O	4	1	13	14
C1(C(C=O)C(C(C)(O)O1)O)=O	4	2	11	13
C(C)(C(C(C(CO)C(C)O)O)O)=O	4	2	11	13
C1(CCCC(C(O)O1)=O)=O	4	1	12	13
C(C(CC(C(O)=O)O)C(C)O)(O)=O	4	4	9	13
C(C(C=C)(CO)O)(O)=O	3	6	7	13
C(CC(C)CC(C(O)=O)=O)(O)=O	4	3	10	13
C1(COC(C(CC1O)=O)O)=O	4	1	12	13
C1(C(C=O)C(C)(C(O)O1)O)=O	4	2	11	13
C(C(CO)C(CC(CO)=O)O)(O)=O	4	3	10	13
C1(C(CO)(C(C(C(O)O1)=O)O)O)=O	4	1	12	13
C(CC(C(O)=O)(C)CC(O)=O)=O	4	3	10	13
C1(C(C=O)C(CO)(C(O)O1)O)=O	4	2	11	13
C1(C(C(CC(C)O1)O)O)=O	4	3	10	13
C(CC(C)C([C](C(O)=O)O)O)=O	4	2	11	13
C(C(C(CC(O)=O)=O)(C)O)(O)=O	3	5	8	13
C(C(C(C)CC=O)C(C)O)(O)=O	4	2	11	13
C(C(C)(CC(CO)=O)O)(C(C)O)=O	4	2	11	13
C(CC(C)(C(C)CC=O)O)(O)=O	4	2	11	13
C=CC(C(C(O)=O)=O)C(C)O	4	2	11	13
C(C(C)(C(CC(C)O)O)O)=O	4	3	10	13
C(CO)(C1CC(C(O1)=O)=O)=O	4	3	10	13
C1(C(C)(C(C(O1)=O)O)O)=O	4	3	10	13
C(C1(CO)C(C(C(O1)O)=O)O)=O	4	1	12	13
C(C1(COC(C1)O)O)=O	4	1	12	13
C(C(C=O)(C(C(O)=O)(C)O)O)=O	4	4	9	13
C(C)(C(CC(C(O)=O)CC=O)O)=O	4	1	12	13
C(C(C)(CC(C(CO)O)O)O)(O)=O	4	2	11	13
C(C(CO)C(CCO)O)(O)=O	4	5	8	13
C(C(C)(CC(C=O)=O)O)(C(C)O)=O	4	1	12	13
C(C(C(C(C(O)=O)=O)=O)C)(O)=O	4	4	9	13
C(C1CCC(O1)=O)(O)=O	4	3	10	13
C(C(C=O)(CO)C(C=O)(C)O)(O)=O	4	3	10	13
C(C1COC(C1(C)O)=O)=O	4	2	11	13
C(C(C=O)(CO)C(C(C)=O)O)(O)=O	4	3	10	13
C(C(C=O)(CO)C(CCO)O)(O)=O	4	3	10	13
C(CCC(C(O)=O)=O)(O)=O	4	3	10	13
C(C(C(C(CO)=O)=O)C)(O)=O	4	2	11	13
C(C(C=O)C(C(O)=O)(C)O)=O	4	3	10	13
C(C(C(C(C)O)(C(C)O)O)=O)(O)=O	4	4	9	13
C1(C(C(C(C)O1)C(CO)O)=O)=O	4	4	9	13
C(C(C(C(O)=O)=C)C(C)(CO)O)=O	4	2	11	13
C(C(CC(C=O)O)C(C)O)(O)=O	4	1	12	13
C(C1C(C(OC1)=O)=O)(O)=O	4	5	8	13
C(C(C(CCC(C)O)=O)=O)(O)=O	4	2	11	13
C1(C(C(CO)C(C)O1)=O)=O	4	4	9	13
C(C(C(C=C)C(C(O)=O)=O)O)(O)=O	4	3	10	13
C(C(C=O)(C(C=O)(C)O)O)=O	4	3	10	13
C(CCC(C(C=O)=O)=O)(O)=O	4	3	10	13
C1(C(C=O)C(C(CO)(O)O1)O)=O	4	2	11	13
C(C(C=O)C=CC(C)O)(O)=O	4	3	10	13
C=C1C(OC(C(C1CO)=O)=O)=O	4	6	7	13
C(CCC(C(C=O)=O)C(C)O)(O)=O	4	2	11	13
[CH](C(O)=O)CC(C(C=O)=O)C(C)O	4	2	11	13
C(C)=C(C=O)C(CC(C)O)O	4	1	12	13
C(C)(C(C(CC(C(O)=O)=C)O)O)=O	4	2	11	13
C1(C(C(C(O1)=O)=O)C(C(O)=O)O)=O	4	4	9	13
C(CC(CO)=O)=O	5	13	0	13
C(C(C=O)(C(CO)O)O)=O	4	3	10	13
C(C(C=O)=CC(CO)=O)(O)=O	4	1	12	13
C1(CC(C(O1)=O)(CC=O)O)=O	4	4	9	13
C(CCCC(C(C(O)=O)O)O)(O)=O	4	4	9	13
C1(CC(C(O1)=O)(C(C(O)=O)O)O)=O	4	4	9	13
C(C(C(O)=O)C(C=O)(CO)O)(O)=O	4	4	9	13
C(C(C)(C(CC(C(C)=O)=O)O)O)=O	4	2	11	13
C1(C(C=C(C(O1)=O)C)O)=O	4	1	12	13
C(CC(C=O)(C(C=O)(C)O)O)(O)=O	4	2	11	13
C(C(CO)C1(C(OC(C)C1)=O)O)=O	4	4	9	13
C(C(CO)C(C)(CC=O)O)(O)=O	4	1	12	13
C(C(C(C)O)(C(C)CC=O)O)(O)=O	4	2	11	13
C(C(C(C(O)=O)=C)C(C(C)O)O)=O	4	1	12	13
C(C(C)(C(CC=O)O)CC=O)(O)=O	4	1	12	13
C(C(C(O)=O)C(CC=O)O)(O)=O	4	4	9	13
C(C(CCO)(CC(CO)=O)O)(O)=O	4	3	10	13
C(C(C(C(C(C)=O)=O)(C)O)O)(C)=O	4	1	12	13
C(CO)(CC(CO)(CO)O)=O	4	3	10	13
C(CO)(C(C[CH]C(O)=O)O)=O	4	3	10	13
[CH](C(O)=O)CC(CC(C(O)=O)=O)O	4	3	10	13
C(CCC(CC(C(O)=O)=O)O)(O)=O	4	3	10	13
C(C)(C[CH]C(O)=O)=CC=O	4	1	12	13
C(CCC(C(CO)=O)O)(O)=O	4	3	10	13
C(C(C(CC=C)O)(C(C)O)O)(O)=O	4	4	9	13
C=C(C(O)=O)C(C(C(O)=O)=O)CO	3	4	9	13
C(C(C(C(C)=O)=O)C(CCO)O)=O	4	2	11	13
C(C(C(C(C(O)=O)O)=O)(C)O)=O	4	3	10	13
C(C1C=C(C(O1)=O)C)(O)=O	4	1	12	13
C(C(C(O)=O)(C(C=O)=O)O)(O)=O	4	4	9	13
C(C(C(CC(CO)O)=O)C)(O)=O	4	2	11	13
C1(C(CO)(C(C(C)(O)O1)O)O)=O	4	4	9	13
C(CC(C(C)CC=O)CC(O)=O)=O	4	1	12	13
C(C(CO)(C[CH]C(O)=O)O)=O	4	3	10	13
C(C(C=C(C(O)=O)C)O)(O)=O	3	7	6	13
C(CC(C=O)(CC(CO)=O)O)(O)=O	4	2	11	13
C(C(C(C=O)=CC)(CO)O)(O)=O	4	2	11	13
C(C(C)(CC(C(C=O)(C)O)O)O)=O	4	1	12	13
C(CC(C)C([CH]C(O)=O)CC=O)=O	4	1	12	13
C(C(C)(C(C)CC=O)O)(O)=O	4	2	11	13
C(C)(C(C(CCO)O)(CC=O)O)=O	4	1	12	13
C(C(CCC(O)=O)(CO)C(C)O)=O	4	3	10	13
C(C(C(CC(C)O)=O)C)(O)=O	4	2	11	13
C(C(CO)(C(C)O)C[CH]C(O)=O)=O	4	3	10	13
C(C([C](C(O)=O)O)C(CO)O)(O)=O	4	3	10	13
C(C(CC(C)O)(CC(C=O)=O)O)=O	4	1	12	13
C(CC(O)=O)(C(C(O)=O)C)=O	4	3	10	13
C(C(C(CC[CH]C(O)=O)O)O)(O)=O	4	4	9	13
C(C(C=C)C(CO)(CO)O)=O	4	3	10	13
C(C(C1C(C(OC1C)=O)=O)O)=O	4	3	10	13
C(CC(C(CC(C(C)O)O)=O)=O)=O	4	1	12	13
C(CCC(C(O)=O)C(O)=O)=O	4	4	9	13
C(C(C(C=O)=O)C(C=CC)O)(O)=O	4	4	9	13
C(C1(C(C(C(CO1)=O)O)O)O)=O	4	1	12	13
C(C(C(CC(C(O)=O)=C)O)O)(O)=O	4	3	10	13
C(C(C(C(C)=O)=O)C(C(C)=O)O)=O	4	2	11	13
C(CC(C)C(CO)C(C)O)=O	4	2	11	13
C(C(C)(CO)CC=O)(O)=O	4	2	11	13
C(CC(C(CC(C)(CO)O)=O)=O)=O	4	2	11	13
C(C(C(C)O)C(C(O)=O)(C)O)(O)=O	4	4	9	13
C(C1(C(C(C(CO1)=O)O)O)O)(O)=O	4	2	11	13
C(CC(C)C(CC(C)O)O)=O	4	1	12	13
C(C(C(CO)O)(CC(C)O)O)(O)=O	4	3	10	13
C1(C(CC[CH]C(O1)=O)O)=O	4	2	11	13
C(C(C(C=O)=O)O)=CC(O)=O	4	1	12	13
C(C(C=CC(O)=O)C(C)O)=O	4	2	11	13
C(C(CC(CO)(CO)O)=O)(O)=O	4	3	10	13
C(C(C(C(C)=O)=O)(CO)O)=O	4	1	12	13
C1(COC(C(CC1O)=O)=O)=O	4	3	10	13
C(C(C(C)O)C(C(C)=O)O)(O)=O	4	4	9	13
C(C(CO)(CC(C)CC=O)O)(O)=O	4	3	10	13
C(C(C=C)C(C(O)=O)=O)(O)=O	4	2	11	13
C(C(C(O)=O)(C(C(C)=O)O)O)(O)=O	4	5	8	13
C(C1(COC(C(C1O)=O)O)O)(O)=O	4	2	11	13
C(CCC(C)=CC=O)(O)=O	4	1	12	13
C(C(C(O)=O)(C(C=O)(C)O)O)(O)=O	4	5	8	13
C(C(C)(C[C](C(O)=O)O)O)(O)=O	2	6	7	13
C(CC(C(C(C)=O)=O)=O)(O)=O	4	2	11	13
C(C(CO)(CCC(O)=O)O)=O	4	3	10	13
C(C(C(C(O)=O)=C)(C)O)=O	4	2	11	13
C1(C(C(C(O1)=O)=O)C(C=O)O)=O	4	3	10	13
C(C(C)(C([C](C(O)=O)O)O)O)=O	4	2	11	13
C(C(C(C=O)=CC)(CO)O)=O	4	1	12	13
C(C(C(C)O)C(C=O)(C)O)(O)=O	4	3	10	13
C(C1(COC(C(C1)=O)O)O)=O	4	1	12	13
C(C(C(C)=O)(CC(C=O)=O)O)(O)=O	4	2	11	13
C(CC=CC(C(O)=O)=O)(O)=O	4	5	7	12
C(C(C)(C(CC(CO)=O)O)O)(O)=O	4	2	10	12
C(C(C)O)(C(C)O)=O	5	12	0	12
C(C1(CO)C(C(C(O1)=O)=O)O)=O	4	2	10	12
C(CC(C(O)=O)=O)=CC(O)=O	4	3	9	12
C(C)(C1C(C(C(O1)=O)=O)O)=O	4	2	10	12
C1(C(C(C(O1)=O)=O)C(C)(CO)O)=O	4	3	9	12
C1(C(CO)CC(C(O1)=O)=O)=O	4	5	7	12
C1(C(CO)(C(C)(C(O)O1)O)O)=O	4	4	8	12
C(C(C)C(C(C(O)=O)O)O)(O)=O	4	4	8	12
C(C)(C(C(CC[CH]C(O)=O)O)O)=O	4	3	9	12
C(C[CH]C(O)=O)=CC(O)=O	4	3	9	12
C=C(C(O)=O)C(C(C(O)=O)=O)O	4	4	8	12
C(C1(CO)C(C(C(O1)O)=O)O)(O)=O	4	2	10	12
C(C(C)(C([C](C(O)=O)O)O)O)(O)=O	4	3	9	12
C1(CC(C(C(C=O)(O)O1)O)O)=O	4	1	11	12
C(C(C[CH]C(O)=O)=O)(O)=O	4	2	10	12
C(C(C(C(O)=O)=C)(CO)O)=O	4	2	10	12
C(C(C(C(O)=O)=O)(C)O)(O)=O	4	5	7	12
C(CCCC(C(C(C)=O)O)O)(O)=O	4	3	9	12
C=C(C(O)=O)C[CH]C(O)=O	4	3	9	12
C(CO)(C(C(CO)(CO)O)O)=O	4	5	7	12
C(C(OC(C(C)=O)=O)=O)(CCO)=O	4	6	6	12
C(CC(C(C(O)=O)=O)O)(O)=O	4	3	9	12
C(C(C(CC(C)O)O)=O)(O)=O	4	2	10	12
C1(C(C)(CC(C(O1)=O)O)O)=O	3	6	6	12
C1(C(C(C(C(O1)=O)=C)O)O)=O	4	3	9	12
C1(C(CO)(C(CO)(C(O)O1)O)O)=O	4	4	8	12
C(CC(C(O)=O)O)(C(C(O)=O)C)=O	4	3	9	12
[C](C(O)=O)(CCO)O	4	1	11	12
C(CC=CC(C(O)=O)O)(O)=O	4	5	7	12
C=CC(C(C(O)=O)=O)C(C(C)O)O	4	1	11	12
C(C1C(C)OC(C1(CO)O)O)=O	4	1	11	12
C1(C(C=O)C(C(O)=O)(CO1)O)=O	4	3	9	12
C1(C(C=O)C(C(O1)=O)(CO)O)=O	4	2	10	12
C=CC(C(C(O)=O)=O)C(C)(CO)O	4	2	10	12
C(C(C(O)=O)(CO)O)(O)=O	2	8	4	12
C(CC(C(O)=O)=CC(O)=O)=O	4	2	10	12
C(C(CO)CC(C(O)=O)O)(O)=O	4	4	8	12
C=C(C(C(O)=O)=O)C(C(C)=O)=O	4	1	11	12
C(C1C(C)OC(CO)(C1O)O)=O	4	1	11	12
C=CC(C(CC(C(O)=O)=O)=O)=O	4	1	11	12
C(CC(CC(CC(C)O)O)O)=O	4	1	11	12
C(C1C(C)OC(C1(C)O)O)=O	4	1	11	12
C(CC(CC(CC=O)O)O)(O)=O	4	1	11	12
C(C1C(C)OC(C)(C1O)O)=O	4	1	11	12
C(C)(C(CC(C(C(O)=O)=O)=O)O)=O	4	1	11	12
C(C(CO)=CC(C(O)=O)=O)=O	4	2	10	12
C(CO)(C(C(C(CO)=O)O)O)=O	4	4	8	12
C(C1(CO)CC(C(O1)O)=O)=O	4	1	11	12
C(C(CO)(C[C](C(O)=O)O)O)=O	4	1	11	12
C1(C(C)(C(C(C(O)=O)O1)O)O)=O	3	7	5	12
C(C(C=C)C(C(CC(C)O)=O)O)=O	4	2	10	12
C(C(C(C=O)=CC)(C)O)(O)=O	4	2	10	12
C(C(CC(C=O)CO)C(C)O)(O)=O	4	2	10	12
C(CC(C)C([CH]C(O)=O)O)=O	4	2	10	12
C(C(C(CC(CCO)O)=O)=O)(O)=O	4	1	11	12
C(CC(C(CC(CCO)O)=O)=O)=O	4	1	11	12
[CH](C(O)=O)CC(C)(CC(C=O)=O)O	4	2	10	12
C(CCC(C)(CC(C=O)=O)O)(O)=O	4	2	10	12
C(C(C=O)(CC(C)CC=O)O)(O)=O	4	2	10	12
C(CCC(C)(C(C(O)=O)O)O)(O)=O	4	2	10	12
C(C(C(C(O)=O)=C)C(CCO)O)=O	4	1	11	12
C(CC(C(C=O)C(C(O)=O)C)O)=O	4	1	11	12
C(C(CC(CC=O)O)C(C)O)(O)=O	4	1	11	12
C(C(C(C)(C[CH]C(O)=O)O)O)(O)=O	4	2	10	12
C(CC(C(CC(C)CC=O)=O)=O)=O	4	1	11	12
C(CC(C(CC(CC=C)O)=O)O)=O	4	2	10	12
C(C(C(C)O)(C(C=CC)O)O)(O)=O	4	4	8	12
C(CC(C)C(C=O)C[CH]C(O)=O)=O	4	3	9	12
C(C(C=CC(O)=O)(C)O)(O)=O	3	5	7	12
C(CC(CC(C)O)O)(O)=O	4	4	8	12
[CH](C(O)=O)CC(C(CO)=O)=O	4	2	10	12
C(C(C)(C(C=CC)O)O)=O	4	3	9	12
C(C(C(O)=O)C(C(O)=O)=O)(O)=O	3	5	7	12
C(C(C=O)(CO)C(C)CC=O)(O)=O	4	3	9	12
C(C(CO)(CC(C(C)=O)=O)O)(O)=O	4	2	10	12
C(C(C)(C(C=O)(C)O)O)(C(C)O)=O	4	1	11	12
C(C(C)=O)(C(C)(C(C(C)O)O)O)=O	4	1	11	12
C(C1(C)C(C(C(O1)=O)=O)CO)(O)=O	3	6	6	12
C(C(CCC(O)=O)C(C)CC=O)=O	4	3	9	12
C(C(C=C)C(CC(C(C)=O)O)O)=O	4	1	11	12
C(C(CCC(O)=O)C(CCO)O)=O	4	2	10	12
CC(CC(CCO)O)O	4	1	11	12
C(C(C(CCO)O)C[CH]C(O)=O)=O	4	2	10	12
C(C(CO)(C(CO)C(C)O)O)(O)=O	4	3	9	12
C(C(C)(C(C(CO)C(C)O)O)O)=O	4	1	11	12
C(C(C(O)=O)C(CC(C)O)O)(O)=O	4	5	7	12
C(C(C(CC(O)=O)O)C(C)O)(O)=O	4	4	8	12
C(CC(C(C(C)=O)=O)O)(O)=O	4	2	10	12
C(C(C(CO)O)(C(C)O)C(C)O)=O	4	3	9	12
C(C(CO)(C(CC=C)O)C(C)O)=O	4	3	9	12
C(C(CCCO)CC=O)(O)=O	4	2	10	12
C(C(CC(C)CCO)=O)(O)=O	4	2	10	12
C(C(C=O)(C=O)O)(O)=O	4	5	7	12
C(C(C(C)O)(C(C)O)C(C=O)O)=O	4	2	10	12
C(C(C=O)(C(C(C)O)O)O)=O	4	2	10	12
C(C(C=O)(C(CC=C)O)O)=O	4	3	9	12
C(C(C)C(C=O)CCO)(O)=O	4	2	10	12
C(C)(C(C(C)CC(C(O)=O)=O)O)=O	4	1	11	12
C(C)(C(C(O)=O)(C)C(C=O)O)=O	4	1	11	12
C(C)(C(C(O)=O)(CO)C(C=O)O)=O	4	1	11	12
C(C(C(CO)(CO)C(C)O)=O)(O)=O	4	2	10	12
C(C(C(O)=O)(C(CCO)O)O)(O)=O	4	5	7	12
C(C(C(C)O)C(CCO)O)(O)=O	4	4	8	12
C(C(C)(CCO)CC=O)(O)=O	4	2	10	12
C(CC[CH]C(O)=O)(O)=O	4	6	6	12
C(CC(C)CC(C(C(C)=O)=O)O)=O	4	1	11	12
C(C(CO)C(CC=C)O)(O)=O	4	4	8	12
C(C(C=O)(C[CH]C(O)=O)O)(O)=O	4	3	9	12
C(C(C(CO)O)C(C)O)(O)=O	4	3	9	12
C(C(C(O)=O)(C(CO)(C)O)O)(O)=O	4	6	6	12
C(CC(C)CC(CCO)O)=O	4	2	10	12
C(C(C)(C(C(C)CC=O)O)O)(O)=O	4	1	11	12
C(C(CO)C(C(C)O)O)(O)=O	4	3	9	12
C(CC(C(O)=O)CCC(O)=O)=O	4	3	9	12
C(C(CC(C)C(C)O)=O)(O)=O	4	1	11	12
C(C(CO)C(C)(CO)O)(O)=O	4	4	8	12
C(C(C=C)C(C(CC(O)=O)=O)O)=O	4	2	10	12
C(C(CO)(CC(O)=O)O)(O)=O	4	5	7	12
C(CC(C=O)(CC(C=O)=O)O)(O)=O	4	1	11	12
C(C(C)C(C=O)C(C)O)(O)=O	4	1	11	12
C(C(CC(C)O)CC=O)(O)=O	4	1	11	12
C(C(C)(C(CC=C)O)O)=O	4	2	10	12
C(C(CO)(C(CO)C(C)O)O)=O	4	1	11	12
C(C(C(C=O)=O)CCC(O)=O)(O)=O	4	2	10	12
C(C(C1C(C(OC1C)=O)=O)O)(O)=O	4	4	8	12
C(CCC(C=O)C(C=O)(C)O)(O)=O	4	2	10	12
C(CC)(O)=O	5	12	0	12
C(C(C[CH]C(O)=O)C(C(C)=O)O)=O	4	2	10	12
C(C(C)(C(C=O)C[CH]C(O)=O)O)=O	4	2	10	12
C(C(C=CC)(C(C(O)=O)O)O)(O)=O	4	4	8	12
C(C(C(C=O)=O)C[CH]C(O)=O)(O)=O	4	2	10	12
C(C(CC(C=O)(C)O)CC=O)(O)=O	4	1	11	12
C(C(C=O)CC(C(O)=O)=O)=O	4	2	10	12
C1(C(C(C(O1)=O)=O)C(C(C)O)O)=O	4	2	10	12
C(C(C)(C(C(O)=O)O)CC=O)(O)=O	4	3	9	12
C(C(C(C(C(O)=O)=O)=O)C)=O	4	2	10	12
C1(C(CC(C)O1)(CC=O)O)=O	4	4	8	12
C(C1(COC(C(C1O)=O)=O)O)=O	4	2	10	12
C(C(C(C)O)=O)(CC(CO)(C)O)=O	4	2	10	12
C(C(C(C)O)=O)(CC(C(C)O)O)=O	4	1	11	12
C(C(CC(C(C(C)O)=O)=O)O)(C)=O	4	1	11	12
C(C1(C(C(C(O1)=O)=O)CO)O)(C)=O	4	3	9	12
C(C1(COC(C1O)=O)O)(O)=O	4	4	8	12
C(C(O)=O)(C(C)(CC(C=O)=O)O)=O	4	1	11	12
C(C(C=CC(C)O)C(C)O)=O	4	2	10	12
C(C(C(C=O)=O)O)=CC(C)O	4	1	11	12
C(C(C(O)=O)CCC(C=O)O)(O)=O	4	3	9	12
C(C(C(C)O)=C(C=O)CO)=O	4	1	11	12
C(C(C(C(O)=O)=C)C(C(O)=O)O)=O	4	3	9	12
C(CCC(C=O)C(C(C)=O)O)(O)=O	4	2	10	12
C(C(C)(C(C)CC(C(O)=O)=O)O)=O	4	1	11	12
C(C(C)(C(C(C)O)O)O)=O	4	1	11	12
C1(CCC(C(C(O1)=O)O)O)=O	4	3	9	12
C(C(C)=O)(C(CC(C)O)O)=O	4	1	11	12
C(C1(C)C(C(C(O1)=O)O)O)(O)=O	3	7	5	12
C(C(CO)=O)(C(CC(C)O)O)=O	4	2	10	12
C(C(C(C(O)=O)(CC=C)O)O)(O)=O	4	4	8	12
C(C(C(C(C)=O)=O)=O)(C)=O	4	1	11	12
C(C(C)(C(CC(O)=O)O)O)=O	4	2	10	12
C1(C(C(C[CH]C(O1)=O)O)O)=O	4	3	9	12
C(C(C)(CC(C(CC=O)=O)=O)O)=O	4	1	11	12
C1(C(COC(C(C1)=O)=O)O)=O	4	3	9	12
C(CC([CH]C(O)=O)C[CH]C(O)=O)=O	4	2	9	11
C(C(CO)(C[C](C(O)=O)O)O)(O)=O	4	2	9	11
C1(C(CC(C(O)=O)=O)(O)OCC1)=O	4	1	10	11
C(C(CC(C=O)=O)C(C(O)=O)C)=O	4	2	9	11
C(C1(C(C(CC(C)O1)O)O)O)=O	4	1	10	11
C(CC(CC(C)CC=O)O)(O)=O	4	2	9	11
C(C1(CC(C(CO1)=O)O)O)=O	4	1	10	11
C(C1(C)CC(C(O1)=O)=O)(O)=O	2	7	4	11
C(C(C)C(C=O)C(C=O)(C)O)(O)=O	4	1	10	11
C(C(CC(CO)O)C(C)O)(O)=O	4	3	8	11
C(C(C(O)=O)CC(C=O)O)(O)=O	4	1	10	11
C1(C(C)(C(C(CO1)=O)O)O)=O	4	1	10	11
C1(C(C)(CC(O1)=O)O)=O	4	1	10	11
C(CCC(C(C(C)O)O)O)(O)=O	4	1	10	11
C(C(C)(C([CH]C(O)=O)CO)O)(O)=O	4	1	10	11
C(C(C(C(C(C=O)O)O)O)O)(O)=O	5	11	0	11
C(C(C)C([C](C(O)=O)O)CO)(O)=O	4	3	8	11
C(C(C(CO)=O)=O)=O	5	11	0	11
C(C(C(C)=O)=O)(C)=O	5	11	0	11
C(C(CCO)C[C](C(O)=O)O)(O)=O	4	3	8	11
C(CCC(C)(C(CO)O)O)(O)=O	4	2	9	11
C(C(C)(C(CO)CC(O)=O)O)(O)=O	4	1	10	11
C1(C(C=O)C(C=O)(CO1)O)=O	4	2	9	11
[CH](C(O)=O)CC(C(C(C)O)O)O	4	1	10	11
C(C(C(C=O)C(C(O)=O)C)O)(C)=O	4	1	10	11
C([C](C(O)=O)O)=O	5	11	0	11
C(C(C(CO)(C(C=O)O)O)O)(O)=O	5	11	0	11
C(C(C(O)=O)CC(C(O)=O)O)(O)=O	4	4	7	11
C(C(C(O)=O)CCC(C=O)=O)(O)=O	4	3	8	11
C1(C(C)(O)OC(C(C1)=O)=O)=O	3	5	6	11
C(C(C(C(C=O)O)=O)O)(O)=O	5	11	0	11
C(C1(COC(C(O)=O)(C1)O)O)=O	4	2	9	11
C(CC(C)C(C(O)=O)C(O)=O)=O	4	2	9	11
C=C(C(O)=O)C[C](C(O)=O)O	3	5	6	11
C1(COC(C(C(C1O)O)=O)O)=O	4	1	10	11
C(C1(COC(CO)(C1O)O)O)(O)=O	4	2	9	11
C1(C(C=O)C(CC(O1)=O)O)=O	4	2	9	11
C(CC(CCC(O)=O)CC(O)=O)=O	4	2	9	11
[C](C(O)=O)(C(C(CC(C)O)O)O)O	4	2	9	11
C(C1(COC(C(O)=O)(C1)O)O)(O)=O	4	3	8	11
C(CC(C)CC(C(C)=O)C(O)=O)=O	4	1	10	11
C(C(C(C(O)=O)=C)C(C)CC=O)=O	4	1	10	11
C1(COC(C(C(C1O)O)=O)=O)=O	4	2	9	11
C(CC(C([C](C(O)=O)O)O)O)(O)=O	4	2	9	11
C1(C(C)(C(C(C=O)(O)O1)O)O)=O	4	1	10	11
C(C1(COC(C(C1)=O)=O)O)(O)=O	4	4	7	11
C1(C(CO)(CC(C(O1)=O)=O)O)=O	4	3	8	11
C1(C(CO)(C(CC(C)O1)O)O)=O	4	4	7	11
C(C(CO)(CO)O)(O)=O	3	6	5	11
C(C(C)C(C(C(O)=O)=O)O)(O)=O	3	4	7	11
C1(CC(CC(C(O)O1)=O)O)=O	4	1	10	11
C(CC(CC(O)=O)C[CH]C(O)=O)=O	4	2	9	11
C1(CCC(C(C(O)=O)O)O1)=O	4	6	5	11
C(CC([CH]C(O)=O)CCC(O)=O)=O	4	2	9	11
C(C1(COC(C=O)(C1)O)O)(O)=O	4	2	9	11
C(C1(C)C(C(C(O1)O)=O)O)=O	4	1	10	11
C(CC(C(C)=O)(C[CH]C(O)=O)O)=O	4	2	9	11
C(C)(C(CCC(O)=O)(CC=O)O)=O	4	2	9	11
C(C(CC(O)=O)C(C(O)=O)C)=O	4	2	9	11
C(CC(C)C[C](C(O)=O)O)=O	4	2	9	11
C(C(C)(C(C[CH]C(O)=O)O)O)(O)=O	4	2	9	11
C1(C(C)(C(C(C(O)=O)=O)CO1)O)=O	4	2	9	11
C(C(C)(C(CCC(O)=O)O)O)(O)=O	4	2	9	11
C(C(C1C[CH]C(O1)=O)O)(O)=O	4	6	5	11
C1(C(C(C(CO)(O)O1)O)O)=O	4	3	8	11
C(C1CC[CH]C(O1)=O)(O)=O	4	2	9	11
C(C(C=O)(C(C)CC=O)O)=O	4	1	10	11
C(CC(C)CC(C(C(C)O)=O)=O)=O	4	1	10	11
C(C(C(C(O)=O)=O)(C)O)=O	4	2	9	11
CC1CC(CC(O)O1)O	4	1	10	11
C(C(CCC(CO)=O)C(C)O)(O)=O	4	3	8	11
[CH](C(O)=O)CC(C)(C(CO)O)O	4	2	9	11
C(C(C(C)O)C(C(C)O)O)(O)=O	4	2	9	11
C(C(CO)=O)(C(C)(C(C)O)O)=O	4	1	10	11
C(C(C)(C(CCO)O)O)(O)=O	4	4	7	11
C(C(C)(C(CCO)O)O)=O	4	1	10	11
C(C(C)=O)(C(C)(C(CCO)O)O)=O	4	1	10	11
C(C(C=O)(CCC(O)=O)CO)(O)=O	4	3	8	11
C(C(C=O)(CO)C[CH]C(O)=O)(O)=O	4	3	8	11
C(C(C=CC(O)=O)(CO)O)(O)=O	4	4	7	11
C(C(C=CC(C)O)O)(O)=O	4	2	9	11
C=C(C(O)=O)C(CC(C)O)O	4	2	9	11
C(C(C(C)=O)(CO)C(CO)O)(O)=O	4	2	9	11
C(CC(C(CC(C=CC)O)=O)O)=O	4	2	9	11
C(C(C(C(CCO)=O)=O)(C)O)(O)=O	4	2	9	11
C(C(C(CC=C)O)C(C)O)(O)=O	4	3	8	11
C(C(C)=O)(C(C)(C(C)O)O)=O	4	1	10	11
C(C(CO)C(C=CC)O)(O)=O	4	4	7	11
C1(C(C=C(C(C)=O)O1)=O)=O	4	1	10	11
C(C(C=O)(C(CC(O)=O)O)O)=O	4	2	9	11
C(C(C=O)(C(C=CC)O)O)=O	4	3	8	11
C(C(C=O)(C(CO)(C)O)O)=O	4	3	8	11
C(C(C=O)(C(CCO)O)O)=O	4	2	9	11
C(C(CO)(CO)C(C(O)=O)(C)O)=O	4	2	9	11
C(C(C(O)=O)(C=O)C(CO)O)(O)=O	4	3	8	11
C(C(CO)(CO)C(C)O)=O	4	3	8	11
C(C(C=O)(CO)C(C)O)(O)=O	4	3	8	11
C(C(CO)(C(C)O)C(C=CC)O)=O	4	3	8	11
C(C(C)(CC(C(C(O)=O)=O)=O)O)=O	4	1	10	11
C(C(C)=O)(C(C)(C(CO)(C)O)O)=O	4	2	9	11
C(C(C)(C(C(C(C)=O)=O)(C)O)O)=O	4	1	10	11
C(C(C(O)=O)C(C(CO)=O)O)(O)=O	4	4	7	11
C(C(CO)(CCCC(O)=O)O)(O)=O	4	3	8	11
C(C(CC(C)O)=CC=O)(O)=O	4	1	10	11
C(C(C=O)=C(C=O)CO)(O)=O	4	1	10	11
C(C(C=C)C(C(C(O)=O)CO)O)=O	4	2	9	11
C1(C(C(C(C)O1)C(C)(CO)O)=O)=O	4	3	8	11
C(CC(CCC(O)=O)=O)(O)=O	4	2	9	11
C(CC(C[CH]C(O)=O)=O)(O)=O	4	2	9	11
C(C(C=C)C(CC(C=O)(C)O)O)=O	4	1	10	11
[truncated: 21,233 more rows]

## Sheet: Iron Free Glucose Degradation
Compound SMILES	Generation	Indegree	Outdegree	Degree
O	0	2983	2208	5191
C=O	2	666	1551	2217
C(C)=O	2	283	1309	1592
C(C(C(C(C(CO)O)O)O)O)=O	0	15	1296	1311
C(CO)=O	1	362	565	927
C(=O)=O	3	44	803	847
C(C(C(C(C(CO)O)O)O)O)(O)=O	1	799	13	812
C(C)(CO)=O	2	190	396	586
C(C(C)=O)=O	2	151	419	570
C(C(C(C(C(CO)O)O)O)O)O	1	500	5	505
C(C=O)=O	2	169	247	416
C(CC=O)=O	3	33	372	405
C(CCO)=O	3	27	317	344
C(CC(C)=O)=O	3	16	324	340
C(C(CO)=O)=O	3	51	271	322
C(C(CO)O)=O	2	126	195	321
C(C(C=O)O)=O	2	99	188	287
C=CC(CO)=O	3	17	267	284
C=CC(C=O)=O	3	13	266	279
C(CO)(CO)=O	2	90	186	276
C(C(C)O)=O	3	31	234	265
C(CC(CO)=O)=O	2	81	178	259
C(CC(C=O)O)=O	2	82	154	236
C(C(C(C)=O)O)=O	2	78	151	229
C(CO)(CCO)=O	2	72	148	220
C(CC(C)O)=O	3	7	197	204
C(C)(C(CO)O)=O	2	70	124	194
C(C(CCO)=O)=O	2	64	128	192
C(CC(C=O)=O)=O	3	32	156	188
C(C=CC=O)=O	3	11	175	186
C(C(CO)=O)(C)=O	3	14	150	164
C(C(O)=O)=O	3	21	141	162
C1(COC(C1)O)=O	3	4	148	152
C1(COCC1O)=O	3	4	145	149
C(C(C)=O)(C)=O	3	7	136	143
C(C(C)=O)(O)=O	3	6	136	142
C(CO)(C(C)O)=O	3	12	121	133
C(CO)(C(CO)O)=O	2	56	67	123
C(CO)(O)=O	2	35	88	123
C1(C(O)OCC1)=O	3	2	121	123
C(C(C(C)O)O)=O	3	22	100	122
C(C(C(C)O)=O)=O	3	19	101	120
C(CC(CO)O)=O	3	11	100	111
C(C)(CC(C=O)=O)=O	3	6	96	102
C(C=CC(CO)=O)=O	3	4	97	101
C(C(C=O)O)(O)=O	3	8	92	100
C(CC(C(C)=O)=O)=O	3	3	95	98
C(C(C(CO)=O)O)=O	3	15	80	95
CCO	3	5	89	94
C(C(CCO)O)=O	3	21	72	93
C(CC(C(C)=O)O)=O	3	11	82	93
C(C(C(CO)O)O)=O	1	41	47	88
C(C(C(C(C)=O)O)O)=O	2	45	43	88
C(C(C(CO)O)=O)=O	3	23	61	84
C(C(CC(CO)=O)O)=O	2	39	41	80
C(C(C(C=O)O)O)=O	2	35	43	78
C(CO)(CC(C)O)=O	3	10	66	76
C(CC(CO)=O)(O)=O	3	6	66	72
C(C(CO)O)(O)=O	3	8	62	70
C(C(CC(C)O)=O)=O	3	10	59	69
C(C)(C(C(C)O)O)=O	3	10	56	66
C(CC(C=CC=O)=O)=O	3	4	62	66
C(C(CC=O)O)(O)=O	3	8	56	64
C(C(C)(CC=O)O)=O	3	6	58	64
C(C(C)O)(O)=O	3	3	59	62
CO	3	9	53	62
C(C(C(C)=O)O)(O)=O	3	7	54	61
C(CC(C(CC=O)O)=O)=O	2	26	33	59
C(CC(CC(C=O)O)=O)=O	2	26	32	58
C(C(C(C(C=C)=O)O)O)=O	2	27	31	58
C(C(C=CC(C)=O)=O)=O	3	3	53	56
C(CC(CC(CO)=O)=O)=O	2	24	32	56
C(C=CC(C(C)=O)=O)=O	3	3	52	55
C(CC(C(C=C)=O)=O)=O	3	3	51	54
C=CC(CC(C=O)=O)=O	3	3	51	54
C(CC(CC(C=O)=O)O)=O	2	21	30	51
C(C(C(CCC=O)=O)O)=O	2	22	27	49
C(C(C=O)O)(CC(C)=O)=O	2	22	27	49
C(CC(C(C(C)=O)O)=O)=O	2	22	27	49
C(C)(C(CC(C=O)=O)O)=O	2	22	27	49
C(CO)(CCC(C=O)=O)=O	2	21	28	49
C(CCO)(CC(C=O)=O)=O	2	21	28	49
C(CC(C)(CO)O)=O	3	4	45	49
C(C=CC(C(CO)O)=O)=O	2	21	28	49
C(CC=CC(C=O)=O)=O	3	4	45	49
C(CC(C(CCO)=O)=O)=O	2	21	27	48
C(CC(C=O)=O)=CC=O	3	4	44	48
C(CC(C(CO)=O)O)=O	3	7	41	48
C(CC(C(C(C=O)O)O)O)=O	1	23	25	48
C(CC(C(CO)O)=O)=O	3	11	37	48
C(CC(C=O)O)(O)=O	3	5	42	47
C(CC(C(C=O)O)O)=O	3	8	39	47
C(C(CCO)=O)(O)=O	3	4	42	46
C(C(CC(C(C)=O)=O)O)=O	2	21	25	46
C(C(CO)O)(CCO)=O	3	15	31	46
C(C(C(C=CC=O)O)O)=O	2	20	25	45
C(C(C(C=O)O)O)(CCO)=O	1	23	22	45
C(C(C(C(CO)=O)O)O)=O	3	11	34	45
C(C)(C(C(C(CO)=O)O)O)=O	2	24	21	45
C(CO)(CC(CO)O)=O	3	14	30	44
C(CO)(C(C(C)=O)O)=O	3	8	36	44
C(C(CC(C=O)=O)O)=O	3	9	35	44
C1(CC(CO1)O)=O	3	7	36	43
C(CC(C(C(CO)=O)O)O)=O	2	21	21	42
C(C(C(CC(C=O)O)O)O)=O	2	21	21	42
C(C(C(C=O)O)O)(O)=O	3	9	33	42
C(CC(C=O)O)(C(CO)O)=O	1	22	20	42
C(C(C(C(C(C)=O)O)O)O)=O	1	21	21	42
C(C(C(CC(CO)=O)O)O)=O	1	21	21	42
C(C(C)(C(C=O)O)O)=O	3	14	27	41
C(C)(C(C(CO)O)O)=O	3	14	27	41
C(CC(C(C(CO)O)=O)O)=O	2	21	20	41
C(CO)(C(CC(CO)=O)O)=O	2	21	19	40
C(C(C=CC(CO)=O)O)=O	2	17	23	40
C1(C(C(C(C1)O)O)O)=O	3	8	32	40
C(C(C(CCO)=O)O)=O	3	6	34	40
C(C(C(C=O)O)O)(C(C)O)=O	2	21	19	40
C(C(C(CO)=O)CO)=O	3	9	30	39
C(C)(C(CC(CO)=O)O)=O	3	9	30	39
C(C(CC(CO)O)=O)=O	3	10	28	38
C(CC(C(C(CO)O)O)=O)=O	1	19	19	38
C(CC(CC(CO)=O)O)=O	3	6	32	38
C(CO)(C(C(C)O)O)=O	3	7	30	37
C(C(CO)C(C=O)O)=O	3	8	29	37
C1(C(C(C(C1CO)O)O)O)=O	2	19	17	36
C(C(CO)O)(CC(CO)=O)=O	2	19	17	36
C(C(CO)C(C(C(C=O)O)O)O)=O	3	14	22	36
C(CC(C(C(C)=O)O)O)=O	3	5	30	35
C(CO)(C(C(CO)O)O)=O	3	13	22	35
C(CC(C(CCO)=O)O)=O	3	6	29	35
C1(CC(C(C(C1)=O)O)O)=O	3	5	30	35
C(C(C(C)O)O)(O)=O	3	6	29	35
C(C(C(CO)(C)O)O)=O	3	12	22	34
C(C1C(CC(C1O)=O)O)=O	3	7	27	34
C(C(C(C(C(CO)O)O)O)=O)=O	2	15	19	34
C(CCO)(CC(CO)=O)=O	3	6	28	34
C(CC1(CC(CO1)=O)O)=O	3	3	31	34
C(C(C(C(CO)O)O)O)=O	3	14	20	34
C(C(C(CO)O)O)(O)=O	2	17	17	34
C(C(CC(C(CO)O)O)=O)=O	1	16	18	34
C(CC(C=O)O)(CCO)=O	3	4	29	33
C(C(C(CO)O)O)(CCO)=O	2	18	15	33
C1(C(C(C(C(C1)O)O)O)O)=O	2	17	16	33
C(C(CO)O)(CC(CO)O)=O	2	18	15	33
C(CC(C(C(C(O)=O)O)O)O)=O	2	16	17	33
C(C(CC(C(CO)=O)O)O)=O	2	16	16	32
C(C(CO)C(C=O)O)(C(CO)O)=O	3	14	18	32
C(C(C(C(C(CO)=O)CO)O)O)=O	3	14	18	32
C(C)(C(C(C(CO)O)O)O)=O	2	17	15	32
C(C(CO)(CC=O)O)=O	3	5	27	32
C(C1C(C(C(C1)=O)O)O)=O	3	4	28	32
C(C(CO)(C(C(CC=O)O)O)O)=O	3	12	20	32
C(C(CO)(C(C=O)O)O)=O	3	8	24	32
C1(C(CO)C(C(C1)=O)O)=O	3	6	26	32
C(CC(C(C(C=O)O)O)=O)=O	3	6	26	32
C(CO)(CC(C(C)=O)=O)=O	3	4	28	32
C(C(C(CC(CO)O)=O)O)=O	1	16	16	32
C(C)(CC(C(CO)=O)=O)=O	3	4	28	32
C1(COC(C(C1)O)O)=O	3	3	29	32
C(C(C(C(C=O)O)O)O)(CCO)=O	3	14	17	31
C(C(CO)O)(CC(C(C=O)O)O)=O	3	14	17	31
C(CC(C)(C(C=O)O)O)=O	3	4	27	31
C(CO)(C(CO)CO)=O	3	8	23	31
C1(C(C(CO1)O)O)=O	3	4	27	31
C(CC(C(C(CO)O)O)O)=O	2	15	16	31
C1(COCC(CC1O)=O)=O	3	4	27	31
C(C(C(C=CCO)=O)O)=O	2	13	18	31
C(C)(CC(C(C=O)=O)O)=O	3	4	27	31
C(C(CO)O)(CC(C)=O)=O	3	4	27	31
C(CC(CC(CO)O)=O)=O	3	5	26	31
C(C(C(C(C)=O)O)O)(O)=O	3	6	25	31
C(CO)(CC(CO)=O)=O	3	5	26	31
C(C(C(C(C(C)=O)(CO)O)O)O)=O	3	13	18	31
C(C(C(CO)O)(C(C=O)O)O)=O	3	10	20	30
C(C(C)(CC(CO)=O)O)=O	3	6	24	30
C(C(C(CC(C=O)=O)O)O)=O	3	7	23	30
C(CCC=O)(C(CO)O)=O	3	3	27	30
C(CC(C(CO)O)O)=O	3	6	24	30
C(CO)(C(CO)C(C=O)O)=O	3	11	19	30
C(C(CO)(C(C(C(C)=O)O)O)O)=O	3	12	18	30
C(C(CO)=O)(CC(CO)O)=O	2	15	15	30
C(CC1C(C(CO1)=O)O)=O	3	3	27	30
C1(CC(OCC(C1)=O)O)=O	3	4	26	30
C(CO)(CC(C(CO)O)O)=O	2	16	14	30
C(CCO)(C(C(CO)=O)O)=O	2	16	14	30
C(CC1C(CC(O1)O)=O)=O	3	3	27	30
C(C(C(C(C(C(C)=O)O)O)O)O)=O	3	8	22	30
C(C(C(C(CCO)O)O)O)=O	2	15	15	30
C1(COC(C(C)=O)C1O)=O	3	2	28	30
C(C1C(CC(C1O)O)=O)=O	3	5	25	30
C(C(CO)(C(C(C)=O)O)O)=O	3	10	19	29
C(C1(C(CC(C1)=O)O)O)=O	3	4	25	29
C(C)(C(CO)(C(C=O)O)O)=O	3	10	19	29
C(C(C(C=O)O)O)(C(CO)O)=O	3	10	19	29
C(C(C(C(C)O)=O)O)=O	3	1	28	29
C1(CC(C=O)OC(C1)O)=O	3	3	26	29
C(CC(CC(C=O)O)O)=O	3	3	26	29
C(CC(C(C(C)=O)=O)O)=O	3	4	25	29
C1(C(CO)OCC(C1)=O)=O	3	4	25	29
C(C(C)(C(C(C)=O)O)O)=O	3	7	22	29
C(C(CO)(C(C(CCO)=O)O)O)=O	3	11	18	29
C(CC(C(C(C)O)O)=O)=O	3	3	26	29
C(C(CO)(C(C=O)O)O)(CCO)=O	3	11	18	29
C(C(C(CO)C(C(CO)O)O)=O)=O	3	12	17	29
C(CC(C(C(C(C)=O)O)O)=O)=O	3	7	21	28
C(C(C(C(C(CO)O)O)=O)CO)=O	3	13	15	28
C(CC1CC(C(O)O1)=O)=O	3	3	25	28
C(C1(C(C(CC1O)O)O)O)=O	2	12	16	28
C(C(CC(CO)=O)O)(O)=O	3	5	23	28
C(CO)(C(C(C=C)=O)O)=O	3	3	25	28
C(C(C(C(CC(C=O)O)=O)O)O)=O	3	5	23	28
C(C(C(CO)O)O)(C(CO)O)=O	2	15	13	28
C1(CC(C(C1(CO)O)O)O)=O	2	13	15	28
C1(C(COCC(C1)=O)O)=O	3	4	24	28
C(C(C(CO)O)(C(C(C)=O)O)O)=O	3	10	18	28
C=CC(C(C(CO)O)O)=O	3	5	23	28
C(C(CCC(C=O)=O)O)=O	3	6	22	28
C(CCC(C(CO)=O)=O)=O	3	3	25	28
C(C(CO)C(C(CC=O)=O)O)=O	3	8	20	28
C(C(CO)(C(C(C=O)O)O)O)=O	3	7	20	27
C(CC(C(C(C=O)=O)O)O)=O	3	4	23	27
C(CO)(C(C=CC=O)O)=O	3	4	23	27
C(C(C)(C(C(CO)=O)O)O)=O	3	10	17	27
C1(C(CC(C1CO)O)=O)=O	3	4	23	27
C(C(C(C(C(C)=O)O)O)O)(O)=O	2	14	13	27
C(C1(CCC(C1O)=O)O)=O	3	5	22	27
C(CC1C(C(CO1)O)=O)=O	3	3	24	27
C(CCO)(C(C(C)=O)O)=O	3	3	24	27
C(CC(C(C(C=O)O)O)O)(O)=O	2	12	15	27
C(CO)(CC(CO)(C)O)=O	3	7	20	27
C(C(C(C(C=O)C(C=O)O)O)O)=O	3	5	22	27
C(C(C(C)O)C(C=O)O)=O	3	5	22	27
C1(C(C(C(O)OCC1)O)O)=O	2	13	14	27
C(C(C(CC(CO)O)O)=O)=O	2	12	15	27
C1(CC(C(C1CO)=O)O)=O	3	4	23	27
C1(C(CO)(CC(C1)=O)O)=O	3	3	24	27
C(C(C(C(C)(C(C=O)O)O)O)O)=O	3	6	21	27
C(CC(C(CC(C=O)=O)O)O)=O	3	3	24	27
C(CC(CO)(C(C=O)O)O)=O	3	8	19	27
C(C(CO)(C(CC(CO)=O)O)O)=O	3	10	17	27
C(C(C(C=O)O)O)(C(CO)CO)=O	3	12	14	26
C(CC(C(C(C)O)=O)=O)=O	3	4	22	26
C(C(C(C(CC(C=O)=O)O)O)O)=O	3	3	23	26
C(C(C=O)(CO)O)=O	3	7	19	26
C(C(C(CO)O)C(C=O)O)=O	3	7	19	26
C(C(C(C)O)O)(CCO)=O	3	4	22	26
C(CC(C(C(C=O)=O)CO)O)=O	3	5	21	26
C(C(CO)O)(CC(C)O)=O	3	4	22	26
C(C(C(CO)O)(C(C=O)(C)O)O)=O	3	9	17	26
C(CC(C(CO)(C(CO)O)O)=O)=O	3	10	16	26
C1(CCOC(C(C1)=O)O)=O	3	3	23	26
C(C(C(C(CC(CO)=O)O)O)O)=O	3	6	20	26
C(C(C(C)=O)(CO)O)=O	3	8	18	26
C(C(CO)(C(CC(C=O)O)O)O)=O	3	8	18	26
C(C(C)O)(CC(C=O)=O)=O	3	3	23	26
C(CO)(C(C(C(CO)O)O)O)=O	1	14	12	26
C(C(C(C(CCO)O)=O)O)=O	2	13	13	26
C(C)(C(C(C(C=O)=O)O)O)=O	3	4	22	26
C(C(C(CO)=O)C(C)O)=O	3	5	21	26
C1(COCC(C(C1O)O)O)=O	2	14	12	26
C(C(C(C(C(CO)O)=O)O)O)(C)=O	3	8	18	26
C1(CC(C=O)(O)OCC1)=O	3	2	23	25
C(C(C(CO)C(CO)O)=O)=O	3	7	18	25
C(CC(C(C(CO)O)O)=O)(O)=O	2	11	14	25
C(C(CO)(C(C(C=C)=O)O)O)=O	3	8	17	25
C(C(C(C)O)(C(C=O)O)O)=O	3	6	19	25
C(C(CO)C(C(C(CO)=O)O)O)=O	3	7	18	25
C(CO)(C(CO)C(C)O)=O	3	6	19	25
C(CCC(C(C=O)=O)O)=O	3	3	22	25
C(CC(C(C(C(C)=O)O)O)O)=O	3	4	21	25
C(C(CO)C(CC(C=O)=O)O)=O	3	5	20	25
C1(CCOCC(C1O)=O)=O	3	2	23	25
C(C(CO)C(C(C(CO)O)=O)O)=O	3	7	18	25
C(C)(C(C(CO)(C)O)O)=O	3	7	18	25
C1(C(C(CO)O)OC(C1)O)=O	2	12	13	25
C(C(C(C(CO)O)O)C(C=O)O)=O	3	7	18	25
C(CC(C(CCO)O)=O)=O	3	4	21	25
C1(CC(OC1C(C)=O)O)=O	3	3	22	25
C(C(C(CO)CO)=O)=O	3	5	20	25
C(C1C(C(CC1O)O)=O)=O	3	5	20	25
C(C(CO)(C(C(C(C)O)=O)O)O)=O	3	8	17	25
C(CC1(C(CCO1)=O)O)=O	3	2	23	25
C(C)(C(CO)(C(C(C)=O)O)O)=O	3	9	16	25
C1(C(CO)CC(C1O)=O)=O	3	2	23	25
C(C(C)=O)(CC(CO)O)=O	3	4	21	25
C1C(C(C(C(C=1)=O)O)O)O	3	4	21	25
C(C)(C1CC(C(O)O1)=O)=O	3	3	22	25
C1(C(C(COC(C1)O)O)O)=O	2	12	13	25
C(C(C(C(O)=O)O)O)(CCO)=O	2	13	12	25
C(C)(C(C(CC(C=O)=O)O)O)=O	3	5	20	25
C(CC(C(O)=O)O)(C(CO)O)=O	2	12	12	24
C1(C(CC(O)OCC1)=O)=O	3	3	21	24
C(C(CO)O)(CC(C=O)=O)=O	3	3	21	24
C(C(CO)C(C=O)O)(CC=O)=O	3	4	20	24
C(C(C(C(CCO)=O)O)O)(CO)=O	3	7	17	24
C(C(CO)(C(C)(C(C=O)O)O)O)=O	3	7	17	24
C1(COC(C(C(C1)O)O)O)=O	2	11	13	24
C(C(C(C=O)(C(C(C)=O)O)O)O)=O	3	4	20	24
C(CO)(C(CO)C(CO)O)=O	3	10	14	24
C1(COC(C(CC1)=O)O)=O	3	3	21	24
C(C(CO)(C(C(CO)O)O)O)=O	3	8	16	24
C(C(C(CO)(CO)O)O)=O	3	9	15	24
C(C(C(C(C(C=O)=O)CO)O)O)=O	3	4	20	24
C(C1(CC(C(C1)=O)O)O)=O	3	3	21	24
C(C(C(CC(CO)O)=O)O)(O)=O	2	12	12	24
C(C(C(C(CCO)O)O)=O)=O	3	7	17	24
C(CC(CO)(CO)O)=O	3	4	20	24
C(C)(C(CO)(C(C(CO)=O)O)O)=O	3	7	17	24
C(C(C(C(C(CO)=O)O)O)O)=O	3	6	18	24
C(CC(C)(C(C(C=O)O)O)O)=O	3	3	21	24
C(C(C(C(CO)C(CO)O)=O)O)=O	3	9	15	24
C(CC(C(C(C(CO)=O)O)O)O)=O	3	4	20	24
C1(C(C(C(CO)(C1)O)O)O)=O	3	8	16	24
C(C(C(CO)=O)C(C=O)O)=O	3	5	19	24
C(C(C(CC(C)O)=O)O)=O	3	1	23	24
C1(C(CO)(C(C(C1CO)O)O)O)=O	3	8	16	24
C(C(C(C=O)C(C(C)=O)O)O)=O	3	6	18	24
C(C(C(C(CCO)=O)O)O)(C)=O	3	8	16	24
C(CC(C=O)(C(C=O)O)O)=O	3	4	20	24
C(C(CC(C)(CO)O)=O)=O	3	4	20	24
C(CO)(CC(CC(C=O)=O)O)=O	3	5	19	24
C(C(CO)(CC(CO)=O)O)=O	3	7	17	24
C(CC(C(C(C=O)CO)=O)O)=O	3	6	18	24
C(C(C)(C(C(C(CO)O)=O)O)O)=O	3	6	17	23
C(C(C(C(C(C=O)O)O)O)O)(O)=O	3	4	19	23
C(C1C(CC(C)(O1)O)=O)=O	3	2	21	23
C(C(CC(C(CO)O)O)=O)(O)=O	2	10	13	23
C(C1C(C(C(C)O1)=O)O)=O	3	1	22	23
C(C1C(C(C(C1O)O)O)O)=O	2	11	12	23
C(C(C(CO)O)(C(CO)(C)O)O)=O	3	9	14	23
C(CC(C(C(C(C=O)O)O)O)=O)=O	3	2	21	23
C(C(C(CO)(C)O)C(C=O)O)=O	3	6	17	23
C(C)(C1C(C(C(O1)O)O)O)=O	2	11	12	23
C1(C(CO)OC(C(C1)O)O)=O	2	11	12	23
C(C(CC(CCO)O)=O)=O	3	3	20	23
C(CO)(CC(C(C=O)=O)O)=O	3	2	21	23
C(C(CO)(CC(C(CO)O)=O)O)=O	3	7	16	23
C(C(CC(C(C=O)O)O)O)(O)=O	3	8	15	23
C(CC(C(CC(CO)=O)O)O)=O	3	4	19	23
C(C(C(C)O)O)(C(CO)O)=O	3	8	15	23
C(CC(C(CC=O)O)=O)(O)=O	3	5	18	23
C(C(C(C(C=O)=O)CO)O)(C)=O	3	5	18	23
C=C1C(C(C(C1O)O)O)=O	3	2	21	23
C1(C(C(C(C1)O)(CO)O)O)=O	3	8	15	23
C(C(C(C(C=O)=O)CO)O)=O	3	4	19	23
C(CO)(C(CO)(C(C=O)O)O)=O	3	5	18	23
C(C(C(C)O)(CC=O)O)=O	3	3	20	23
C1(C(COC(C(C1)O)O)O)=O	2	11	12	23
C(C(C(C)(CC(C=O)=O)O)O)=O	3	4	19	23
C(C)(C(C(C(C)=O)O)O)=O	3	7	16	23
C(CC(C=O)O)(C(C=O)CO)=O	3	6	17	23
C(C(CO)(C(CO)O)O)=O	3	9	14	23
C(CO)=CC(C(CO)O)=O	3	4	19	23
C(C(C(CC(CO)=O)O)O)(O)=O	2	12	11	23
C(C(C(C=O)O)O)(CC(CO)O)=O	3	6	17	23
C(CO)(C(CO)C(C(C)=O)O)=O	3	8	15	23
C(C(CCO)(C(C=O)O)O)=O	3	7	16	23
C(C(C(C)O)(C(C(C)=O)O)O)=O	3	6	17	23
C(C(CO)(CC(C(C=O)O)O)O)=O	3	5	18	23
C1(C(C(O)OCC(C1)O)O)=O	2	10	13	23
C(C(C)(CC(C=O)=O)O)=O	3	3	20	23
C(C)(C(C(C(C(CO)=O)O)O)O)=O	3	6	17	23
C(CC(C(C(C(CO)O)=O)O)O)=O	3	6	17	23
C(C)(C(C(CO)O)(C(C=O)O)O)=O	3	5	18	23
C(C(C(CO)C(C)O)=O)=O	3	4	19	23
C(CC(C(C(C(C=C)=O)O)O)O)=O	3	3	20	23
C(C(C(C(C=C)=O)O)O)(O)=O	3	6	16	22
C(CC(CC(C(CC=O)O)O)=O)=O	3	2	20	22
C(C(C(CCCO)=O)O)=O	3	2	20	22
C(C(C(C=O)(C(C=O)(C)O)O)O)=O	3	4	18	22
C(CO)(C(CO)(C(C(C)=O)O)O)=O	3	5	17	22
C(C(C(C(C=O)O)O)O)=O	3	7	15	22
C1(C(C(C(C(C1CO)O)O)O)O)=O	3	6	16	22
C(CO)(C(C(CO)O)C(C=O)O)=O	3	5	17	22
C(CC(CC(C=O)O)=O)(O)=O	3	4	18	22
C(CC(C(CC(CC=O)O)=O)O)=O	3	4	18	22
C(CC1C(C(C(O)O1)O)O)=O	2	9	13	22
C(CC(C=O)O)(C(C(CO)O)O)=O	3	6	16	22
C(C(C(C=O)C(C=O)(C)O)O)=O	3	5	17	22
C(C(CO)(CO)O)=O	3	3	19	22
C(CC(C=O)(C(C(C)=O)O)O)=O	3	5	17	22
C(C(C(CC(C=O)O)=O)O)=O	3	2	20	22
C(CO)(CC(C(C(CO)=O)O)O)=O	3	6	16	22
C(C(C(CO)=O)C(C(C)=O)O)=O	3	6	16	22
C(C(CC(CC(C=O)=O)O)O)=O	3	2	20	22
C1(C(O)OCC(C(C1)O)O)=O	2	11	11	22
C(C(C(C(C=C)O)=O)O)=O	3	3	19	22
C(C(C(CO)=O)C(CO)O)=O	3	6	16	22
C(C(CC(C(C(CO)O)O)O)=O)=O	3	7	15	22
C(C)(C(C(CC(CO)=O)O)O)=O	3	7	15	22
C(C(C)=O)(C(C(CO)O)O)=O	3	6	16	22
C(C)(C(C(C(C(CO)O)O)O)O)=O	3	8	14	22
C(C(CCO)(C(C=O)(CO)O)O)=O	3	6	16	22
C(C(C(CO)(C(CO)O)O)O)=O	3	9	13	22
C(C(C=O)(C(C=O)O)O)=O	3	3	19	22
C(C(C(C)O)(C(C(C=C)=O)O)O)=O	3	6	16	22
C1(CC(CC(CO1)=O)O)=O	3	2	20	22
C(C(CC(C(C(CO)=O)O)O)O)=O	3	4	18	22
C(CC(CC(C(O)=O)O)=O)=O	3	5	17	22
C(CO)(C(CO)C(C(CO)=O)O)=O	3	6	16	22
C(C(CO)O)=CC(C=O)=O	2	8	14	22
C(C(CO)O)(C(CO)C(CO)O)=O	3	8	14	22
C(C(CO)O)(C(C(C)=O)O)=O	3	7	15	22
C(C(C(C(C=O)O)O)O)(O)=O	3	4	18	22
C(C(C(C(C=O)(CC=O)O)O)O)=O	3	1	21	22
C(C(CO)(CC(CC=O)=O)O)=O	3	5	17	22
C(C(CO)(CC=O)O)(CC=O)=O	3	3	19	22
C(C(C(C(C=C)=O)(CO)O)O)=O	3	4	18	22
C(CCC(C=O)=O)(C(CO)O)=O	3	4	18	22
C(C(C(CO)(C)O)(C(C=O)O)O)=O	3	5	17	22
C(C(C(CC(CO)=O)=O)CO)=O	3	7	15	22
C(CC=O)(C(C(CO)=O)CO)=O	3	7	15	22
C(C(C(CC(C=O)O)O)O)(O)=O	3	7	15	22
C(CC(CC(C(CO)O)=O)=O)=O	3	6	16	22
C(C(C(CO)O)(C(C)O)O)=O	3	8	14	22
C(C(C(C=O)O)O)(CC(C)O)=O	3	5	17	22
C1(COC(CO)C(C1O)O)=O	2	12	10	22
C(CC(C(C(CO)=O)(CO)O)O)=O	3	5	17	22
C(C(C(CO)O)(C(C=O)O)O)(O)=O	3	5	17	22
C(C1C(C(CC(O1)O)O)O)=O	2	10	12	22
C(C(C(CO)C(C)(CO)O)=O)=O	3	5	17	22
C(CC(C(C(C(CO)O)O)O)=O)=O	3	6	15	21
C(C(C(OCC(C)=O)O)O)=O	3	3	18	21
C(CCO)(C(C(C=O)=O)CO)=O	3	4	17	21
C(C(C(CC(CO)O)O)O)=O	3	6	15	21
C(C(C(CC(CO)O)=O)(CO)O)=O	3	9	12	21
C(C1C(C(C(C)(O1)O)O)O)=O	2	9	12	21
C(CC(C(C)=O)O)(C(CO)O)=O	3	6	15	21
C(C(C(C(C(C)O)O)=O)O)=O	3	5	16	21
C(C1(C(C(C(C1)O)O)O)O)=O	3	6	15	21
C(C(C)(C(C(CO)=O)(CO)O)O)=O	3	5	16	21
C(C(CC(C=O)=O)O)(CCO)=O	3	4	17	21
C(CO)(C(CO)CC(C=O)=O)=O	3	3	18	21
C(C(C(C)(C(CO)O)O)O)=O	3	7	14	21
C(C(CC(CO)(C(C=O)O)O)O)=O	3	3	18	21
C(C)(C(C(C)O)(C(C=O)O)O)=O	3	4	17	21
C(CO)=CC(C(CO)=O)=O	3	3	18	21
C(C)(C(CO)(C(CO)O)O)=O	3	8	13	21
C(C(C)(C(C(CO)=O)CO)O)=O	3	6	15	21
C(C(C(C)(C(C(CO)=O)O)O)O)=O	3	5	16	21
C1(C(C(C(C)(C1O)O)O)O)=O	3	6	15	21
C(CO)(C(CO)C(C(CO)O)O)=O	3	8	13	21
C(C(C)(C(C(C=O)=O)CO)O)=O	3	4	17	21
C(C(C(C)O)C(C(CC=O)=O)O)=O	3	5	16	21
C(C(CO)C(C(C(CO)O)O)O)=O	3	5	16	21
C(C(C(CO)O)(CC=O)O)=O	3	4	17	21
C(C(C)(C(C(CC=O)=O)O)O)=O	3	4	17	21
C1(C(COCC(C1)O)=O)=O	3	2	19	21
C(C(CC(C(C(C)=O)O)O)O)=O	3	3	18	21
C(CCC(C(C=O)O)(CC=O)O)=O	3	1	20	21
C(CC1(C(C(CO1)O)O)O)=O	2	8	13	21
C(C)(C(CO)(C(C(CO)O)O)O)=O	3	7	14	21
C(CO)(CC(OCC=O)O)=O	3	3	18	21
C(C(CC(C(C(CO)O)=O)O)O)=O	3	6	15	21
C(C1C(CC(C=O)O1)O)=O	3	2	19	21
C(C(CO)(C(CO)(CC=O)O)O)=O	3	5	16	21
C(C(C)(C(C(C)=O)(CO)O)O)=O	3	6	15	21
C(CC(CO)(CC(C=O)=O)O)=O	3	2	19	21
C(C(CO)(C(C=O)(C)O)O)=O	3	6	15	21
C(CC(C(C(CO)O)=O)O)(CO)=O	3	5	16	21
C(CC(C(CO)=O)O)(C(CO)O)=O	3	5	16	21
C1(C(C(O)OC(CO)C1)O)=O	2	9	12	21
C(C(CCO)O)(O)=O	3	4	16	20
C1(CC(CC(CO1)O)=O)=O	3	2	18	20
C(C(C(C(C=C)O)O)O)=O	3	1	19	20
C1C(C(C(C=1CO)=O)O)O	3	1	19	20
C(C(CC(C(CO)O)O)O)(O)=O	2	10	10	20
C(CC(CC(C(O)=O)O)O)=O	3	5	15	20
C(C(CO)O)=CC(CO)=O	3	4	16	20
C(CC(C(O)=O)O)(CCO)=O	3	6	14	20
C(CC(CC(CO)=O)=O)(O)=O	3	5	15	20
C1(C(COC(CO)C1)=O)=O	3	2	18	20
C(CO)(C(C(CCO)O)O)=O	3	7	13	20
C(CCO)(C(C(C=O)=O)O)=O	3	2	18	20
C(CO)O	2	4	16	20
C(CO)(C(C(CO)(C)O)O)=O	3	8	12	20
C(CC(C)(C(CC(C=O)=O)O)O)=O	3	2	18	20
C(CC(CC(C(CC=O)=O)O)O)=O	3	2	18	20
C(C(CO)CC(C(C=O)O)=O)=O	3	3	17	20
C(CC(CO)(CC(CO)=O)O)=O	3	5	15	20
C(CC(CO)(C(C(C)=O)O)O)=O	3	5	15	20
C(C(C)(C(C=O)C(CO)=O)O)=O	3	5	15	20
C(C(CO)(C(C(CCO)O)O)O)=O	3	5	15	20
C(CC(C(C(C=O)=O)C(C)O)O)=O	3	4	16	20
C(CCO)(C(CO)(C(CO)O)O)=O	3	7	13	20
C(C(C(C(CCO)=O)=O)CO)=O	3	4	16	20
C1(C(O)OC(C(CO)O)C1)=O	2	10	10	20
C(CC(C(C=O)O)O)(C(C=O)O)=O	3	1	19	20
C(CC(C(C=O)=O)CO)(CO)=O	3	2	18	20
C(C(C(C(CO)O)O)O)(CCO)=O	3	7	13	20
C(CCCC(C(C(C=O)O)O)=O)=O	3	1	19	20
C(C(CO)(C(C=CC=O)O)O)=O	3	6	14	20
C(CC(C)(C(CO)O)O)=O	3	2	18	20
C(CO)(C(C(C)O)C(C=O)O)=O	3	4	16	20
C(C(CO)(C(C=O)O)O)(C(C)O)=O	3	3	17	20
C(C(CO)(C(CO)(CCO)O)O)=O	3	7	13	20
C1(COC(C(CO)O)C1O)=O	2	11	9	20
C1COC(C(C(C=1)=O)O)O	3	2	18	20
C(CC(C(CC(C(C)=O)=O)O)O)=O	3	2	18	20
C(C(C(CO)(CCO)O)O)=O	3	7	13	20
C(C)(C(CO)(CC(C=O)=O)O)=O	3	4	16	20
C(C(C)(C(C(CCO)=O)O)O)=O	3	5	15	20
C(C(CCO)(CC=O)O)=O	3	1	19	20
C1(CC(C(C(C1(CO)O)O)O)O)=O	3	5	15	20
C(CC(CO)(CCO)O)=O	3	3	17	20
C(CC(CO)(CC(C=O)O)O)=O	3	2	18	20
C(C(CO)(C(C)(C(CO)O)O)O)=O	3	6	14	20
C(C(C(C(C=O)C(CO)=O)O)O)=O	3	3	17	20
C(C(C(C)(OCC=O)O)O)=O	3	2	17	19
C(C(CC(CC(CO)=O)O)O)=O	3	3	16	19
C(CC(CO)(C(CO)O)O)=O	3	5	14	19
C1(C(C(CO)OC(C1)O)O)=O	2	9	10	19
C(CC(CC(C(O)=O)=O)O)=O	3	4	15	19
C(CC(C(CCO)=O)O)(CO)=O	3	5	14	19
C(CO)(C(CO)(C(CO)O)O)=O	3	7	12	19
C(C(C(C=CCO)O)O)=O	3	3	16	19
C(C(C1(CC(CO1)O)O)O)=O	2	7	12	19
C(C(C(CO)=O)C(C(CO)O)O)=O	3	5	14	19
C(C(C(CO)O)=O)(CCO)=O	3	3	16	19
C(CC(CO)(OCC=O)O)=O	3	2	17	19
C(C(CO)O)(CC(C(CO)O)O)=O	3	6	13	19
C(CC(C(CO)O)CC(C=O)=O)=O	3	3	16	19
C(C(C(C(C=C)=O)(C(C)O)O)O)=O	3	2	17	19
C(C1C(CCC(O1)O)=O)=O	3	2	17	19
C(C(CO)(CC=O)O)(C(CO)O)=O	3	3	16	19
C(C)(C(C(OCC=O)O)O)=O	3	1	18	19
C(C(C(C(C(CO)O)O)=O)O)=O	3	4	15	19
C(C1C(CC(CO)(O1)O)O)=O	2	8	11	19
C(C(C(C(C(C)=O)=O)CO)O)=O	3	3	16	19
C(C(CO)CC=O)(C(C=O)O)=O	3	2	17	19
C(C1(CCC(CO1)=O)O)=O	3	2	17	19
C(C(C(C=O)(CC(CO)=O)O)O)=O	3	1	18	19
C(CC(C=O)O)(C(C(C)O)O)=O	3	3	16	19
C(CC(C)(C(C(CC=O)=O)O)O)=O	3	3	16	19
C1(CC(C(C(C)=O)O1)O)=O	3	2	17	19
C(CO)(CC(C(C(CO)O)O)O)=O	3	7	12	19
C(C(C)(CC(C(CO)O)=O)O)=O	3	4	15	19
C1C(C(C(C=1)=O)(CO)O)O	3	4	15	19
C(C(C)(C(C(O)=O)O)O)=O	3	3	16	19
C(C(C(C)O)C(C=O)O)(CC=O)=O	3	3	16	19
C(CC(C=O)O)(CC(CC=O)O)=O	3	2	17	19
C(C(C(CC(C(C)=O)O)=O)O)=O	3	3	16	19
C1(CC(CC(CO)O1)=O)=O	3	3	16	19
C(CC(C(C(CCC=O)=O)O)O)=O	3	1	18	19
C(C(C(CO)=O)C(CO)(C)O)=O	3	6	13	19
C(C(C(CCC=O)=O)O)(O)=O	3	3	16	19
C(C(CO)(C(C)O)O)=O	3	5	14	19
C(C(C(CC(CO)O)=O)=O)=O	3	2	17	19
C(C(C(C)=O)(C(C=O)O)O)=O	3	3	16	19
C(CC(C(CC(C(C)=O)O)=O)O)=O	3	2	17	19
C(C)(C(CO)(C(C)O)O)=O	3	5	14	19
C1(C(C(C(CC1O)O)O)O)=O	3	5	14	19
C(C(C(CC(C=O)=O)O)C(C)O)=O	3	4	15	19
C(CC(CCC(C=O)=O)(CO)O)=O	3	2	17	19
C(C(C(C(CO)O)O)(CC=O)O)=O	3	3	16	19
C(C(C(CO)O)O)(C(C)O)=O	3	6	13	19
C(CC(CC(C=O)(CC=O)O)O)=O	3	1	18	19
C1(CC(CC(C1O)=O)O)=O	3	2	17	19
C(CC(CC(CC(C=O)=O)O)O)=O	3	1	18	19
C(C(CC(CO)(C(CO)O)O)=O)=O	3	4	14	18
C(CC(C=O)(C(C=O)(C)O)O)=O	3	3	15	18
C(CC(C=O)CC=O)(C(CO)O)=O	3	2	16	18
C(CC(C=O)O)(C(CO)(CO)O)=O	3	8	10	18
C(C(CC(C)(C(CO)O)O)=O)=O	3	2	16	18
C(CC(C(C(CO)(C)O)O)=O)=O	3	4	14	18
C(CC(C(C=O)O)CC(CO)=O)=O	3	1	17	18
C(C(CC(CO)(CCO)O)=O)=O	3	3	15	18
C(C(C=O)(C(C(CC=O)O)O)O)=O	3	3	15	18
C1(CC(C=O)OC1(C)O)=O	3	2	16	18
C(C(CO)(CC(C(CO)=O)O)O)=O	3	4	14	18
C(C(C(C(C(C=O)O)O)O)O)=O	3	6	12	18
C(C(CCO)O)(C(CO)O)=O	3	6	12	18
C(CC(C(CC=O)O)O)=O	3	2	16	18
C(C(CC(C(CO)O)O)O)=O	3	5	13	18
C1(C(C(C(C(CO1)O)O)O)O)=O	2	9	9	18
C(CO)(CCC(C=O)(CC=O)O)=O	3	2	16	18
C(C)(C(CO)(CO)O)=O	3	5	13	18
C1(CCC(C(C1O)O)=O)=O	3	3	15	18
C(C(C(C(C=O)=O)C(C)O)O)(C)=O	3	4	14	18
C(C(C(CO)O)(CC(CO)=O)O)=O	3	3	15	18
C(C(C=O)(C(C(C)=O)O)O)=O	3	4	14	18
C(C(CO)(C(CO)(C)O)O)=O	3	6	12	18
C(CC(CO)(C(C(CO)=O)O)O)=O	3	3	15	18
C(C(C(CCC(CC=O)O)=O)O)=O	3	1	17	18
C(C(C(C(C=C)(CC=O)O)O)O)=O	3	1	17	18
C1C(OC(C(C=1)=O)CO)O	3	2	16	18
C1(C(CC(C1(CO)O)O)O)=O	3	6	12	18
C(C(CCO)(C(C(CO)=O)O)O)=O	3	3	15	18
C(CC(C(CC(O)=O)O)=O)=O	3	4	14	18
C(C(C(C)=O)(C(C(C)=O)O)O)=O	3	4	14	18
C(C(C(CO)(CO)O)C(C=O)O)=O	3	5	13	18
C(C(CCO)(C(C(C)=O)O)O)=O	3	4	14	18
C(C(C1C(CC(O)O1)O)O)=O	2	8	10	18
C(C(COCC(CO)=O)O)=O	3	2	16	18
C(C1(C(C(CC1O)O)O)O)(O)=O	3	5	13	18
C(C(CO)(CC(C(C)=O)=O)O)=O	3	4	14	18
C(C(C(CO)(C)O)O)(C(CO)O)=O	3	6	12	18
C1(CC(C(CCO1)=O)O)=O	3	2	16	18
C(CO)(C(CO)C(CO)(C)O)=O	3	7	11	18
C1(CC(C(CC=O)O1)O)=O	3	2	16	18
C1(C(O)OC(CO)C(C1)O)=O	2	9	9	18
C(C(C(C=CC=O)O)O)(O)=O	3	4	13	17
C(C(C(C)=O)(C(C(CO)O)O)O)=O	3	4	13	17
C(C)(C(CC(C(O)=O)=O)O)=O	3	4	13	17
C(CO)(C(CO)(C(CO)(C)O)O)=O	3	6	11	17
C(C1(C(CCC1O)=O)O)=O	3	3	14	17
C(CO)(C(CO)(C(C)O)O)=O	3	5	12	17
C(C(C=O)(C(C(C=O)O)O)O)=O	3	2	15	17
C(CO)(CCC(CO)=O)=O	3	2	15	17
C(C(C(C(C=O)(C(C)=O)O)O)O)=O	3	2	15	17
C(C(CC(C(CO)=O)(CO)O)O)=O	3	3	14	17
C(C(C(CO)(C)O)(CC=O)O)=O	3	3	14	17
C(CC(CC(C=O)=O)O)(O)=O	3	2	15	17
C(C(C(CCC=O)=O)(CO)O)=O	3	4	13	17
C(C(C(C(CO)O)O)O)(O)=O	3	5	12	17
C(C)(C(CO)(C(CO)(C)O)O)=O	3	6	11	17
C(C(CC(C(C)=O)=O)O)(O)=O	3	4	13	17
C(C(C(C)O)(CC=O)O)(CC=O)=O	3	2	15	17
C(CC(C(CCO)=O)=O)(O)=O	3	3	14	17
C(C(C(O)=O)O)(CC(C)=O)=O	3	3	14	17
C(C(C(C)(C(C=O)O)O)O)(O)=O	3	4	13	17
C(CO)(CC(CO)(CO)O)=O	3	7	10	17
C(C(CC(C(CCO)=O)=O)O)=O	3	3	14	17
C(C(C=O)O)(C(C(C)=O)CO)=O	3	4	13	17
C(CC(C(C(CCO)=O)O)=O)=O	3	4	13	17
C(CO)(CCOC(C=O)O)=O	3	2	15	17
C(C(CC(OCC=O)O)O)=O	3	3	14	17
C(C(C(C(C(C)=O)O)=O)CO)=O	3	4	13	17
C1(C(C(C(CO)C1O)O)O)=O	3	3	14	17
C(CC(CC(CO)(CC=O)O)=O)=O	3	2	15	17
C(C)(C(C(CO)(CO)O)O)=O	3	7	10	17
C(CC(C(CCC(CO)=O)=O)O)=O	3	1	16	17
C(C(C(CO)O)O)(C(CO)CO)=O	3	6	11	17
C(CCO)(C(C(C(CO)O)=O)O)=O	3	5	12	17
C(CC(C(C(C=O)C(C)O)=O)O)=O	3	3	14	17
C(C(CO)O)(C(C(CO)=O)CO)=O	3	5	12	17
C(C(CO)=O)(C(CO)C(CO)O)=O	3	3	14	17
C(CC(C(C(CC(C)=O)=O)O)O)=O	3	1	16	17
C(C(C(C(O)=O)O)O)(C(C)O)=O	3	6	11	17
C1C(C(OCC(C=1)=O)O)O	3	2	15	17
C(C(C1(C=CCO1)O)O)=O	3	2	15	17
C(C(C(C)(CC(CO)=O)O)O)=O	3	2	15	17
C(C(C=CC(C(CO)O)=O)O)=O	3	4	13	17
C(C=CC(CO)=O)(CO)=O	3	2	15	17
C(C(C(C)(C(C(C)=O)O)O)O)=O	3	2	15	17
C(C)(C(C(CO)(C(CO)O)O)O)=O	3	6	11	17
C(C(C(CC(C)(CC=O)O)=O)O)=O	3	2	15	17
C(C(C(CC(C(CO)O)O)=O)O)=O	3	4	13	17
C(C(C(CC(CO)CC=O)=O)O)=O	3	1	16	17
C(C(C(CC(C)=O)=O)(CO)O)=O	3	4	12	16
C(CC=O)(C(C(C)=O)(CO)O)=O	3	4	12	16
C(CCC(C=O)=O)(C(C(C)O)O)=O	3	2	14	16
C(CO)(C(CO)(CO)O)=O	3	4	12	16
C(C)(C(CC(C=O)(CC=O)O)O)=O	3	1	15	16
C(C(C(C(CCO)O)O)O)(O)=O	3	6	10	16
C(C(C(C)=O)(C(C)O)O)=O	3	3	13	16
C1C(C(C(C(C(O)O1)O)O)O)O	1	7	9	16
C(CC(CC(CC(CO)=O)=O)O)=O	3	2	14	16
C(C1C(C(C=CO1)O)O)=O	3	1	15	16
C(C(C=O)(C(C(CO)O)O)O)=O	3	4	12	16
C(C)(C(CC(C=O)O)(CC=O)O)=O	3	1	15	16
C(CC(C=O)O)(C(C)(CC=O)O)=O	3	1	15	16
C(C1C(C(C(O1)=C)O)O)=O	3	1	15	16
C(CC(C=O)O)(C(C=O)C(C)O)=O	3	3	13	16
C1(COC(C(CO)O)(C1)O)=O	3	3	13	16
C(C(C(CO)O)(C(C)O)O)(O)=O	3	5	11	16
C(C(CO)C1(C(C(CO1)O)O)O)=O	3	3	13	16
C(C(CO)CO)(CC(C=O)=O)=O	3	3	13	16
C(CC(CO)(C(C(O)=O)O)O)=O	3	3	13	16
C(CC(CO)(CC=O)O)=O	3	2	14	16
C(C)(CC(CO)=O)=O	4	16	0	16
C1(C(C(C(C1(C)O)O)O)O)=O	3	3	13	16
C(C(CO)O)(CC(CO)(C)O)=O	3	5	11	16
C(C(C(C)O)(CC(CO)=O)O)=O	3	2	14	16
C(CC(C(C(C=O)O)O)CC=O)=O	3	1	15	16
C(C(CO)O)(C(CO)O)=O	3	4	12	16
C(C(C(CO)O)=O)(CC(CO)O)=O	3	2	14	16
C(C(C(CO)O)(C(CO)O)O)=O	2	7	9	16
C(CC(C(C(CO)CO)=O)=O)=O	3	4	12	16
C(C1(CO)C(C(C(C)(O1)O)O)O)=O	3	3	13	16
C(C(C(C)=O)(C(CO)O)O)=O	3	4	12	16
C(C(C(C)O)(C(C=CC=O)O)O)=O	3	4	12	16
C(C=CC(C(CO)(C(C)O)O)=O)=O	3	2	14	16
C(C(C=O)O)(CC(CCO)=O)=O	3	3	13	16
C(C(CO)(C(CO)(CO)O)O)=O	3	5	11	16
C(C(C=O)(C(CC(C=O)O)O)O)=O	3	3	13	16
C(CO)(C(CO)(CC(CO)=O)O)=O	3	2	14	16
C(C(C(C=O)O)O)(C(CO)(C)O)=O	3	1	15	16
C(C(C=O)(C(C(CCO)=O)O)O)=O	3	3	13	16
C(C1(CO)C(C(CC(O1)O)O)O)=O	3	3	13	16
C1C(O)OCC(C(C=1)=O)O	3	2	14	16
C(C(CCO)(CC(C=O)=O)O)=O	3	1	15	16
C(C)(O)=O	3	1	15	16
C(CC1C(C(C(O1)=O)O)O)=O	3	2	14	16
C(CCO)(CC(C(O)=O)=O)=O	3	3	13	16
C1(C(CC(CO)(C1O)O)O)=O	3	3	13	16
C(C(CCC(CO)=O)O)(O)=O	3	4	12	16
C(C(C(C=CC(O)=O)O)O)=O	3	3	13	16
C(CO)(C(CC(CO)O)O)=O	3	5	11	16
C(C(CCO)(CC=O)O)(O)=O	3	3	13	16
C(C(C(CC(CO)O)O)O)(O)=O	3	6	10	16
C1(C(C(CO)O)OCC1O)=O	3	6	10	16
C(C=CC(C(CO)O)=O)(O)=O	3	3	13	16
C1(CC(C(CC1O)=O)O)=O	3	2	14	16
C(CO)(CCC(C(O)=O)=O)=O	3	3	13	16
C(C(C(CO)O)O)=CC=O	3	3	13	16
C(CC(C(C(C)=O)O)=O)(O)=O	3	3	13	16
C(C(C(C(C(CO)O)O)O)=O)(O)=O	3	1	15	16
C(C(CC(CO)(CO)O)=O)=O	3	3	13	16
C1C(C(C(C=1C=O)O)O)O	3	2	14	16
C1(CC(C(C(CO1)O)O)O)=O	2	8	8	16
C(C(C(CO)C(CO)(CO)O)=O)=O	3	4	12	16
C(C(C(C=O)=O)O)=CCO	3	3	13	16
C1(CCC(OC1CO)=O)=O	3	3	13	16
C(CC(C(CC(CCO)=O)=O)O)=O	3	1	14	15
C(CO)(C(CO)C(CO)(CO)O)=O	3	6	9	15
C(C(C(CO)(CC(CO)O)O)=O)=O	3	1	14	15
C(CC(CCO)(CC(C=O)=O)O)=O	3	1	14	15
C(C(CO)C(C)O)(CC(C=O)=O)=O	3	2	13	15
C1(C(CC(C(C1)O)O)=O)=O	3	2	13	15
C(CC(C(C=O)=O)C(C)O)(CO)=O	3	1	14	15
C(C(C(C(CCO)O)=O)(CO)O)=O	3	4	11	15
C1(CCC(OCC1O)=O)=O	3	2	13	15
C(CC(C(C(CO)(CO)O)=O)O)=O	3	5	10	15
C1(C(C(CC(CO1)=O)O)O)=O	3	2	13	15
C(C(CO)(C(CO)O)O)(O)=O	3	5	10	15
C1(C(C(CO)O)OC(C1CO)O)=O	3	3	12	15
C(C(CO)OCC(CO)=O)=O	3	2	13	15
C(C1(CO)C(CC(CO)(O1)O)O)=O	3	3	12	15
C(C(CO)(C1(CC(CO1)O)O)O)=O	3	3	12	15
C1(C(C(O)OCC(C1CO)O)O)=O	3	3	12	15
C1(C(C(C(O)OCC1CO)O)O)=O	3	3	12	15
C1(COC(C(C(C1CO)O)O)O)=O	3	3	12	15
C1(CCOC(C(C1(CO)O)O)O)=O	3	3	12	15
C(C(CCO)(C(C(O)=O)O)O)=O	3	3	12	15
C1(C(C(C(OCC1)=O)O)O)=O	3	2	13	15
C(C(CCO)(CC(CO)=O)O)=O	3	2	13	15
C(C(C(CO)(C)O)O)(CCO)=O	3	5	10	15
C(C(C(CO)(C)O)O)(O)=O	3	3	12	15
C1(COC(CC(C1O)O)O)=O	3	3	12	15
C(C)(C1(CO)C(C(C(O1)O)O)O)=O	3	3	12	15
C1(CC(OC1(CO)C(CO)O)O)=O	3	3	12	15
C(C(CO)C1C(C(C(O)O1)O)O)=O	3	3	12	15
C(C(C(C)O)(CC(CC=O)=O)O)=O	3	2	13	15
C(C1(CC(C(CO1)O)O)O)=O	2	6	9	15
C1(C(C(COC(C1CO)O)O)O)=O	3	3	12	15
C(CO)(C(C(C)O)CC(C=O)=O)=O	3	1	14	15
C(CC(C(C(CO)O)=O)O)(O)=O	3	5	10	15
C(C(C(C)O)CC(C(C=O)O)=O)=O	3	1	14	15
C(C(C(C)O)CC=O)(C(C=O)O)=O	3	1	14	15
C(C1C(C(C(CO1)O)O)O)=O	3	3	12	15
C(CC(C(C(CO)(CO)O)O)=O)=O	3	5	10	15
C(CC(C(C=O)O)(CC(C)=O)O)=O	3	1	14	15
C(C(C(C=O)C(C=O)O)O)=O	3	3	12	15
C(C(C=O)=O)=O	4	15	0	15
C(C1C(C=CC(O)O1)O)=O	3	2	13	15
C(C(C)(C(C=O)(C(C)=O)O)O)=O	3	3	12	15
C(CC(CC(C(C(C)=O)O)=O)O)=O	3	1	14	15
C(C(C(C)(C(C=O)O)O)O)=O	3	5	10	15
C(C(C(C(C(C)=O)=O)C(C)O)O)=O	3	2	13	15
C(CC(C(C(CO)C(C)O)=O)=O)=O	3	2	13	15
C(C(C=O)(C(CC(CO)=O)O)O)=O	3	3	12	15
C(C(CCO)(CC=O)O)(CC=O)=O	3	1	14	15
C(C(C)O)(C(C(CO)=O)O)=O	3	3	12	15
C(C(C=O)(C(C(C(C)=O)O)O)O)=O	3	2	13	15
C(C(CO)=O)(C(CCO)O)=O	3	3	12	15
C(C(C)(CC(C(C=O)O)=O)O)=O	3	1	14	15
C(C(CC(C=O)=O)O)(CC(C)O)=O	3	2	13	15
C1(C(O)OCC(C(C1CO)O)O)=O	3	3	11	14
C1(C(CCOC(C1O)O)O)=O	3	3	11	14
C(C1C(CC(C(O1)O)O)O)=O	3	2	12	14
C(C(C(CC(CO)(C)O)=O)O)=O	3	2	12	14
C(C1C(C(C(CO)O1)O)O)=O	3	4	10	14
C1(C(CO)OC(C(C1CO)O)O)=O	3	3	11	14
C(C(CCO)=O)(CCO)=O	3	2	12	14
C1(C(CO)OC(CO)(C1)O)=O	3	2	12	14
C(C)(C(C(C)(C(CO)O)O)O)=O	3	3	11	14
C1(C(C(COCC1O)O)O)=O	3	4	10	14
C1(C(CO)OCC(C1O)O)=O	3	3	11	14
C1(CC(C(C(CO1)O)O)=O)=O	3	2	12	14
C1(CC(C(C(C=O)O1)O)O)=O	3	1	13	14
C(CC(C(C(CO)=O)O)O)(O)=O	3	4	10	14
C1(C(COC(CO)(C1)O)O)=O	3	3	11	14
C1(C(C(CO)(O)OCC1)O)=O	3	2	12	14
C(C(COC(C(C)=O)O)O)=O	3	1	13	14
C(CC(C(C(C(O)=O)O)O)O)(O)=O	3	3	11	14
C1(C(C(C(C(C)=O)O1)O)O)=O	3	2	12	14
C(C(CC(C=O)O)O)=O	3	1	13	14
C(C)(C(COC(C=O)O)O)=O	3	1	13	14
C1(CC(C(C(CO)O)O1)=O)=O	3	4	10	14
C(C(C=CC(C(C(C)O)O)=O)O)=O	3	2	12	14
C(C(C=O)(C(C)(C(C=O)O)O)O)=O	3	2	12	14
C(C(C1C=CC(O)O1)O)=O	3	2	12	14
C(C(C1(C(CCO1)O)O)O)=O	3	2	12	14
C(C(CC(C(C)=O)O)O)(O)=O	3	3	11	14
C(C(C(CC(CO)=O)=O)C(C)O)=O	3	3	11	14
C(CC=O)(C(C(CO)=O)C(C)O)=O	3	3	11	14
C(CC(CC(C(C(C)O)O)=O)=O)=O	3	2	12	14
C(CC(C(CC=O)O)(CC=O)O)=O	3	1	13	14
C(C1(C=CC(C1O)O)O)=O	3	3	11	14
C1OC(C(C=1)=O)C(CO)O	3	1	13	14
C(CO)(C(C(C)(C(CO)O)O)O)=O	3	3	11	14
C(C(C(C)=O)(C(CO)(C)O)O)=O	3	4	10	14
C(C(CO)O)(CC(CO)(CO)O)=O	3	5	9	14
C(CC(CC(C=O)O)(CC=O)O)=O	3	2	12	14
C(CO)(C(C(CO)(CCO)O)O)=O	3	4	10	14
C(C(C(C=CC(CC=O)O)O)O)=O	3	1	13	14
C(C)(C(CO)(C(CO)(CO)O)O)=O	3	5	9	14
C(CC(C=CC(C(CO)O)=O)O)=O	3	1	13	14
C(CC(C(C(C=CC=O)O)O)O)=O	3	1	13	14
C1OCC(C(C(C=1)=O)O)O	3	1	13	14
C(CC(CC(C(CCO)=O)=O)O)=O	3	1	13	14
C(C(C(C(CCO)=O)=O)C(C)O)=O	3	2	12	14
C(CC(CO)O)(C(CO)(CO)O)=O	3	5	9	14
C(CC(C=O)(CC=O)O)(CCO)=O	3	1	13	14
C(C)(C(C(CO)(CCO)O)O)=O	3	4	10	14
C(C(C(C=O)(C(C=O)O)O)O)=O	3	2	12	14
C1(C(C(C(C(CO)O)O1)O)O)=O	2	9	5	14
C1(C(C(C(C(CO)O1)O)O)O)=O	2	8	6	14
C(CO)(CC(CO)(C(CO)O)O)=O	3	4	10	14
C(C(C1CC(C(O)O1)O)O)=O	3	3	11	14
C1(CC(O)OCC(C1(CO)O)O)=O	3	3	11	14
C1(CC(COC(C1(CO)O)O)O)=O	3	3	11	14
C(CCO)(C(C(C=O)=O)C(C)O)=O	3	2	12	14
C1(C(COC(C(C1CO)O)O)O)=O	3	3	11	14
C(C(C=CC(CO)=O)(CO)O)=O	3	3	10	13
C(C1CC(C(C(O1)O)O)O)=O	3	2	11	13
C1(COC(C)(C(C1O)O)O)=O	3	1	12	13
C(C1(C(C(C(CO1)O)O)O)O)=O	3	1	12	13
C(C1C(C=C(CO)O1)O)=O	3	1	12	13
C(C(C(CO)(C(CO)O)O)O)(O)=O	3	3	10	13
C(C(C1C(C=CO1)O)O)=O	3	1	12	13
C(C(C(C(CO)(CCO)O)=O)O)=O	3	1	12	13
C1C(CO)OC(C(C=1)=O)O	3	2	11	13
C1C(COC(C(C=1)=O)O)O	3	2	11	13
C1(COC(CO)(C(C1)O)O)=O	3	2	11	13
C(C)(C(C(C)O)(CC(C=O)=O)O)=O	3	1	12	13
C1(COC(CCO)(C1O)O)=O	3	1	12	13
C1(CC(C(OC1CO)=O)O)=O	3	3	10	13
C(C(C(C)O)(CC(C(C)=O)=O)O)=O	3	2	11	13
C1(C(CC(C(CO1)O)O)=O)=O	3	3	10	13
C(C(C1CC(CO1)O)=O)=O	3	1	12	13
C1(C(CO)OC(C(C(C1)O)O)O)=O	3	3	10	13
C1(CC(C(C(CO)O)O1)O)=O	2	9	4	13
C1(COCC(C(C1(CO)O)O)O)=O	3	2	11	13
C1(CC(CO)OC(C1(CO)O)O)=O	3	3	10	13
C1(COC(C(CC1O)O)O)=O	3	3	10	13
C(C(C=CC(C=O)O)O)=O	3	4	9	13
C(CO)(CC(CO)(CCO)O)=O	3	4	9	13
C(C(C(CO)(CO)O)O)(CCO)=O	3	5	8	13
C(C(C=O)(C(C)(C(CO)O)O)O)=O	3	3	10	13
C1(C(C(O)OC(CO)C1CO)O)=O	3	3	10	13
C(CC(C(C(CO)O)O)O)(O)=O	3	3	10	13
C(C(C=O)(C(CO)(CC=O)O)O)=O	3	2	11	13
C1(C(C(C(C1(CO)CO)O)O)O)=O	3	2	11	13
C1(CC(C(C(CO)O1)O)O)=O	2	8	5	13
C(C(C(CCC(O)=O)=O)O)=O	3	2	11	13
C1C(C(C(C(CO)(O)O1)O)O)O	2	6	7	13
C(CO)(CC(C)(C(CO)O)O)=O	3	3	10	13
C1(C(CC(O)OCC1O)O)=O	3	4	9	13
C(C(C(C(CCO)O)=O)O)(O)=O	3	3	10	13
C(C(C=O)(C(CO)O)O)=O	3	3	10	13
C1(CC(C(O)OCC1(CO)O)O)=O	3	3	10	13
C(C(C(CC(CO)O)O)=O)(O)=O	3	3	10	13
C(C(CC(C(CO)=O)O)O)(O)=O	3	4	9	13
C(C(C=O)(C(CO)(CCO)O)O)=O	3	4	9	13
C(C(CO)(C1C(CC(O)O1)O)O)=O	3	3	10	13
C(C(C=O)(C(C=O)(CCO)O)O)=O	3	2	11	13
C(C=CC(C(CO)(CO)O)=O)=O	3	4	9	13
C(C(C(C=CCO)=O)(CO)O)=O	3	4	9	13
C1(C(C(CC(C1O)O)O)O)=O	3	4	8	12
C(CC(C(C(C=CCO)=O)O)O)=O	3	1	11	12
C(C(CO)OC(C(C)=O)O)=O	3	1	11	12
C(C(C(C=CCO)=O)O)(O)=O	3	3	9	12
C(C)(C(CO)OC(C=O)O)=O	3	1	11	12
C(C(C=CC(CO)=O)O)(O)=O	3	3	9	12
C(C(C(C)(C(CO)O)O)O)(O)=O	3	3	9	12
C(C(C1OCC(C=1)O)O)=O	3	1	11	12
C(C1C(C(C(O1)O)O)O)(CCO)=O	3	2	10	12
C1(C(O)OC(C(CO)O)C1CO)=O	3	3	9	12
C(C(C1C(C(C(O)O1)O)O)O)O	1	5	7	12
C(C(C(C(CO)=O)C(C=O)O)O)=O	3	2	10	12
C(CC(C=CC=O)(C(CO)O)O)=O	3	1	11	12
C(C(C(CO)O)O)=CC(O)=O	3	4	8	12
C(CC(C(C=CC(CO)=O)O)O)=O	3	1	11	12
C(C(C)(CC(C=O)O)O)(O)=O	3	1	11	12
C(CO)(C1C(CC(O1)O)O)=O	3	2	10	12
C(C1C(C(C(C(O)O1)O)O)O)O	1	5	7	12
C(C(C(C(C(C)=O)O)=O)C(C)O)=O	3	2	10	12
C(CC(C(C(CO)O)=O)CC=O)=O	3	1	11	12
C(C(C(CO)=O)C(CO)(CO)O)=O	3	3	9	12
C1(C(CO)OC(CC1O)O)=O	3	3	9	12
C(C(C=O)O)(C(C(C)=O)C(C)O)=O	3	2	10	12
C(C(CC(C(CC(C)O)=O)=O)O)=O	3	1	11	12
C1(CC(C(OCC1O)=O)O)=O	3	2	10	12
C(C1(CO)C(C(C(C1O)O)O)O)=O	3	2	10	12
C(C(C(CO)(CCO)O)O)(O)=O	3	4	8	12
C(CCO)(C(C(CO)=O)(CO)O)=O	3	3	9	12
C(C(CO)(CO)O)(CC(CO)=O)=O	3	4	8	12
C1(C(C(CO)OC(C1CO)O)O)=O	3	3	9	12
C1(C(CCO)OC(C1O)O)=O	3	1	11	12
C1(C(CO)OCC(C(C1O)O)O)=O	3	2	10	12
C(C(C(C(C)=O)(C(C=O)O)O)O)=O	3	2	10	12
C(C(C=O)(C(C=O)(C)O)O)=O	3	2	10	12
C(C(C=O)(C(C)O)O)=O	3	2	10	12
C1(C(C)OC(C(C1O)O)O)=O	3	1	11	12
C(C(C(CCC=O)=O)(C(C)O)O)=O	3	2	10	12
C1(C(O)OC(CO)C(C1CO)O)=O	3	3	9	12
C(C1(C(CC(CO1)O)O)O)=O	3	2	9	11
C1(CC(O)OC(CO)C1(CO)O)=O	3	3	8	11
C1(CC(C(OC1(CO)CO)O)O)=O	3	3	8	11
C1(C(C(CC(CO1)O)=O)O)=O	3	2	9	11
C(C(C(CO)(CO)O)(CC=O)O)=O	3	1	10	11
C1(C(CO)C(C(C(CO1)O)O)O)=O	3	1	10	11
C(C(CO)CO)(C(C(CO)=O)O)=O	3	3	8	11
C1(C(CO)(O)OCC(C1)O)=O	3	2	9	11
C1(CC(C(C(CO)O1)O)=O)=O	3	3	8	11
C1(C(CC(C(CO)O)O1)=O)=O	3	4	7	11
C1(C(CC(C(CO)O1)O)=O)=O	3	4	7	11
C1(COC(CO)(CC1O)O)=O	3	2	9	11
C(C(C=O)(C(CO)(C)O)O)=O	3	3	8	11
C(C(C=CC(CO)O)O)(O)=O	3	4	7	11
C(C(CO)O)(CC(C(CO)O)=O)=O	3	4	7	11
C1(COC(CO)C(C1(CO)O)O)=O	3	2	9	11
C(C1(CC(C(CO)O1)O)O)=O	2	4	7	11
C(C(C(CC(C)=O)=O)(C(C)O)O)=O	3	2	9	11
C(CC=O)(C(C(C)=O)(C(C)O)O)=O	3	2	9	11
C(CC(C(C(CC(C)O)=O)O)=O)=O	3	1	10	11
C1(C(O)OCC(CC1O)O)=O	3	3	8	11
C(CC(CC=O)(CC(CO)=O)O)=O	3	2	9	11
C(C(C=O)O)(CC(CC(C)O)=O)=O	3	1	10	11
C(C1(C(C(C(CO)O1)O)O)O)=O	3	1	10	11
C1(CC(C(C(C=O)O)O1)O)=O	3	2	9	11
C(C1(C(C=CC1O)O)O)=O	3	3	8	11
C(C(C(CO)O)(C(CO)O)O)(O)=O	3	4	7	11
C(C1C=CC(CO)(O1)O)=O	3	2	9	11
C(C1CC(C(CO)(O1)O)O)=O	3	2	9	11
C(C)(C(C(C(C(C)=O)O)O)O)=O	3	3	8	11
C(CO)(C1CC(C(O1)O)O)=O	3	2	9	11
C(CO)(CC(CC(CO)=O)O)=O	3	4	7	11
C(C(C)=O)(CCO)=O	4	11	0	11
C(C(C=CC(CO)(CC=O)O)O)=O	3	1	10	11
C(C(CO)O)O	3	3	8	11
C1OC(CO)C(C(C=1)=O)O	3	1	10	11
C(C(C(CC(CO)(CO)O)=O)O)=O	3	2	9	11
C1(C(O)OCC(C(C1O)O)O)=O	3	1	10	11
C(CC(C=CCO)(C(C=O)O)O)=O	3	1	9	10
C(C1(C(C(C(C1O)O)O)O)O)O	3	5	5	10
C(CC(C(C(C)=O)O)(CC=O)O)=O	3	1	9	10
C1(C(CO)OC(C(C1O)O)CO)=O	3	2	8	10
C(C(CO)(CC(CO)O)O)(O)=O	3	1	9	10
C(C1(C(CC(CO)O1)O)O)=O	3	2	8	10
C1C(C(CO)O)OC(C=1)=O	3	2	8	10
C1C(C(COC(C=1)=O)O)O	3	2	8	10
C(OC(C(C)=O)C(CO)O)=O	3	1	9	10
C1C(C(C(C(CO)O)(O)O1)O)O	3	3	7	10
C1(C(CC(C(CO1)O)O)O)=O	3	3	7	10
C1(COC(C(CO)O)C1(CO)O)=O	3	2	8	10
C1(C(CO)OC(CO)C1O)=O	3	2	8	10
C(C1(CC(C(CO1)O)O)O)(O)=O	3	2	8	10
C1(C(C(CC(CO)O1)=O)O)=O	3	3	7	10
C(C1C(C(CC(O1)O)O)O)(O)=O	3	2	8	10
C1(CCC(C1(CO)O)=O)=O	3	1	9	10
C(C(C(CO)(C(C(C)=O)O)O)O)=O	4	10	0	10
C(CC1C(C(C(O)O1)O)O)(O)=O	3	2	8	10
C(C(C(C=O)=O)O)=O	4	10	0	10
C(C(C(C)=O)=O)=O	4	10	0	10
C(C(C(C(CCO)O)O)O)O	3	2	8	10
C(C1C(C(C(C)(O1)O)O)O)(O)=O	3	2	8	10
C1(C(C(CO)OCC1O)O)=O	3	3	7	10
C1(C(CO)(O)OC(CO)C1)=O	3	2	8	10
C1(C(CO)(O)OCC(C(C1)O)O)=O	3	1	9	10
C(C(C(C=CCO)=O)(C(C)O)O)=O	3	2	8	10
C1(C(O)OC(CO)CC1O)=O	3	3	7	10
C(OCC(C(C(C)=O)O)O)=O	3	1	9	10
C(OCC(CC(CO)=O)O)=O	3	2	8	10
C1(C(CO)C(C(C(CO)O1)O)O)=O	3	2	7	9
C1CC(C(C(C(O)O1)O)O)O	3	1	8	9
C1(C(CO)(O)OC(C(CO)O)C1)=O	3	1	8	9
C(C(CO)C(C(CO)=O)O)=O	4	9	0	9
C(C(C(C)=O)(C(CO)(CO)O)O)=O	3	2	7	9
C(C(C(CO)O)OC(CO)=O)=O	3	1	8	9
C(C(C(COC(CO)=O)O)O)=O	3	1	8	9
C1(C(C(C(C(C)(O)O1)O)O)O)=O	3	1	8	9
C(C(C=O)(C(CO)(CO)O)O)=O	3	2	7	9
C(C(C=CC(CO)=O)(C(C)O)O)=O	3	1	8	9
C(CC(C(CCO)=O)(CC=O)O)=O	3	1	8	9
C1(C(CO)C(C(C(CO)O)O1)O)=O	3	3	6	9
C1(C(C(C(CC(O)O1)O)O)O)=O	3	1	8	9
C(C(C)=O)(C(CO)O)=O	4	9	0	9
C(OC(CO)CC(CO)=O)=O	3	2	7	9
C1(CC(C(C(C(O)O1)O)O)O)=O	3	1	8	9
C(C(C(CO)(CO)O)O)(O)=O	3	2	7	9
C(CO)(C1(CC(CO1)O)O)=O	3	2	7	9
C1(C(CC(C(CO)O)O1)O)=O	3	5	4	9
C(C(C(CO)O)(C(CO)O)O)O	3	5	4	9
C(C1C(CC(CO)(O1)O)O)(O)=O	3	2	7	9
C1(C(CO)OC(C(CO)O)C1O)=O	3	2	7	9
C(CCC(CO)=O)=O	4	9	0	9
C(CO)=CC(CO)=O	4	9	0	9
C(C1(C(C(C(CO)O1)O)O)O)O	2	4	5	9
C(C1C(C(C(C1O)O)O)O)(O)=O	3	2	7	9
C(CO)(C(C(CO)(CO)O)O)=O	3	2	7	9
C(C(CO)O)=CC(C(O)=O)=O	3	3	6	9
C(CC1(C(C(CO1)O)O)O)(O)=O	3	2	7	9
C(C(CO)=O)(CCO)=O	4	9	0	9
C(C(C1(CC(CO1)O)O)O)(O)=O	3	2	7	9
C1(C(O)OC(CO)C(C1O)O)=O	3	1	8	9
C(C(C(C)O)(C(C=O)(CO)O)O)=O	4	8	0	8
C(C(CO)(C(C(C)=O)(CO)O)O)=O	4	8	0	8
C1(CC(C(C1)=O)O)=O	4	8	0	8
CC1(C(C(C(CO1)O)O)O)O	3	1	7	8
C1(C(C(CC(CO)(O)O1)O)O)=O	3	1	7	8
C(C(CO)O)(C(C)O)=O	4	8	0	8
C(CC(CO)(C(C(C=O)O)O)O)=O	4	8	0	8
C(C(CO)=O)(CO)=O	4	8	0	8
C1C(C(C(CC(O)O1)O)O)O	3	1	7	8
C(CO)(CC(C=O)=O)=O	4	8	0	8
C(CC(C(C=CC(CO)O)=O)O)=O	3	1	7	8
C1C(C(CO)OC(C=1)=O)O	3	2	6	8
C1(C(O)OC(C(CO)O)C1O)=O	3	1	7	8
C1(C(C(C(CCO)(O)O1)O)O)=O	3	1	7	8
C1(C(CO)(O)OC(C(C1)O)CO)=O	3	1	7	8
C1(C2(C(C(CC2O)O1)O)O)O	3	2	6	8
C(C1(CC(C(CO)O1)O)O)(O)=O	3	2	6	8
C(C(C1C(CC(O)O1)O)O)(O)=O	3	2	6	8
C(CC1C(C(C(O)O1)O)O)O	3	2	6	8
C1C(CC(C(CO)O)(O)O1)O	3	2	6	8
C1C(C(C(CCO)(O)O1)O)O	3	2	6	8
C(C1(C(C(CC1O)O)O)O)O	3	1	7	8
C1(C(CC(C(CO)O1)O)O)=O	3	4	4	8
C1C(C(CC(CO)(O)O1)O)O	3	2	6	8
C1C(C(C(O)O1)O)O	2	3	5	8
C(CC(CCO)=O)=O	4	7	0	7
C(C(C(C=O)=O)CO)=O	4	7	0	7
C(C1(C(CC(C1O)=O)O)O)=O	4	7	0	7
C(C1(CC(C(CO)O1)O)O)O	3	3	4	7
C(C(C(CO)O)O)O	2	4	3	7
C(CCO)(CC(C(CO)O)=O)=O	4	7	0	7
C(OC(CO)C(C(C)=O)O)=O	3	1	6	7
C(C(C(CO)(CC(CO)=O)O)O)=O	4	7	0	7
C(C(C(CO)(C)O)=O)=O	4	7	0	7
C1C(C(C(C=1)=O)O)O	4	7	0	7
C(C)(C(C(C)=O)O)=O	4	7	0	7
C(C1C(C(CC(O)O1)O)O)O	3	2	5	7
C(C(CO)(C(C(CO)=O)O)O)=O	4	7	0	7
CC1(C(C(C(CO)O1)O)O)O	3	2	5	7
C(C(C1C(CC(O)O1)O)O)O	3	2	5	7
C(CC(C=CCO)=O)=O	4	7	0	7
C(CO)=CC=O	4	7	0	7
C=CC(C(CO)O)=O	4	7	0	7
C(C1(C(CC(C(C1O)O)=O)O)O)=O	4	7	0	7
C1C(C(C(O)O1)(C(CO)O)O)O	3	1	6	7
C(C1(C=CC(CO1)O)O)=O	3	2	5	7
C1(C(CO)C(C(C(C1)=O)O)O)=O	4	7	0	7
C1(CC2C(C(C(O)O2)O)O1)O	3	2	5	7
C(C1(C=CC(CO)O1)O)=O	3	2	5	7
C(C(CO)C(C(CCO)=O)O)=O	4	7	0	7
C1(C(CC(C(CO)O)(O)O1)O)=O	3	1	6	7
C1C2CC(C(C(O)O2)O)(O)O1	3	2	5	7
C(C)(C(CO)(C(C(O)=O)O)O)=O	4	7	0	7
C1C(C(COC=1C=O)O)O	3	1	6	7
C1(C(CO)C(C(C1CO)=O)O)=O	4	7	0	7
C(C(C=CC(CO)O)(CC=O)O)=O	3	1	6	7
C1(C(C(CO1)O)O)=CC=O	3	1	6	7
C(CC(C(C(CO)=O)CO)O)=O	4	7	0	7
C1(CC(C(C(C1CO)=O)O)O)=O	4	7	0	7
C(C(C(C=CC=O)=O)CO)=O	4	6	0	6
C(CC(O)=O)=O	4	6	0	6
C1(C(C(C)(C(C1(CO)O)O)O)O)=O	4	6	0	6
C(C(C(C)O)(C(C(CO)O)O)O)=O	4	6	0	6
C(C(C(C)=O)(C(CO)O)O)(O)=O	4	6	0	6
C(C(C(C)O)(C(C(O)=O)O)O)=O	4	6	0	6
C(C(C(CO)=O)C(CO)O)(O)=O	4	6	0	6
C(C=CC(C(C(C)O)O)=O)=O	4	6	0	6
C(C(C(CO)O)C(C(C)=O)O)=O	4	6	0	6
C(C(C(CO)(C(C=O)O)O)O)=O	4	6	0	6
C(C(CO)(C(C(CC=O)=O)O)O)=O	4	6	0	6
C(C(C(CO)(C(C)O)O)O)=O	4	6	0	6
C(C1C(C(C(C1O)=O)C(C)O)O)=O	4	6	0	6
C(C(CO)C(CC(CO)=O)O)=O	4	6	0	6
C1(C(C(C(C(C1)=O)O)O)C(C)O)=O	4	6	0	6
C1(C(C(CC1O)O)O)=O	4	6	0	6
C(CO)(C(C=CCO)O)=O	4	6	0	6
C(CO)(C(C)(C(C=O)O)O)=O	4	6	0	6
C1(C(C(C(C1C(CO)O)O)O)O)=O	4	6	0	6
C(CC(C(CO)(C(C=O)O)O)O)=O	4	6	0	6
C1(C(C(C(C)(C1(CO)O)O)O)O)=O	4	6	0	6
C(C(C(CO)O)C(C(O)=O)O)=O	4	6	0	6
C(CC(C(C(CO)=O)C(C)O)O)=O	4	6	0	6
C(C(C(C(C=O)O)O)(C(C)O)O)=O	4	6	0	6
C(C(C(CO)O)(C(C(O)=O)O)O)=O	4	6	0	6
C(C(CO)O)(C(CO)C(C)O)=O	4	6	0	6
C(C(C(C)=O)C(C=O)O)=O	4	6	0	6
C(C(C(CO)=O)C(C=O)O)(O)=O	4	6	0	6
C(C(CO)C(C=O)(CO)O)=O	4	6	0	6
C(C(CO)C(CO)(C(C=O)O)O)=O	4	6	0	6
C(C(CO)(C(C(O)=O)O)O)=O	4	6	0	6
C(C(CO)(C(C(C(O)=O)O)O)O)=O	4	6	0	6
C(C(CO)C(C(CC=O)O)O)=O	4	6	0	6
C(C(CO)C(C(O)=O)O)=O	4	6	0	6
C(C(C(C)=O)(C(C=O)O)O)(O)=O	4	6	0	6
C(C(C(C)=O)(CO)O)(O)=O	4	6	0	6
C(CO)(C(C(CO)=O)CO)=O	4	6	0	6
C(CC(C=CC=O)O)=O	4	6	0	6
C(C(C(C)=O)(C(C)O)O)(O)=O	4	6	0	6
C(C(C=O)CO)=O	4	6	0	6
C1(C(C(CC(C1(CO)O)O)O)O)=O	4	6	0	6
C(C(C(CO)=O)CO)(O)=O	4	6	0	6
C(CO)(C(CO)C(C(O)=O)O)=O	4	6	0	6
C(C)(C(C(C=O)=O)CO)=O	4	6	0	6
C1(C(CO)OC(C1)O)=O	4	6	0	6
C(C(C(OC(C(C)=O)CO)O)O)=O	4	6	0	6
C1(CC2C(C1C(O)O2)O)=O	4	6	0	6
C(C1C(C=CC1O)=O)=O	4	6	0	6
C(C(C(CO)=O)C(C)O)(O)=O	4	6	0	6
C(CCO)(C(C(CO)=O)CO)=O	4	6	0	6
C(CO)(C(CO)CC(CO)=O)=O	4	6	0	6
C(C(CCO)=O)(C(CO)CO)=O	4	6	0	6
C(C(CO)O)(C(CO)(C(C)O)O)=O	4	6	0	6
C(C(C(C)O)(C(C(CO)=O)O)O)=O	4	6	0	6
C1(C(CO)(C(CC(C1)=O)O)O)=O	4	6	0	6
C=CC(C(C(C)O)O)=O	4	6	0	6
C(C(CO)C(CC(C(O)=O)O)O)=O	4	6	0	6
C(CC(CC(C)=O)=O)=O	4	6	0	6
C1(C(C(C(C1O)O)O)C(C=O)O)=O	4	6	0	6
C(CO)(OCC=O)=O	4	6	0	6
C(CO)(C(CCO)O)=O	4	6	0	6
C1(C(C(C(C(C1)O)=O)CO)O)=O	4	6	0	6
C(CC(C(C=O)O)=O)=O	4	6	0	6
C1(C(C(C(C1C(C)O)O)O)O)=O	4	6	0	6
C12C(C(C(CC1O)(O)O2)O)O	3	1	5	6
C1C2C(CC(C(O)O1)(O)O2)O	3	2	4	6
C(C(C=CC(CO)=O)=O)=O	4	6	0	6
C(C(CO)(C(C)(CC=O)O)O)=O	4	6	0	6
C1(C2C(C(C(C2O)O1)O)O)O	3	2	4	6
C1(C(CO)C(CC(C1O)=O)O)=O	4	6	0	6
C1C2C(C(CC(O)O2)(O)O1)O	3	2	4	6
C(C1C(C(C(C1O)=O)CO)O)=O	4	6	0	6
C1(C(C(C(C(CO)C1)=O)O)O)=O	4	6	0	6
C1C(C2C(CC(O)O2)(O)O1)O	3	2	4	6
C(C(CO)(C(CC=O)O)O)=O	4	6	0	6
C(C1C(C(C(C1O)O)O)O)O	3	1	5	6
C1(C(CC(C(C1CO)O)O)=O)=O	4	6	0	6
C(CC(C(C(C)=O)(CO)O)O)=O	4	6	0	6
C(C(C(C=CC=O)=O)C(C)O)=O	4	6	0	6
C(OCC=O)=O	4	6	0	6
C1(C(C(CO)(C(C1CO)O)O)O)=O	4	6	0	6
C(C(C(C=CCO)O)O)(O)=O	4	6	0	6
C1C2C(CC(C(O)O2)(O)O1)O	3	2	4	6
C(C(C(CO)OC(CO)=O)O)=O	3	1	5	6
C(C(CO)=O)(CC(C(CO)O)O)=O	4	5	0	5
C12C(C(C(CC(O)O1)O2)O)O	3	1	4	5
C(C(C(C(C(C)O)O)=O)O)(O)=O	4	5	0	5
C1(COC(C(C1CO)O)O)=O	4	5	0	5
C12CC(C(C(C(O)O1)O)O2)O	3	1	4	5
C(C(C(CO)(C)O)C(C(O)=O)O)=O	4	5	0	5
C(C(COCC(C(CO)O)=O)O)=O	4	5	0	5
C(C(C(C=O)C(C(C)=O)O)O)(O)=O	4	5	0	5
C(C(CO)O)(CC(OCC=O)O)=O	4	5	0	5
C(OC(CO)CC(C(CO)O)=O)=O	4	5	0	5
C(C(C(CCO)=O)O)(O)=O	4	5	0	5
C(C(CO)OCC(C(CO)O)=O)=O	4	5	0	5
C(CC(C(C(C(O)=O)=O)CO)O)=O	4	5	0	5
C(C(C(OCC(CCO)=O)O)O)=O	4	5	0	5
C(C(C(CO)=O)C(C(C)=O)O)(O)=O	4	5	0	5
C(C)(C(C(C=O)=O)O)=O	4	5	0	5
C(C(C(C(C)=O)=O)CO)=O	4	5	0	5
C(C(C)(C(C(O)=O)C(CO)=O)O)=O	4	5	0	5
C(CC(C=CC(CC=O)O)=O)=O	4	5	0	5
C(C(C(C=CC=O)=O)O)=O	4	5	0	5
C1(COC(C1CO)O)=O	4	5	0	5
C(C(C(C(C)O)C(CCO)O)=O)=O	4	5	0	5
C(C(C(C)=O)CO)=O	4	5	0	5
C(OCC(CC(C(CO)O)=O)O)=O	4	5	0	5
C(C(CC(OC(C=O)CO)O)O)=O	4	5	0	5
C(C(CO)O)(CCOC(C=O)O)=O	4	5	0	5
C(C(C(CO)=O)O)(O)=O	4	5	0	5
C(CC(C(C(C(CO)=O)O)O)=O)=O	4	5	0	5
C(C(C(C(C(CO)=O)O)O)O)(O)=O	4	5	0	5
C(C(CO)O)(C(C(C)=O)CO)=O	4	5	0	5
C(C(C(C(CO)=O)O)O)(O)=O	4	5	0	5
C(C(CO)CC(C(CO)O)=O)=O	4	5	0	5
C(CC(OCC(C)=O)=O)=O	4	5	0	5
C(C(C(CC(CO)O)=O)CO)=O	4	5	0	5
C(CC(CC(C=O)=O)=O)=O	4	5	0	5
C1(C(CO)(C(C=O)(CC1)O)O)=O	4	5	0	5
C(CCO)(C(CO)(C(C)O)O)=O	4	5	0	5
C(C(CO)O)(C(CO)(CO)O)=O	4	5	0	5
C(C(CO)(C(C(CO)=O)CO)O)=O	4	5	0	5
C(CC(CC=O)=O)=O	4	5	0	5
C(C(C(C)O)C(C(O)=O)O)=O	4	5	0	5
C(C(C(CO)C(CCO)O)=O)=O	4	5	0	5
C(CCC(C(CO)O)=O)(CO)=O	4	5	0	5
C(C(CO)CO)(CC(CO)=O)=O	4	5	0	5
C1(C2CC(C1C(O2)O)O)=O	4	5	0	5
C(C(C(CO)(CO)O)=O)=O	4	5	0	5
C(C=CC(CO)=O)(C(CO)O)=O	4	5	0	5
C(C(C(C)O)C(C=O)(C(C)O)O)=O	4	5	0	5
C(CO)(C(C(C(C)=O)=O)CO)=O	4	5	0	5
C1(CCC(C(C1(CO)O)O)=O)=O	4	5	0	5
C(C)(C(C(C(CO)=O)=O)CO)=O	4	5	0	5
C(CC(C)(C(C(CO)=O)O)O)=O	4	5	0	5
C(C(C(CCO)O)O)(C(CO)O)=O	4	5	0	5
C(C(C(C)O)C(C=O)(CO)O)=O	4	5	0	5
C(CO)(C(C(C)O)C(C(C)=O)O)=O	4	5	0	5
C(C(C(C)(OC(C=O)CO)O)O)=O	4	5	0	5
C(CC(CO)(OC(C=O)CO)O)=O	4	5	0	5
C=CC=O	4	5	0	5
C(C(CO)C(C(C)=O)O)=O	4	5	0	5
C1(CCC(C1O)=O)=O	4	5	0	5
C1C2(C(C(C(CO2)O1)O)O)O	3	1	4	5
C(C(C=O)(C(C(C)=O)O)O)(O)=O	4	5	0	5
C(CC(C(C(C(O)=O)O)O)=O)=O	4	5	0	5
C(C(C(C=O)(C(C=O)O)O)O)(O)=O	4	5	0	5
C(C(C=O)(C(C=O)O)O)(O)=O	4	5	0	5
C1C(C(CO)OC=1C=O)O	3	1	4	5
C(C(C(C)=O)(C(CO)(C)O)O)(O)=O	4	5	0	5
C(C(C=O)(C(C=O)(C)O)O)(O)=O	4	5	0	5
C(C(C(C(C(O)=O)=O)CO)O)(C)=O	4	5	0	5
C(C(C(CC(C)=O)=O)(CO)O)(O)=O	4	5	0	5
C(C(C)(C(C(O)=O)(C(C)=O)O)O)=O	4	5	0	5
C(C(C(C)=O)(C(C(C)=O)O)O)(O)=O	4	5	0	5
C(C(CO)(C(C)O)O)(O)=O	4	5	0	5
C(C(CO)(C(CO)(C)O)O)(O)=O	4	5	0	5
C(C(CO)(C(C(C=O)O)O)O)(O)=O	4	5	0	5
C(C(CO)C(C(C(C)=O)O)O)=O	4	5	0	5
C(C(C=O)(CO)O)(O)=O	4	5	0	5
C(C(CO)(C(CC(C=O)=O)O)O)=O	4	5	0	5
C(C)(C(C(C(C=C)=O)O)O)=O	4	5	0	5
C(C(C(C)O)(C(C(C)=O)O)O)(O)=O	4	5	0	5
C(C(CO)C(C(O)=O)(CCO)O)=O	4	5	0	5
C(C(C(C)O)(C(C=O)O)O)(O)=O	4	5	0	5
C(C(C=O)(C(C)O)O)(O)=O	4	5	0	5
C(C(C=O)(C(CO)(C)O)O)(O)=O	4	5	0	5
C(C(C=O)(C(C(C=O)O)O)O)(O)=O	4	5	0	5
C(C)(C(C(C)O)(C(C(O)=O)O)O)=O	4	5	0	5
C(C(CO)(C(C=CC=O)O)O)(O)=O	4	5	0	5
C(C(C=O)(C(CO)O)O)(O)=O	4	5	0	5
C(C(CO)(C(C(C=C)=O)O)O)(O)=O	4	5	0	5
C(C(CO)C(CO)(CC=O)O)=O	4	5	0	5
C(C(C(C=CCO)=O)(CO)O)(O)=O	4	5	0	5
C(C(C(CC(CO)=O)O)C(C)O)=O	4	5	0	5
C(C(C(C)O)C(CO)(CC=O)O)=O	4	5	0	5
C(C(C(CCC=O)=O)(CO)O)(O)=O	4	5	0	5
C(C(C=O)(C(C(CO)O)O)O)(O)=O	4	5	0	5
C(CC(C(C(C(O)=O)CO)=O)O)=O	4	5	0	5
C(C(C(C(CC(C)O)=O)O)O)(C)=O	4	5	0	5
C1C2(CC(C(C(O)O1)O2)O)O	3	2	3	5
C(C(C(C=O)C(C=O)(CO)O)O)=O	4	5	0	5
C1CC2(C(C(C(O2)O1)O)O)O	3	1	4	5
C(CO)(C(CC(C=O)=O)O)=O	4	5	0	5
C(CC(CC(C(CO)O)=O)O)=O	4	5	0	5
C(CC(C(CO)O)=O)(O)=O	4	5	0	5
C(C(C(C(CO)O)=O)CO)=O	4	5	0	5
C1C(C2CC(C(O)O2)(O)O1)O	3	2	3	5
C(C(C(CC(C=O)O)=O)O)(O)=O	4	5	0	5
C(CO)(C(C(C)O)C(C(O)=O)O)=O	4	5	0	5
C1(CC(C(C1(C(CO)O)O)O)O)=O	4	5	0	5
C(C(C(C(O)=O)O)O)(CC(C)O)=O	4	5	0	5
C1(C2C(C(CC(O)O2)O1)O)O	3	2	3	5
C(CC(C(C(CO)CO)=O)O)=O	4	5	0	5
C(C(C(C=O)C(C=O)(C)O)O)(O)=O	4	5	0	5
C(C(C(C=O)C(C=O)O)O)(O)=O	4	5	0	5
C(CC(C(C(C=O)O)O)=O)(O)=O	4	5	0	5
C(C1C2CC(C(O)O2)(O)O1)O	3	2	3	5
C(C(CO)(C(CO)(CO)O)O)(O)=O	4	5	0	5
C(C(CO)(C(C=O)O)O)(O)=O	4	5	0	5
C(C(CO)(C(C=O)(C)O)O)(O)=O	4	5	0	5
C(C(CO)(C(C(C)=O)O)O)(O)=O	4	5	0	5
C(C(CO)C(C=O)(C(C)O)O)=O	4	5	0	5
C(C(CO)(C(C(CO)O)O)O)(O)=O	4	5	0	5
C(C(C=O)(C(CO)(CO)O)O)(O)=O	4	5	0	5
C(CC(C=CC(O)=O)=O)=O	4	5	0	5
C(C(C=O)C(C=O)O)=O	4	5	0	5
CC1(C2C(C(C(O)O2)O1)O)O	3	2	3	5
C(C(CO)C(C=O)(C(CO)O)O)=O	4	5	0	5
C1C2(C(C(C(CO1)O2)O)O)O	3	1	4	5
C(C(C(CO)=O)C(CO)(C)O)(O)=O	4	5	0	5
C(C(C(C(C(C)O)=O)O)O)(C)=O	4	5	0	5
C(C(C(C=O)C(C(CO)=O)O)O)=O	4	5	0	5
C(CC(C(C(CCO)=O)O)O)=O	4	5	0	5
C(C(C)=O)(C(CO)C(CO)O)=O	4	5	0	5
C(C)(C(CO)(CC(CO)=O)O)=O	4	5	0	5
C(C(C(CO)O)C(C=O)(C)O)=O	4	5	0	5
C(C(CO)C(CO)O)=O	4	5	0	5
C(CC(C(C(C(C=O)O)O)O)O)=O	4	5	0	5
C(C(C(C(CC=O)O)O)C(C)O)=O	4	5	0	5
C(C(CC(C(C(C)=O)O)O)O)(O)=O	4	5	0	5
C(C(C(C(C=O)O)O)C(CO)O)=O	4	5	0	5
C(CO)(C(C(CO)O)C(C)O)=O	4	5	0	5
C(C(C(CO)O)C(C)(CO)O)=O	4	5	0	5
C(C(C(CO)O)C(C)O)=O	4	5	0	5
C(C(C)(C(C(C(C=O)O)O)O)O)=O	4	5	0	5
C1(C(CC(C(C1C(C)O)O)O)=O)=O	4	5	0	5
C(C(CO)(C(CO)O)O)O	4	5	0	5
C(C1C(C(CC1(CC=O)O)O)O)=O	4	5	0	5
C(C(C(C(CO)O)O)O)O	4	5	0	5
C(C(C(CO)O)O)(CC(CO)O)=O	4	5	0	5
C(C(C(C)(C(C(CO)O)O)O)O)=O	4	5	0	5
C(C(C(C(C(C)O)O)O)O)=O	4	5	0	5
C(C(C(CC=O)O)(C(CO)O)O)=O	4	5	0	5
C(C(C(C(C(C)=O)O)=O)CO)(O)=O	4	5	0	5
C(C(CO)(C(CC(CO)O)O)O)=O	4	5	0	5
C(CO)(C(CO)(CC=O)O)=O	4	5	0	5
C(CO)(C(CO)(C(CCO)O)O)=O	4	5	0	5
C(C(C(C(CCO)=O)=O)CO)(O)=O	4	5	0	5
C(CCO)(C(C(C)=O)(CO)O)=O	4	5	0	5
C(C)(C(C(CO)=O)(CO)O)=O	4	5	0	5
C(C(C=O)(C(C)=O)O)=O	4	5	0	5
C(C(C(CO)O)C(C=O)(CO)O)=O	4	5	0	5
C(CO)=CC(C(CO)(CO)O)=O	4	5	0	5
C(C(C(C(CO)C(C=O)O)O)O)=O	4	5	0	5
C(C(C)(C(CO)(C(C=O)O)O)O)=O	4	5	0	5
C(C(C(CO)=O)(CO)O)=O	4	5	0	5
C(C(C(CC=O)O)(C(C)O)O)=O	4	5	0	5
C(C(C(C(C(C)O)O)O)=O)=O	4	5	0	5
C1(CC(CO1)=O)=O	4	5	0	5
C(CC(C=O)O)(C(C(O)=O)CO)=O	4	5	0	5
C(C1C(C(CC1O)O)O)=O	4	5	0	5
C(CO)(C(C(C(C=C)=O)O)O)=O	4	5	0	5
C(C(C=C)O)=O	4	5	0	5
C(CC(C=O)CC(CO)=O)=O	4	5	0	5
C(C(C(C)O)(C(C=O)(C)O)O)=O	4	5	0	5
C(C(CCO)O)(C(CO)(CO)O)=O	4	5	0	5
C(C(C=C)(CC=O)O)=O	4	5	0	5
C(C1C(C(CO)C(C1O)O)=O)=O	4	5	0	5
C1(C(C(C(C(C(C)O)C1)=O)O)O)=O	4	5	0	5
C(CC(C=O)(C(C=O)(CO)O)O)=O	4	5	0	5
C(C(C)=O)(CC(C)O)=O	4	5	0	5
C(CC(C(C(C)=O)(C(C)O)O)O)=O	4	5	0	5
C(C(C(C=O)=O)C(C)O)=O	4	5	0	5
C(C(C(C)O)(C(C)(CC=O)O)O)=O	4	5	0	5
C(C1C(C(CC1O)(CC=O)O)O)=O	4	5	0	5
C(CC(C(C=O)(C(C=O)O)O)O)=O	4	5	0	5
C(C(C(CO)(C(CCO)O)O)=O)=O	4	5	0	5
C(C(C(C(C(C)O)=O)O)O)(CO)=O	4	5	0	5
C(C(C(CO)O)C(CO)(CO)O)=O	4	5	0	5
C1(CC(C(C(C1C(C)O)=O)O)O)=O	4	5	0	5
C(C(C(CO)O)C(C(CO)O)O)=O	4	5	0	5
C(CO)(C(C=CC(O)=O)O)=O	4	5	0	5
C1(C(C(CC(C1O)=O)O)C(C)O)=O	4	5	0	5
C(C1C(CC(C1(CC=O)O)O)O)=O	4	5	0	5
C(C(C=O)(C=O)O)=O	4	5	0	5
C1(C(C(C(C(C1)O)=O)C(C)O)O)=O	4	5	0	5
C(C)(C(C(CO)O)(C(C)O)O)=O	4	5	0	5
C1(C(C(C(C1)O)O)(C(C=O)O)O)=O	4	5	0	5
C1(C(C(C)O)(C(C=O)(CC1)O)O)=O	4	5	0	5
C1(CC(C(C1CO)O)O)=O	4	5	0	5
C(C(C(C)O)C(C(CCO)=O)O)=O	4	5	0	5
C1(CC(OC1(C(C)=O)CO)O)=O	4	5	0	5
C1(CC(CO)(C(C1(CO)O)O)O)=O	4	5	0	5
C(C1C(CC(C1O)O)=O)(O)=O	4	5	0	5
C(C(C(C(CC(C=O)O)O)O)O)=O	4	5	0	5
C1(C(C(C=CC1O)O)O)=O	4	5	0	5
C(C(C(C(C(C(C)O)=O)O)O)O)=O	4	5	0	5
C(C)(C1(C(CC(C1O)=O)O)O)=O	4	5	0	5
C(OCC(C)=O)=O	4	5	0	5
C(C1(C(C(CC(C1O)=O)O)O)O)=O	4	5	0	5
C(C(C(C(CO)(CO)O)O)O)=O	4	5	0	5
C1(CC(OCC(C1CO)=O)O)=O	4	5	0	5
C(CC(CCC=O)=O)=O	4	5	0	5
C1(CCOC(C(C1CO)=O)O)=O	4	5	0	5
C(C(C(CC(CO)=O)=O)CO)(O)=O	4	5	0	5
C(C(C(CC(C(C)=O)=O)O)O)=O	4	5	0	5
C1(C(C(CC(C1)=O)O)(C(C)O)O)=O	4	5	0	5
C1(C(C)(C(C(C1)=O)O)O)=O	4	5	0	5
C1(CC(C(C1(C(C)O)O)O)O)=O	4	5	0	5
C1C(C(C(C(C=1)=O)(CO)O)O)O	4	5	0	5
C(C=CC(O)=O)=O	4	5	0	5
C(C(C(C)O)(C(C=O)(C)O)O)(O)=O	4	4	0	4
C(C(C=O)(C(CC=O)O)O)(O)=O	4	4	0	4
C(CC(CC(C(C)=O)=O)O)=O	4	4	0	4
C(C)(C1(C(C(CC1O)O)O)O)=O	4	4	0	4
C(C(C=O)(C(C=O)(CO)O)O)(O)=O	4	4	0	4
C(C(C)(C(C(C=C)=O)O)O)=O	4	4	0	4
C(CC(C(C(C=O)=O)(CO)O)O)=O	4	4	0	4
C(CO)(C(C)(C(C(CO)=O)O)O)=O	4	4	0	4
C(C)(C1(C(O)OCC1O)O)=O	4	4	0	4
C(CC(C)(C1C(CC(O1)O)=O)O)=O	4	4	0	4
C(C(C=O)(C(C)(CC=O)O)O)(O)=O	4	4	0	4
C(CC(C(C(O)=O)(C(C)=O)O)O)=O	4	4	0	4
C(C(C(C)=O)C(C(C)=O)O)=O	4	4	0	4
C(C(C=O)(C(C(CO)=O)O)O)(O)=O	4	4	0	4
C(C(C=O)(C(C=O)(CO)O)O)=O	4	4	0	4
C(C(C(CO)O)O)(C(C(C)O)O)=O	4	4	0	4
C(CC(CC(C(CO)O)=O)=O)(O)=O	4	4	0	4
C(C(C(C(C=C)=O)O)O)(C(C)O)=O	4	4	0	4
C(CC(C(CO)(C(C)O)O)=O)=O	4	4	0	4
C(C(C=O)(C(C(O)=O)O)O)(O)=O	4	4	0	4
C(C(C(C)=O)(C(C(O)=O)O)O)(O)=O	4	4	0	4
C(C(C(C(C=O)=O)(CO)O)O)(C)=O	4	4	0	4
C(C1(C(C(C(C1(C)O)O)O)O)O)=O	4	4	0	4
C(CC(C(C(C(C)O)=O)O)O)=O	4	4	0	4
C(C(C)(C(C(C)=O)(C(C)O)O)O)=O	4	4	0	4
C(C1(CO)C(CC(C1O)=O)O)=O	4	4	0	4
C(C(C)(C(C(CO)=O)O)O)(O)=O	4	4	0	4
C1(CCC(C(C1(C(C)O)O)O)=O)=O	4	4	0	4
C(C1(C(C(CC1(CO)O)O)O)O)=O	4	4	0	4
C(C)(C(C(C)O)(C(C(C)=O)O)O)=O	4	4	0	4
C(C(CO)(C(C=O)(C(C)=O)O)O)=O	4	4	0	4
C1(CCOCC(C1(CO)O)=O)=O	4	4	0	4
C(CO)(C(C(C)O)(C(C=O)O)O)=O	4	4	0	4
C(C(CO)(C(C=O)(CO)O)O)=O	4	4	0	4
C(C(C(CO)C(CO)O)=O)(O)=O	4	4	0	4
C(C(C(C)O)(C(CO)(CO)O)O)=O	4	4	0	4
C(C(C(C(C)O)=O)O)(O)=O	4	4	0	4
C(C(CO)(C(C=O)O)O)(CC=O)=O	4	4	0	4
C(CO)(C(C(CO)O)(C(C)O)O)=O	4	4	0	4
C(C(C=O)(C(C=CC=O)O)O)(O)=O	4	4	0	4
C1C(C(C(C(C=1)=O)(C(C)O)O)O)O	4	4	0	4
C(C(C=O)(C(C(C=C)=O)O)O)(O)=O	4	4	0	4
C(CC(C(C(C(C=C)=O)O)O)=O)=O	4	4	0	4
C(CC(C)(CC(C=O)=O)O)=O	4	4	0	4
C(CC(C=O)=O)(O)=O	4	4	0	4
C(C(CC(C=O)(C(C=O)O)O)O)=O	4	4	0	4
C(C)(C(C(C)O)(C(CO)(C)O)O)=O	4	4	0	4
C(C(C)(C(C(CC(C)O)=O)O)O)=O	4	4	0	4
C(C(C(C)O)C(CO)(CO)O)=O	4	4	0	4
C(C(C)(C(C(CO)=O)C(C)O)O)=O	4	4	0	4
C(C(CO)C(C=O)(C)O)=O	4	4	0	4
C(C(C(C)=O)C(CO)O)=O	4	4	0	4
C(C(C(C=O)C(C=O)(C)O)O)(C)=O	4	4	0	4
C(CC(C(CC(CO)O)=O)=O)=O	4	4	0	4
C(C(C)(C(C(C=O)=O)C(C)O)O)=O	4	4	0	4
C1(C(CC(CO)(C1(CO)O)O)O)=O	4	4	0	4
C(C(C(CO)O)C(CO)O)=O	4	4	0	4
C(C(C(C(CO)O)O)=O)=O	4	4	0	4
C(C(C(C)O)(C(CO)(C)O)O)=O	4	4	0	4
C(CO)(C1(C(C(CC1O)O)O)O)=O	4	4	0	4
C(CC(C(C)=O)=O)(O)=O	4	4	0	4
C(CC(C(C(C(CO)O)O)=O)O)=O	4	4	0	4
C(C(CO)C(C(CO)O)O)=O	4	4	0	4
C(C(C=O)(C(C=CC=O)O)O)=O	4	4	0	4
C(C(C=O)(C(C=O)(C(C)O)O)O)=O	4	4	0	4
C(CC(C(C)=O)(C(C=O)O)O)=O	4	4	0	4
C(C1(C(CCC(O1)O)=O)CO)=O	4	4	0	4
C(C(C(C)O)C(C(CO)O)O)=O	4	4	0	4
C(C(C(C(CC(C)=O)=O)O)O)=O	4	4	0	4
C(C(C(CO)=O)C(C(O)=O)O)(O)=O	4	4	0	4
C1(C(CC(C(C1(CO)O)O)O)O)=O	4	4	0	4
C(C(C(CO)O)O)(CC(CO)=O)=O	4	4	0	4
C(C(C)(C(C=O)O)O)(O)=O	4	4	0	4
C(C(C(CO)(C)O)C(C(C)=O)O)=O	4	4	0	4
C1(COC(C1C(CO)O)O)=O	4	4	0	4
C(C(C(CO)(C)O)C(C=O)(C)O)=O	4	4	0	4
C(C(C(O)=O)O)(CC(CCO)=O)=O	4	4	0	4
C(C(C=O)(C(C(C)=O)(CO)O)O)=O	4	4	0	4
C(CC(C=CC=O)=O)(O)=O	4	4	0	4
C(C(C(CC(C=O)=O)O)O)(O)=O	4	4	0	4
C1(C(C(CO)C(C1(CO)O)O)O)=O	4	4	0	4
C(C(C(C(C=O)=O)C(CO)O)O)=O	4	4	0	4
C(C(C=O)C(C(C)=O)O)=O	4	4	0	4
C(C(C(C(CO)O)C(C)O)=O)=O	4	4	0	4
C(C(CCO)(C(C=O)O)O)(O)=O	4	4	0	4
C(C(C(C(C)O)O)O)=O	4	4	0	4
C(C1(C(CC(C)(O1)O)=O)CO)=O	4	4	0	4
C(C(C(C(CO)O)=O)C(CO)O)=O	4	4	0	4
C1(C2C(C(C(C2O)O1)O)O)=O	4	4	0	4
C(C(C(C)O)(C(CO)(C)O)O)(O)=O	4	4	0	4
C(CC(C=O)(C(C(CO)=O)O)O)=O	4	4	0	4
C(CO)(C(C(CC(C=O)=O)O)O)=O	4	4	0	4
C1(C2(C(C(CC2O)O1)O)O)=O	4	4	0	4
C(C(C(C)O)C(C=O)(C)O)=O	4	4	0	4
C(C(C=C)(C(C=O)O)O)=O	4	4	0	4
C(C(C(C)O)C(C(C)=O)O)=O	4	4	0	4
C(C(C(CO)O)O)(CC(C)O)=O	4	4	0	4
C(C(C(C)O)O)(CC(CO)O)=O	4	4	0	4
C=CC(C(C(CO)(CO)O)O)=O	4	4	0	4
C(CO)(C(C(C=CC=O)O)O)=O	4	4	0	4
C1(CC(C(CO)(C1(CO)O)O)O)=O	4	4	0	4
C(C(C(C(C(CO)(C)O)O)O)O)=O	4	4	0	4
C(C(CO)C(CO)(CO)O)=O	4	4	0	4
C(C=CC(CCO)=O)=O	4	4	0	4
C(CC(C(C=O)C(CO)=O)O)=O	4	4	0	4
C(CO)(C(C(C=C)=O)(CO)O)=O	4	4	0	4
C(C(C(C(C(C)O)O)=O)(CO)O)=O	4	4	0	4
C(C(CO)O)(C(C(C)=O)(CO)O)=O	4	4	0	4
C(C(C)O)(C(C(CO)=O)(CO)O)=O	4	4	0	4
C(C(CO)(C(C(CO)=O)(C)O)O)=O	4	4	0	4
C(C(C(C(C(C)O)O)=O)C(C)O)=O	4	4	0	4
C(C(C=CC(C=O)O)O)(O)=O	4	4	0	4
C(C(CO)O)(C(C=C)O)=O	4	4	0	4
C(C(C=CC(CO)O)O)=O	4	4	0	4
C(CC(C(C(CO)C(C)O)=O)O)=O	4	4	0	4
C(C(C(C)O)O)(C(CO)C(C)O)=O	4	4	0	4
C(C(CCC(CO)=O)O)=O	4	4	0	4
C(C(C=CC=O)O)=O	4	4	0	4
C(CC(CO)(C(C(CO)O)O)O)=O	4	4	0	4
C(C(C)O)(C(CO)(C(CO)O)O)=O	4	4	0	4
C(C(C(C(C)O)O)=O)=O	4	4	0	4
C(C)(C(CO)(CC=O)O)=O	4	4	0	4
C(CC(C(C(C)O)=O)O)=O	4	4	0	4
C(CC(CC=O)O)=O	4	4	0	4
C(C(C=O)C(C)O)=O	4	4	0	4
C(C(C(C(C=C)O)=O)(CO)O)=O	4	4	0	4
C(C(C(CO)(C(CO)(C)O)O)O)=O	4	4	0	4
C(CC(CO)(CC(C(O)=O)O)O)=O	4	4	0	4
C(C(C=CC(C=O)O)(CO)O)=O	4	4	0	4
C(C(CO)(CO)O)(CC(C)=O)=O	4	4	0	4
C(C(C(C(C=O)O)O)C(C)O)=O	4	4	0	4
C1(CCC(C1(CO)O)O)=O	4	4	0	4
C(C(C(C(C)O)C(C)(CO)O)=O)=O	4	4	0	4
C(CC(CC(CO)O)=O)(O)=O	4	4	0	4
C(CO)(CC(CCO)O)=O	4	4	0	4
C(C)(C(C(CCO)O)O)=O	4	4	0	4
C(CO)(C(C(C)O)C(CO)(C)O)=O	4	4	0	4
C(C(C(C)O)C(C)(CO)O)=O	4	4	0	4
C(C(C(CO)O)(CCO)O)=O	4	4	0	4
C(CO)(C(C)(C(C(C)=O)O)O)=O	4	4	0	4
C(C(C)(CC(CO)=O)O)(O)=O	4	4	0	4
C(C(C)(C(C(C)=O)O)O)(O)=O	4	4	0	4
C(CC(C(CC(CO)=O)O)=O)=O	4	4	0	4
C(C(C=C)(C(C(C)=O)O)O)=O	4	4	0	4
C(C)(C(C(C=CC=O)O)O)=O	4	4	0	4
C(C(CCO)(C(C(C)=O)O)O)(O)=O	4	4	0	4
C(C(CC(CC(CO)=O)O)O)(O)=O	4	4	0	4
C(C(C(C)O)C(CC(C=O)O)O)=O	4	4	0	4
C(CC(C)(C(C(O)=O)O)O)=O	4	4	0	4
C(CC(C(C(O)=O)O)O)=O	4	4	0	4
C(CC(C(C(CC=O)=O)O)O)=O	4	4	0	4
C(C(CO)=O)(C(C)O)=O	4	4	0	4
C(C=CC(CO)=O)(O)=O	4	4	0	4
C(C(CO)=O)(O)=O	4	4	0	4
C(CC(OCC(CO)=O)O)=O	4	4	0	4
C(C(CC(C)=O)O)=O	4	4	0	4
C(C)(CCO)=O	4	4	0	4
C(C(C(C=O)=O)(C)O)=O	4	4	0	4
C(C(C(C)O)=O)(C(CO)O)=O	4	4	0	4
C(C(C=CCC=O)O)(O)=O	4	4	0	4
C(C(C=CC(C)=O)O)(O)=O	4	4	0	4
C(CC(C=CC=O)(CC=O)O)=O	4	4	0	4
C(CC(CC(C=CC=O)=O)O)=O	4	4	0	4
C=CC(C(C(C=O)=O)C(C)O)=O	4	4	0	4
C(CC=O)(C(C=C)(CC=O)O)=O	4	4	0	4
C(C(C(C(C=C)=O)=O)C(C)O)=O	4	4	0	4
C(C(C(CC(C)=O)O)O)(O)=O	4	4	0	4
C(C(C(C)O)(CC=O)O)(O)=O	4	4	0	4
C(C(C=C)O)(O)=O	4	4	0	4
C(C(CC(C=O)O)O)(O)=O	4	4	0	4
C1(C(C(CO)O)(O)OCC1)=O	4	4	0	4
C(CO)(C(CO)(CO)C(C=O)O)=O	4	4	0	4
C(CO)(C(CO)(C)O)=O	4	4	0	4
C(C)(C(C(C=O)=O)C(C)O)=O	4	4	0	4
C(C(C(C)O)O)(C(CO)(CO)O)=O	4	4	0	4
C(CC(C)O)(CC(C=O)=O)=O	4	4	0	4
C(CC(C=O)(CC=O)O)=O	4	4	0	4
C(C(C=O)O)(CC(CO)=O)=O	4	4	0	4
C(C(C(C(C)=O)=O)C(C)O)=O	4	4	0	4
C(CC(C(CC(C)O)=O)=O)=O	4	4	0	4
C(CC(CC(C)O)=O)=O	4	4	0	4
C(C(C(C)=O)C(C)O)=O	4	4	0	4
C(CC(C=CC(CO)=O)O)=O	4	4	0	4
C(C(CO)O)(C(CO)(CCO)O)=O	4	4	0	4
C(C(C(C(C=O)O)O)(CCO)O)=O	4	4	0	4
C(C(C(C(C)(C(CO)O)O)O)O)=O	4	4	0	4
C(CC(C=O)CC=O)=O	4	4	0	4
C1(C(CCO1)O)=O	4	4	0	4
C(CCO)(C(C(CO)=O)C(C)O)=O	4	4	0	4
C(C(CO)C(C)O)(CC(CO)=O)=O	4	4	0	4
C(CC(CO)(CCC(CO)=O)O)=O	4	4	0	4
C(CO)(C(C(C)O)CC(CO)=O)=O	4	4	0	4
C(C(CCO)=O)(C(CO)C(C)O)=O	4	4	0	4
C(COCC(C=O)=O)(C)=O	4	4	0	4
C(CCC=O)(C(CO)(CO)O)=O	4	4	0	4
C(C(C(CCCO)=O)(CO)O)=O	4	4	0	4
C=CC(C(CO)(C(CO)O)O)=O	4	4	0	4
C(C(CO)C(C=O)(CCO)O)=O	4	4	0	4
C(C(CO)C(CO)(CCO)O)=O	4	4	0	4
C(C(CO)C(C(C=O)O)O)=O	4	4	0	4
C(C(CO)C(C)(CO)O)=O	4	4	0	4
C(C(CO)C(CC(C=O)O)O)=O	4	4	0	4
C(C(CO)C(C)O)=O	4	4	0	4
C(C(CO)C(CO)(C(CO)O)O)=O	4	4	0	4
C(C(CO)C(C(O)=O)O)(CCO)=O	4	4	0	4
C(CC(C(O)=O)O)(C(CO)CO)=O	4	4	0	4
C(C(CO)O)(CCC(C(O)=O)O)=O	4	4	0	4
C(C(C(C(CO)O)=O)O)=O	4	4	0	4
C(C(CO)OC(C(CO)=O)CO)=O	4	4	0	4
C(OC(CO)C(C(CO)=O)CO)=O	4	4	0	4
C(C(COC(C(CO)=O)CO)O)=O	4	4	0	4
C(CO)(C(C(OCC=O)O)CO)=O	4	4	0	4
C(OCC(C(C(CO)=O)CO)O)=O	4	4	0	4
C(CO)(C(CO)COC(C=O)O)=O	4	4	0	4
C(C(C(CO)O)=O)(C(CO)CO)=O	4	4	0	4
C(C(C)O)(C(C(C=O)=O)CO)=O	4	4	0	4
C(C(CO)C(C(C(C)=O)=O)O)=O	4	4	0	4
C(C(C(C)O)O)(C(CO)CO)=O	4	4	0	4
C(C(CO)O)(C(CO)CO)=O	4	4	0	4
C(C(CO)(C(C=CCO)O)O)=O	4	4	0	4
C(C(C(C(CO)C(C)O)=O)O)=O	4	4	0	4
C(C(C)(C(C(CC=O)=O)O)O)(O)=O	4	4	0	4
C(C(C)(C(C(C)=O)(CO)O)O)(O)=O	4	4	0	4
C(C(CO)C(C)(C(C=O)O)O)=O	4	4	0	4
C(C(C(C(C(C)=O)O)O)C(C)O)=O	4	4	0	4
C(C(C(C)O)C(C)(C(C=O)O)O)=O	4	4	0	4
C(C(C)(C(C=O)(CO)O)O)(O)=O	4	4	0	4
C(C1(C(C=CC1O)O)O)(O)=O	4	4	0	4
C(C1(C(CCC1O)=O)O)(O)=O	4	4	0	4
C(C(C(C=O)O)O)(C(C(C)O)O)=O	4	4	0	4
C(C(C(C(C=O)=O)C(C)O)O)=O	4	4	0	4
C(C(C(C(C(C=O)O)O)=O)CO)=O	4	4	0	4
C(C(CO)O)(C(C=O)C(C=O)O)=O	4	4	0	4
C(C(CO)C(C=O)O)(C(C=O)O)=O	4	4	0	4
C(C(C(C(C=O)=O)O)O)=O	4	4	0	4
C(C(CO)C(C)(C(CO)O)O)=O	4	4	0	4
C(C(C(C)O)C(C)(C(CO)O)O)=O	4	4	0	4
C(C1C(CC(C1O)=O)O)(O)=O	4	4	0	4
C(C(C(C(CO)O)=O)C(C)O)=O	4	4	0	4
C(C(C(C(C(C)O)O)=O)CO)=O	4	4	0	4
C(C(C(C(C(C)O)=O)=O)CO)=O	4	4	0	4
C(C)(CC(C(C(CO)O)=O)=O)=O	4	4	0	4
C(CCC(C(C(CO)O)=O)=O)=O	4	4	0	4
C(CC(C(C(CO)=O)=O)CO)=O	4	4	0	4
C1(CCC(C(OC1CO)O)=O)=O	4	4	0	4
C1(C(CCOC(C1CO)O)=O)=O	4	4	0	4
C1(C(CC(O)OCC1CO)=O)=O	4	4	0	4
C1(C(CO)C(OCC(C1)=O)O)=O	4	4	0	4
C1(CC(OC(C(C1)=O)CO)O)=O	4	4	0	4
C=CC(C(C(C=O)=O)CO)=O	4	4	0	4
C(C(C(C(C=C)=O)=O)CO)=O	4	4	0	4
C(C(CO)C1(C(CCO1)=O)O)=O	4	4	0	4
C(C(CO)C1(CC(CO1)=O)O)=O	4	4	0	4
C(CO)(CC=CC=O)=O	4	4	0	4
C(CC=CC(CO)=O)=O	4	4	0	4
C(C(C(C)O)C(C=O)(CCO)O)=O	4	4	0	4
C(C(C(C(C=C)=O)O)O)(CCO)=O	4	4	0	4
C(C(CCO)(C(C(CO)O)O)O)=O	4	4	0	4
C(C(C)(C(CO)(C(CO)O)O)O)=O	4	4	0	4
C(C(C(C)O)C(CO)(CCO)O)=O	4	4	0	4
C(C(C)(C(C(CCO)=O)O)O)(O)=O	4	4	0	4
C(CO)=CC(C(CO)(C(C)O)O)=O	4	4	0	4
C(CC(C)(C(C(CCO)=O)O)O)=O	4	4	0	4
C1(C(CO)COC(C(C1)=O)O)=O	4	4	0	4
C1(C(COCC(C1CO)=O)O)=O	4	4	0	4
C1(C(C(CC(CO1)O)=O)CO)=O	4	4	0	4
C(C(C(CCO)=O)(CO)O)=O	4	4	0	4
C(C(CO)O)(CC(C(C)=O)=O)=O	4	4	0	4
C(C(CO)O)(C(C=CC=O)O)=O	4	4	0	4
C(C(CO)CO)(C(C(C)=O)O)=O	4	4	0	4
C(C(C(C(CCO)O)=O)CO)=O	4	4	0	4
C(C(CO)CC=O)(C(CO)O)=O	4	4	0	4
C(CC(C(CO)C(CO)O)=O)=O	4	4	0	4
C(C(CO)O)=CC(C(CO)O)=O	4	4	0	4
C(C(C(CO)CO)=O)(O)=O	4	4	0	4
C1(C(CO)CC(C1(CO)O)=O)=O	4	4	0	4
C1(C(CO)OCC(C1CO)=O)=O	4	4	0	4
C1(C(CO)(CC(C1CO)=O)O)=O	4	4	0	4
C(C1C(C(C(O1)O)=O)CO)(C)=O	4	4	0	4
C(CC1C(C(C(O)O1)=O)CO)=O	4	4	0	4
C(C(CO)C1CC(C(O)O1)=O)=O	4	4	0	4
C1(C(CO)C(OC1C(C)=O)O)=O	4	4	0	4
C(CC1C(C(CO)C(O1)O)=O)=O	4	4	0	4
C(C(CO)C1C(CC(O1)O)=O)=O	4	4	0	4
C1(C(C(CC(CO)O1)=O)CO)=O	4	4	0	4
C(C)(C(CO)(C(C(C=C)=O)O)O)=O	4	4	0	4
C(C(C(C(O)=O)O)O)(C(CO)O)=O	4	4	0	4
C(C1C(C(C=CC1(CO)O)O)O)=O	4	4	0	4
C(C1C(C(C(C1)=O)(C(C)O)O)O)=O	4	4	0	4
C(CC(C(C(CO)(C)O)O)=O)(O)=O	4	4	0	4
C(C1C(C(CC1(C(C)=O)O)O)O)=O	4	4	0	4
C(C(C1C(C(CC1O)O)O)=O)=O	4	4	0	4
C1(C(C(C)O)C(C=O)(CC1O)O)=O	4	4	0	4
C(C1C(CC(C(C1(C)O)O)=O)O)=O	4	4	0	4
C(C(C(CC(CO)(C)O)=O)O)(O)=O	4	4	0	4
C(C1C(CC(C(CC1O)O)=O)O)=O	4	4	0	4
C(C1C(C(C(C1(C=C)O)O)O)O)=O	4	4	0	4
C1C(C2(CC(C(O2)O1)O)O)O	3	1	3	4
C(C1C(CC(CC(C1O)=O)O)O)=O	4	4	0	4
C(C1C(C=CC1(C(CO)O)O)O)=O	4	4	0	4
C(CC1(CCC(C(C1O)O)=O)O)=O	4	4	0	4
C(C1(C=CC(C1)=O)O)=O	4	4	0	4
C(C1C(C(C=O)(C(C1O)O)O)O)=O	4	4	0	4
C(C(C(C)O)C(C(CO)=O)O)=O	4	4	0	4
C(C1C(CC(C1)=O)=O)=O	4	4	0	4
C(C1C(C(C(C1O)O)C(C)O)=O)=O	4	4	0	4
C(C1C(C(C(C1(C)O)O)O)=O)=O	4	4	0	4
C(C1C(CC(CC1(C=O)O)O)O)=O	4	4	0	4
C(C1(C(C(C(C1O)=O)CO)O)O)=O	4	4	0	4
C1(C2C(C(C(O2)O)C1)O)=O	4	4	0	4
C(CC(CC(C=O)CC=O)=O)=O	4	4	0	4
C(CO)(C1C(O)OCC1O)=O	4	4	0	4
C(C1C(C)(C(CC1(C=O)O)O)O)=O	4	4	0	4
C(C1C(C(C(CCC1O)=O)O)O)=O	4	4	0	4
C(CC(C(C(C)O)O)=O)(O)=O	4	4	0	4
C1(C(C(C(CO)(C1CO)O)O)O)=O	4	4	0	4
C(C1C(C(C(CC1(C)O)=O)O)O)=O	4	4	0	4
C1(C(C(C)(C(C(C1O)O)O)O)O)=O	4	4	0	4
C(C1C(CCO)(CC(C1O)=O)O)=O	4	4	0	4
C(C(C(CC(C)O)=O)O)(O)=O	4	4	0	4
C(C1(CCC(C1O)=O)O)(O)=O	4	4	0	4
C1(C(C(CC1)(CO)O)O)=O	4	4	0	4
C(CC(C(C(CC(C)O)=O)O)O)=O	4	4	0	4
C(CC(CC(C(C(C)O)O)=O)O)=O	4	4	0	4
C1(C(C(CO)(CC(C1O)O)O)O)=O	4	4	0	4
C(CC(C(O)=O)O)(C(C(C)O)O)=O	4	4	0	4
C(C1(CC(CC(C1O)=O)O)O)=O	4	4	0	4
C1(C(CO)C(C=O)(CC1O)O)=O	4	4	0	4
C1(C(CC(C1)O)=O)=O	4	4	0	4
C1(C(C(C(C)(C1CO)O)O)O)=O	4	4	0	4
C(C)(C(CO)(C(C(C=O)=O)O)O)=O	4	4	0	4
C(C1C(CCC1(C(C=O)O)O)O)=O	4	4	0	4
C1(C(C(C)(C(C1CO)O)O)O)=O	4	4	0	4
C(C1C(C(C(C=CC1O)O)O)O)=O	4	4	0	4
C(C1C(C(CC(C1O)=O)O)(C)O)=O	4	4	0	4
C(CC(C(C(O)=O)C(CO)=O)O)=O	4	4	0	4
C(C1C(CO)(CCC1(C=O)O)O)=O	4	4	0	4
C(C(C(CO)O)C(C(CO)=O)O)=O	4	4	0	4
C(C1C(C(C(C1)=O)(CO)O)O)=O	4	4	0	4
C(C(C)(CC(C(C(O)=O)O)=O)O)=O	4	4	0	4
C(C1C(C(CC1O)O)=O)(O)=O	4	4	0	4
C(CC(C(C(C(C)=O)O)O)=O)(O)=O	4	4	0	4
C(C(C(C(C(CO)O)O)=O)O)(O)=O	4	4	0	4
C(C1C(C(CC1(CO)O)O)O)=O	4	4	0	4
C(C1C(CCC(C1O)=O)(CO)O)=O	4	4	0	4
C(C(C(CC(C(C)=O)O)=O)O)(O)=O	4	4	0	4
C(C1C(C(C(C1(C)O)O)O)O)=O	4	4	0	4
C1(C(CC(C1CO)O)O)=O	4	4	0	4
C(C(CC(CCO)O)=O)(O)=O	4	4	0	4
C(CO)(C1C(C(CC1O)O)O)=O	4	4	0	4
C(CC(CC(C(CO)=O)O)=O)=O	4	4	0	4
C(C1C(CC(CC1(CO)O)=O)O)=O	4	4	0	4
C1(C(C(C(CC(C1O)O)O)O)O)=O	4	4	0	4
C1C(CO)(C(C(C=1)=O)O)O	4	4	0	4
C(C1C(C(CC(C1(C)O)=O)O)O)=O	4	4	0	4
C1(C(C(CO)C(C1CO)O)=O)=O	4	4	0	4
C1(C(CO)C(C(C1C(C)O)=O)O)=O	4	4	0	4
C(C(C(C=C)=O)O)=O	4	4	0	4
C(C1C(CC(C1(CCO)O)=O)O)=O	4	4	0	4
C1(C(C(C(C1CO)O)C(C)O)=O)=O	4	4	0	4
C(C(C)(C(C(CC(O)=O)=O)O)O)=O	4	4	0	4
C1(C(C(C(C1O)O)(CCO)O)O)=O	4	4	0	4
C(C1C(CC(CC(C1O)O)=O)O)=O	4	4	0	4
C(C1C(C(C(C)(C1O)O)O)=O)=O	4	4	0	4
C1(C2C(CC(C1)(O2)O)O)=O	4	4	0	4
C(C1C(C(C(C1O)O)O)=O)=O	4	4	0	4
C1(C(C(C(C1(CO)O)O)O)O)=O	4	4	0	4
C1(CC2(C(C1CO2)O)O)=O	4	4	0	4
C(C1C(C(C(C(C1O)O)O)O)=O)=O	4	4	0	4
C1(CC(CC(C1(CO)O)=O)O)=O	4	4	0	4
C1(C2(CC(C1CO2)O)O)=O	4	4	0	4
C(CC(C1(CCC(C1O)=O)O)O)=O	4	4	0	4
C(CC(CC=O)CC(C=O)=O)=O	4	4	0	4
C(CC(C(CC=O)CC=O)=O)=O	4	4	0	4
C(C(C)(C(C=O)C(C)=O)O)=O	4	3	0	3
C1(CC(C(OCC1)=O)O)=O	4	3	0	3
C1(C(O)OCC1C(CO)(C)O)=O	4	3	0	3
C(C(C(C=O)(CC=O)O)O)(O)=O	4	3	0	3
C1(COC(C1C(C(C)=O)O)O)=O	4	3	0	3
C(C=CC(C(C)=O)=O)(O)=O	4	3	0	3
C(C(CC=O)(C(C=O)O)O)(O)=O	4	3	0	3
C(CC(CC(C(C)=O)O)=O)=O	4	3	0	3
C(C(C)(C1C(COC1O)=O)O)=O	4	3	0	3
C1(C(CC(C(C)=O)O1)O)=O	4	3	0	3
C(C(C1C(CC(O1)O)=O)O)(C)=O	4	3	0	3
C(C(C(CC=C)=O)O)=O	4	3	0	3
C(C)(C(C1(C(O)OCC1)O)O)=O	4	3	0	3
C(C(CC(C=O)=O)O)=CC=O	4	3	0	3
C(C(C)(C1C(CC(O1)O)=O)O)=O	4	3	0	3
C(C(C=O)C(CC(C=O)O)O)=O	4	3	0	3
C(CC=CC(C(O)=O)=O)=O	4	3	0	3
C(C(C)(C(C(C(O)=O)=O)CO)O)=O	4	3	0	3
C(C(CO)(CC=O)O)(O)=O	4	3	0	3
C1(C(C(C(CO)C1)O)=O)=O	4	3	0	3
C(C(C=CC(C)=O)=O)(O)=O	4	3	0	3
C(CC(C(C=O)C(C=O)O)O)=O	4	3	0	3
C(C(C(CO)O)(CC=O)O)(O)=O	4	3	0	3
C(CC1CC(C(O1)=O)O)=O	4	3	0	3
C(C(CCO)(C(C(O)=O)O)O)(O)=O	4	3	0	3
C(CC1C(CC(O1)O)=O)(O)=O	4	3	0	3
C(C(C=O)C(C(CC=O)O)O)=O	4	3	0	3
C(C(C)(C(C=O)C(C=O)O)O)(O)=O	4	3	0	3
C(CC1CC(C(O)O1)=O)(O)=O	4	3	0	3
C(C(CC(C(CO)(CO)O)O)=O)=O	4	3	0	3
C(CC(C)(CC(C(CO)=O)=O)O)=O	4	3	0	3
C(C(C)(C(C(O)=O)O)O)(O)=O	4	3	0	3
C(CC(C(C)=O)(CC(CO)=O)O)=O	4	3	0	3
C(C(C(C)=O)C(C)(CO)O)=O	4	3	0	3
C(C(C=O)(C(C(O)=O)O)O)=O	4	3	0	3
C1(COC(C=CC1O)O)=O	4	3	0	3
C(CC(C=O)(C(C=O)CO)O)=O	4	3	0	3
C(C(C(C)=O)(C(C(O)=O)O)O)=O	4	3	0	3
C(CC(C)(C(C(C)=O)O)O)=O	4	3	0	3
C(C(C=O)(C(C(O)=O)(C)O)O)=O	4	3	0	3
C(CO)(C1C=CC(O1)O)=O	4	3	0	3
C(C)(C(C)(C(C(C)=O)O)O)=O	4	3	0	3
C(C(C)(C(C=O)(C(C)=O)O)O)(O)=O	4	3	0	3
C(CC(CO)(C(C(C=C)=O)O)O)=O	4	3	0	3
C(CC(C(C)=O)(C(C(C)=O)O)O)=O	4	3	0	3
C(C(C(C=O)=O)C(C)(CO)O)=O	4	3	0	3
C(CO)(C(CO)(C(C(O)=O)O)O)=O	4	3	0	3
C(CC(C=O)(CC(CO)=O)O)=O	4	3	0	3
C(C(CO)(CO)O)(O)=O	4	3	0	3
C(C(C(C(C(CCO)O)O)=O)O)=O	4	3	0	3
C(C(C=O)C(C(C(C)=O)O)O)=O	4	3	0	3
C(C(C=O)C(C)(C(C=O)O)O)=O	4	3	0	3
C(C(C(CC(C(O)=O)O)=O)O)=O	4	3	0	3
C(CC(C(C(CO)=O)O)CC=O)=O	4	3	0	3
C(C)(C(C(CC(C(C)=O)=O)O)O)=O	4	3	0	3
C(C(CO)C(C(C)=O)(CO)O)=O	4	3	0	3
C(C(C(C=CC(O)=O)O)O)(O)=O	4	3	0	3
C(CC(CC(C(O)=O)O)=O)(O)=O	4	3	0	3
C(C(C(CCC(O)=O)=O)O)(O)=O	4	3	0	3
C(C(C(C=O)O)(C(C=O)O)O)(O)=O	4	3	0	3
C(C)(C(C1(COC(C1)O)O)O)=O	4	3	0	3
C1(C(CCC(CO1)=O)O)=O	4	3	0	3
C1(C(C=C(CO)C1O)O)=O	4	3	0	3
C(C(C)(C(C=O)(CC=O)O)O)(O)=O	4	3	0	3
C(C1(C(CC(C1)=O)O)O)(O)=O	4	3	0	3
C(C)(C(C(C(CO)(CO)O)O)O)=O	4	3	0	3
C(C(C(CO)C(C)(CO)O)=O)(O)=O	4	3	0	3
C(C(C=O)(C(C(C(O)=O)O)O)O)=O	4	3	0	3
C(CO)(CC(C=CC=O)O)=O	4	3	0	3
C(C(CO)(C(C=CC(O)=O)O)O)=O	4	3	0	3
C=CC(C(C(CO)(C)O)O)=O	4	3	0	3
C(C(C1C(C(O)OC1)=O)O)(C)=O	4	3	0	3
C(C(C)(C1C(C(O)OC1)=O)O)=O	4	3	0	3
C(C(C(C(C=C)=O)(CO)O)O)(O)=O	4	3	0	3
C(C(C(C=C)(CO)O)O)(C)=O	4	3	0	3
C(C=CC(C(CO)(CO)O)=O)(O)=O	4	3	0	3
C(C(C(CO)=O)C(C(O)=O)O)=O	4	3	0	3
C(C(C=C)(CC(CO)=O)O)=O	4	3	0	3
C1(C(C(C(C1O)=C)O)O)=O	4	3	0	3
C(C(CO)(C(C=O)C(CO)=O)O)=O	4	3	0	3
C(C(C(CO)=O)C(C(CO)=O)O)=O	4	3	0	3
C(C(C(CCC(O)=O)=O)(CO)O)=O	4	3	0	3
C(C(C=O)C(CC(CO)=O)O)=O	4	3	0	3
C(C(C=O)C(CO)(CC=O)O)=O	4	3	0	3
C(C(C)(C(C=O)C(CO)=O)O)(O)=O	4	3	0	3
C1(C(C(CO)(C)O)OC(C1)O)=O	4	3	0	3
C(CC(O)=O)(C(C(C)=O)(CO)O)=O	4	3	0	3
C1(COC(C1C(CO)(C)O)O)=O	4	3	0	3
C(C(C(CC=O)=O)O)(O)=O	4	3	0	3
C(CC(C(C=C)O)=O)=O	4	3	0	3
C(C(C(CO)=O)(C(C)O)O)=O	4	3	0	3
C(CO)(C(C)(C(C(O)=O)O)O)=O	4	3	0	3
C(C(C=C)(C(C(CO)=O)O)O)=O	4	3	0	3
C(C(CO)=O)(CCCO)=O	4	3	0	3
C(C1C(CC(CO1)=O)O)=O	4	3	0	3
C(C)(C1CC(C(O1)=O)=O)=O	4	3	0	3
C(CC1CC(C(O1)=O)=O)=O	4	3	0	3
C(C)(C(C)(C(C(CO)=O)O)O)=O	4	3	0	3
C(C(C)=O)(CC(CO)(CO)O)=O	4	3	0	3
C1(C(C(C)=O)OC(C1)=O)=O	4	3	0	3
C1(C(CO)(CO)C(C(C1)=O)O)=O	4	3	0	3
C(CC(CC(CO)(CO)O)=O)=O	4	3	0	3
C(C(C(C)=O)C(CO)(CO)O)=O	4	3	0	3
C(CO)(C(C1(COC(C1)O)O)O)=O	4	3	0	3
C1(COC(C1C(CO)(CO)O)O)=O	4	3	0	3
C1(C(C(CO)(CO)O)OC(C1)O)=O	4	3	0	3
C(C(C(C=C)(CO)O)O)(CO)=O	4	3	0	3
C1(COC(C1C(C(CO)O)O)O)=O	4	3	0	3
C1(CC(C(CC=O)O1)=O)=O	4	3	0	3
C1(CCOC(C(C1)=O)=O)=O	4	3	0	3
C(CO)(C(C(C(C)O)O)O)=O	4	3	0	3
C1(COC(C(CC1)=O)=O)=O	4	3	0	3
C(CO)(C(C1(C(O)OCC1)O)O)=O	4	3	0	3
C1(C(O)OCC1C(CO)(CO)O)=O	4	3	0	3
C1(CC(C(CCO1)=O)=O)=O	4	3	0	3
C1(CC(OCC(C1)=O)=O)=O	4	3	0	3
C1(C(CO)=CC(C1)=O)=O	4	3	0	3
C(C(C(C(CO)O)O)O)(C(C)O)=O	4	3	0	3
C(C(C=O)C(C(CO)O)O)=O	4	3	0	3
C(C(C)=O)(CC(C(CO)O)O)=O	4	3	0	3
C(C(CCC(C(O)=O)=O)O)=O	4	3	0	3
C(C1C(CC(CO1)O)=O)=O	4	3	0	3
C1(CC(C=O)OC1CO)=O	4	3	0	3
C(C1C(CC(CO)O1)=O)=O	4	3	0	3
C(CO)(C(C(C(CCO)O)O)O)=O	4	3	0	3
C(C(CC(C(C(CO)O)O)O)O)=O	4	3	0	3
C(C(CO)=O)(C(C(C)O)O)=O	4	3	0	3
C(C1(C(CC(C1O)=O)O)C(C)O)=O	4	3	0	3
C(C(C(C)O)O)(CC(C)O)=O	4	3	0	3
C(C(C(C(CCO)O)O)=O)(O)=O	4	3	0	3
C1(C(C(CC(CO)O1)O)O)=O	4	3	0	3
C1(C(C(CC(CO1)O)O)O)=O	4	3	0	3
C1(C(O)OCCC(C1O)O)=O	4	3	0	3
C=CC(C(C(CO)O)=O)=O	4	3	0	3
C=CC(C(C(CO)=O)=O)O	4	3	0	3
C=CC(C(C(C=O)=O)O)O	4	3	0	3
C(C(C1(C(O)OCC1)O)O)=O	4	3	0	3
C1(C(O)OCC1C(CO)O)=O	4	3	0	3
C1(CC(CC(C(C(C1)=O)O)O)O)=O	4	3	0	3
C(C1(C(CC(C1O)O)=O)CO)=O	4	3	0	3
C(C(C)=O)(C(CCO)O)=O	4	3	0	3
C(C1(CO)C(C(C(C1)=O)O)O)=O	4	3	0	3
C(CO)(C(C(CC(CO)O)O)O)=O	4	3	0	3
C(C(C(C)O)=O)(CCO)=O	4	3	0	3
C(CO)(C(C(C(CO)=O)O)O)=O	4	3	0	3
C(C1(C(CC(CO)C1O)=O)O)=O	4	3	0	3
C(CO)(C(CC(C)=O)O)=O	4	3	0	3
C1(C(CC(C1(CO)CO)O)=O)=O	4	3	0	3
C(CCC(C(CO)=O)O)=O	4	3	0	3
C(CC1(CC(C(C(C1)=O)O)O)O)=O	4	3	0	3
C(C(C(CO)(CO)O)O)(C(C)O)=O	4	3	0	3
C(C(C=O)C(CO)(CO)O)=O	4	3	0	3
C(C(C(C)=O)C(C(CO)O)O)=O	4	3	0	3
C1(C(C(C(CO)O)O)OC(C1)O)=O	4	3	0	3
C(C)(C(CC(C(C)=O)=O)O)=O	4	3	0	3
C(CO)(C(C(C=C)=O)(C(C)O)O)=O	4	3	0	3
C(C(C1C(C(CO1)O)O)O)=O	4	3	0	3
C(C(C(C(C)O)=O)(C(C)O)O)=O	4	3	0	3
C(C)(C(C(CO)=O)(C(C)O)O)=O	4	3	0	3
C(C(C=O)(C(C(CO)=O)O)O)=O	4	3	0	3
C(C(C(CO)=O)(C(CO)(C)O)O)=O	4	3	0	3
C(C(C(C)(CC(C=O)=O)O)O)(O)=O	4	3	0	3
C(C(CC(C=O)=O)O)(O)=O	4	3	0	3
C(CC(CC(C(O)=O)=O)O)(O)=O	4	3	0	3
C(C(C(C(C=C)O)=O)(C(C)O)O)=O	4	3	0	3
C1(CC(C(O)=O)OC(C1)O)=O	4	3	0	3
C(C1C(CCC(O1)O)=O)(O)=O	4	3	0	3
C(C1(CCC(CO1)=O)O)(O)=O	4	3	0	3
C1(CC(C(O)=O)(O)OCC1)=O	4	3	0	3
C1(CC(C(O)=O)OC1(C)O)=O	4	3	0	3
C=CC(C(C(C(CO)O)O)O)=O	4	3	0	3
C(C1C(CC(C)(O1)O)=O)(O)=O	4	3	0	3
C(CC(C(CC(C=O)=O)O)=O)=O	4	3	0	3
C(C(C(C(C)O)=O)(C(CO)O)O)=O	4	3	0	3
C(C)(C(C(CO)=O)(C(CO)O)O)=O	4	3	0	3
C(C(C(C=O)=O)C(C(C)=O)O)=O	4	3	0	3
C(C(C(C=O)=O)C(C=O)(C)O)=O	4	3	0	3
C(CC1(CC(CO1)=O)O)(O)=O	4	3	0	3
C(CC1(C(CCO1)=O)O)(O)=O	4	3	0	3
C(C(C(CO)=O)(C(CO)O)O)=O	4	3	0	3
C(CC(C=O)=O)=CC(O)=O	4	3	0	3
C(CC(C(O)=O)=O)=CC=O	4	3	0	3
C(CC(C(C=C)=O)=O)(O)=O	4	3	0	3
C=CC(CC(C(O)=O)=O)=O	4	3	0	3
C(C(C=O)C(C=O)(C)O)=O	4	3	0	3
C(C(C)(C(C(C(C)O)=O)O)O)=O	4	3	0	3
C(C(C(CO)=O)(C(CO)O)O)(O)=O	4	3	0	3
C(C(C(CO)=O)(C(C=O)O)O)=O	4	3	0	3
C(C(C)O)(CC(C(O)=O)=O)=O	4	3	0	3
C1(C(O)OCC1C(C(CO)O)O)=O	4	3	0	3
C(CC(C(C(C)=O)=O)O)(O)=O	4	3	0	3
C(CC(C(C(C)O)=O)=O)(O)=O	4	3	0	3
C(C)(CC(C(C(O)=O)=O)O)=O	4	3	0	3
C(CCC(C(C(O)=O)=O)O)=O	4	3	0	3
C(CCC(C(CO)=O)=O)(O)=O	4	3	0	3
C(C(C(C(O)=O)=O)O)=CCO	4	3	0	3
C(C(C(C(C=C)O)=O)O)(O)=O	4	3	0	3
C(C1C(CC(C=1)=O)O)=O	4	3	0	3
C1(CC=C(C=O)C1O)=O	4	3	0	3
C(CC(CC(CO)(CC=O)O)O)=O	4	3	0	3
C1(CC(C=O)=CC1O)=O	4	3	0	3
C(CC(C(C)=O)O)(C(C(C)O)O)=O	4	3	0	3
C(C(C)(CC(C(C(C)O)O)=O)O)=O	4	3	0	3
C(C(C(C(C)O)=O)(CO)O)=O	4	3	0	3
C(C(C)O)(C(C=O)(C(C=O)O)O)=O	4	3	0	3
C(C(C(CO)=O)(C(C(C)=O)O)O)=O	4	3	0	3
C(C(C)(C(C=O)(C(CO)=O)O)O)=O	4	3	0	3
C(C(C=O)(C(C(C(C)O)=O)O)O)=O	4	3	0	3
C(C(CO)(CC(C=O)=O)O)=O	4	3	0	3
C(C(C=O)(C(C(CO)=O)(C)O)O)=O	4	3	0	3
C(C(C(C)=O)(C(C(CO)=O)O)O)=O	4	3	0	3
C(C)(C(C(C(C(C)=O)=O)O)O)=O	4	3	0	3
C(C(C)(C(C(C(C)=O)=O)O)O)=O	4	3	0	3
C(C)(C(CC(C(CO)=O)=O)O)=O	4	3	0	3
C(C(C(C(CO)=O)(C(C)=O)O)O)=O	4	3	0	3
C(CC(C(CC(O)=O)O)=O)(O)=O	4	3	0	3
C(C(C(C(C)=O)C(C=O)=O)O)=O	4	3	0	3
C(C(CCC(C=O)=O)O)(O)=O	4	3	0	3
C1(C(CO)C(C=O)(C(C1)O)O)=O	4	3	0	3
C(C(CO)C(C(O)=O)O)(CC=O)=O	4	3	0	3
C(CC(C(O)=O)O)(C(C=O)CO)=O	4	3	0	3
C(C(CO)C(C=O)O)(CC(O)=O)=O	4	3	0	3
C(C(C=CC(C(CO)O)=O)O)(O)=O	4	3	0	3
C(C1(C(C(CO)CC1O)=O)O)=O	4	3	0	3
C(CCO)(C(C=O)(C(C=O)O)O)=O	4	3	0	3
C(C1C(CC(C1(CO)O)=O)O)=O	4	3	0	3
C(C(C(CCO)=O)(C(C)O)O)=O	4	3	0	3
C(CCO)(C(CO)(CO)O)=O	4	3	0	3
C1(C(CO)OC(CC1O)(CO)O)=O	4	3	0	3
C1(CC(C(CC1(CO)O)=O)O)=O	4	3	0	3
C1(C(C(CO)(CC1(CO)O)O)O)=O	4	3	0	3
C(C(C(CCO)=O)(C(CO)O)O)=O	4	3	0	3
C(C1(C(C(C(C1)=O)CO)O)O)=O	4	3	0	3
C(C(C(C(C(C)=O)=O)CO)O)(O)=O	4	3	0	3
C(C(C(C=O)(C(C=O)CO)O)O)=O	4	3	0	3
C1(C(C(C(CC1(CO)O)O)O)O)=O	4	3	0	3
C1C(C(CO)OC=1CO)O	4	3	0	3
C1(C(CO)OC(CCO)(C1O)O)=O	4	3	0	3
C(C1CC(C(O1)O)O)(C(CO)O)=O	4	3	0	3
C1(C(CO)C(C(C1)=O)(CO)O)=O	4	3	0	3
C1(COC(C(CO)O)(C1CO)O)=O	4	3	0	3
C1(C(CO)OC(C(CO)O)(C1)O)=O	4	3	0	3
C(C(CO)C1C(CC(O1)=O)O)=O	4	3	0	3
C(C1C(C(C(CO)O1)=O)O)(C)=O	4	3	0	3
C1C(C(OC(C(C=1)=O)CO)O)O	4	3	0	3
C(CC1C(C(C(CO)O1)=O)O)=O	4	3	0	3
C(C(CO)C1C(C(CO1)=O)O)=O	4	3	0	3
C1C(CO)OC(C=1)(CO)O	4	3	0	3
C1(C(CO)OC(C(C1O)O)(C)O)=O	4	3	0	3
C1(C(OC(C(CCO)=O)C1)O)=O	4	3	0	3
C(C(CO)C(C=O)O)(CCO)=O	4	3	0	3
C(C1C(CC(O1)O)O)(C(CO)O)=O	4	3	0	3
C1(C=CC(C(C1)O)=O)=O	4	3	0	3
C1(C2CC(C(O2)O)(C1)O)=O	4	3	0	3
C(C(C(C(C=O)=O)CO)O)(O)=O	4	3	0	3
[truncated: 5,892 more rows]

## Sheet: Iron Containing Glucose Degradn
Compound SMILES	Generation	Indegree	Outdegree	Degree
O	0	3543	2636	6179
C=O	2	814	1798	2612
C(C)=O	2	298	1489	1787
C(C(C(C(C(CO)O)O)O)O)=O	0	16	1538	1554
[Fe+3]	0	431	969	1400
[Fe+2]	0	902	364	1266
[H+]	0	733	345	1078
C(CO)=O	1	399	638	1037
C(C(C(C(C(CO)O)O)O)O)(O)=O	1	954	14	968
C(=O)=O	3	65	896	961
C(C)(CO)=O	2	207	444	651
C(C(C)=O)=O	2	169	458	627
C(C(C(C(C(CO)O)O)O)O)O	1	586	5	591
C(C=O)=O	2	224	276	500
C(C(CO)=O)=O	2	155	303	458
C(CC=O)=O	3	38	408	446
C(CCO)=O	3	32	354	386
C(C(CO)O)=O	2	157	222	379
C(CC(C)=O)=O	3	16	363	379
C(C(C=O)O)=O	2	108	212	320
C=CC(CO)=O	3	19	300	319
C(CO)(CO)=O	2	109	209	318
C=CC(C=O)=O	3	15	293	308
C(C(C)O)=O	3	39	262	301
C(CC(CO)=O)=O	2	93	196	289
C(C)(CCO)=O	3	5	278	283
C(CC(C=O)O)=O	2	96	171	267
C(C(C(C)=O)O)=O	2	90	167	257
C(CO)(CCO)=O	2	80	163	243
C(CC(C)O)=O	3	7	222	229
C(C(C=O)=O)=O	3	40	180	220
C(CC(C=O)=O)=O	3	43	172	215
C(C)(C(CO)O)=O	2	79	136	215
C(C(CCO)=O)=O	2	74	141	215
C(C=CC=O)=O	3	12	193	205
C(C(O)=O)=O	3	38	157	195
C(C(CO)=O)(C)=O	3	20	165	185
[OH-]	0	0	169	169
C1(COC(C1)O)=O	3	4	163	167
C1(COCC1O)=O	3	4	160	164
C(C(C)=O)(O)=O	3	7	154	161
C(C(C)=O)(C)=O	3	7	152	159
C(C(C(C)=O)=O)=O	3	15	140	155
C(CO)(C(C)O)=O	3	13	133	146
C(CO)(O)=O	2	43	101	144
C(C(C(C)O)O)=O	3	23	112	135
C1(C(O)OCC1)=O	3	2	133	135
C(C(C(C)O)=O)=O	3	21	111	132
C(CO)(C(CO)O)=O	2	59	67	126
CCO	3	5	117	122
C(CC(CO)O)=O	3	11	109	120
C(C(C(CO)O)=O)=O	2	55	62	117
C(C(C=O)O)(O)=O	3	12	102	114
C(C(CO)=O)(O)=O	3	12	99	111
C(C)(CC(C=O)=O)=O	3	8	97	105
C(C(CCO)O)=O	3	24	80	104
C(C=CC(CO)=O)=O	3	4	97	101
C(C(C(CO)=O)O)=O	3	18	81	99
C(CC(C(C)=O)=O)=O	3	3	95	98
C(C(C(CO)O)O)=O	1	46	50	96
C(C(C(C=O)=O)O)=O	3	20	74	94
C(C(C(C(C)=O)O)O)=O	2	48	46	94
C(CC(C(C)=O)O)=O	3	11	82	93
C(C(CC(CO)=O)O)=O	2	42	43	85
C(C(C(C=O)O)O)=O	2	37	46	83
C(C(CO)O)(O)=O	3	11	69	80
C(CO)(CC(C)O)=O	3	10	66	76
CO	3	9	67	76
C(C(C)O)(O)=O	3	6	69	75
C(CC(CO)=O)(O)=O	3	6	66	72
C(C(CC(C)O)=O)=O	3	10	60	70
C(C(CC=O)O)(O)=O	3	12	57	69
C(C)(C(C(C)O)O)=O	3	10	56	66
C(CC(C=CC=O)=O)=O	3	4	62	66
C(C(C(C)=O)O)(O)=O	3	10	54	64
C(C(C)(CC=O)O)=O	3	6	58	64
C(C(C(C(C=C)=O)O)O)=O	2	28	34	62
C(CC(CC(C=O)O)=O)=O	2	27	34	61
C(CC(C(CC=O)O)=O)=O	2	26	33	59
C(C(C=CC(C)=O)=O)=O	3	4	54	58
C(CC(CC(CO)=O)=O)=O	2	25	32	57
C=CC(CC(C=O)=O)=O	3	4	52	56
C(C=CC(C(C)=O)=O)=O	3	3	52	55
C(C(C(C=O)O)O)(O)=O	3	18	37	55
C(C(CCO)=O)(O)=O	3	11	44	55
C(CC(C(C=C)=O)=O)=O	3	3	51	54
C(CC(CC(C=O)=O)O)=O	2	22	31	53
C(C(CC(C=O)=O)O)=O	3	15	38	53
C1(C(O)OCC1O)=O	3	1	52	53
C(C(C(C(CO)=O)O)O)=O	3	16	37	53
C(CC(C(C=O)O)O)=O	3	10	42	52
C(CCO)(CC(C=O)=O)=O	2	23	29	52
C(CC(C(C(C=O)O)O)O)=O	1	24	28	52
C(CC=CC(C=O)=O)=O	3	5	46	51
C(CC(C(CO)=O)O)=O	3	10	41	51
C(CO)(CC(C=O)=O)=O	3	10	41	51
C(CO)(CCC(C=O)=O)=O	2	22	29	51
C(C)(C(CC(C=O)=O)O)=O	2	23	28	51
C(C(C=O)O)(CC(C)=O)=O	2	22	28	50
C(CC(C(CO)O)=O)=O	3	13	37	50
C(CC(C=O)O)(O)=O	3	6	44	50
C(C(C(CCC=O)=O)O)=O	2	22	28	50
C(CC(C=O)=O)=CC=O	3	5	45	50
C(C(C(C=CC=O)O)O)=O	2	21	28	49
C(C=CC(C(CO)O)=O)=O	2	21	28	49
C(C(C(CC(C=O)O)O)O)=O	2	23	26	49
C(C(C(C=O)O)O)(CCO)=O	1	24	25	49
C(CC(C)(CO)O)=O	3	4	45	49
C(C(CC(C(C)=O)=O)O)=O	2	22	27	49
C(C(C(C(C=O)=O)O)O)=O	3	14	35	49
C(CC(C(C(C)=O)O)=O)=O	2	22	27	49
C(CC(C(CCO)=O)=O)=O	2	21	27	48
C1(CC(CO1)O)=O	3	8	39	47
C(CO)(C(C(C)=O)O)=O	3	10	36	46
C(C(CO)O)(CCO)=O	3	15	31	46
C(C(C(CC(CO)=O)O)O)=O	1	22	24	46
C(C(C(C(C(C)=O)O)O)O)=O	1	22	24	46
C(C)(C(C(C(CO)=O)O)O)=O	2	24	21	45
C(CC(C=O)O)(C(CO)O)=O	1	23	22	45
C(CO)(CC(CO)O)=O	3	14	30	44
C(C(C)(C(C=O)O)O)=O	3	15	29	44
C(C(C(C=O)O)O)(C(C)O)=O	2	22	22	44
C(C)(C(C(C(C=O)=O)O)O)=O	2	21	23	44
C1(C(CCO1)O)=O	3	4	39	43
C(CO)=CC(O)=O	3	1	42	43
C(C(C=CC(CO)=O)O)=O	2	18	25	43
C(CC(C(C(C=O)O)O)=O)=O	3	14	29	43
C(C(C(CCO)=O)O)=O	3	8	35	43
C(CC(C(C(C=O)=O)O)O)=O	2	19	24	43
C(C)(C(C(C=O)=O)O)=O	3	9	34	43
C(C(CO)O)(CC(C=O)=O)=O	2	21	22	43
C(CC(C(C(CO)=O)O)O)=O	2	21	21	42
C(CC(C(C(CO)O)=O)O)=O	2	22	20	42
C(CO)(C(CC(CO)=O)O)=O	2	22	19	41
C(CO)(CC(C(C=O)=O)O)=O	2	19	22	41
C(C(C=C)O)(O)=O	3	4	37	41
C(C)(C(C(CO)O)O)=O	3	14	27	41
C(C(CC(CO)O)=O)=O	3	12	29	41
C1(C(C(C(C1)O)O)O)=O	3	8	32	40
C(C)(C(CC(CO)=O)O)=O	3	10	30	40
C(C(CO)C(C=O)O)=O	3	9	31	40
C(C(C(CO)=O)CO)=O	3	10	30	40
C(C(C(CC(C=O)=O)O)O)=O	3	13	27	40
C(C(CO)C(C(C(C=O)O)O)O)=O	3	15	24	39
C(CC(C(C(CO)O)O)=O)=O	1	19	19	38
C(C(C(C(CO)O)O)O)=O	3	15	23	38
C(CO)(C(C(CO)O)O)=O	3	16	22	38
C(C(C(C)O)O)(O)=O	3	8	30	38
C(CO)(C(C(C)O)O)=O	3	8	30	38
C(CC(CC(CO)=O)O)=O	3	6	32	38
C(C(CO)(C(C=O)O)O)=O	3	11	26	37
C(C(C(C(C(CO)O)O)O)=O)=O	1	17	20	37
C(C(C(CO)O)O)(O)=O	2	19	18	37
C(CC(C=O)O)(CCO)=O	3	6	31	37
C(C(CO)O)(CC(CO)=O)=O	2	20	17	37
C(C(C=CC(CO)=O)=O)=O	3	8	29	37
C(C(CC(C(CO)=O)O)O)=O	2	18	18	36
C(C(C(C(CO)O)O)=O)=O	3	12	24	36
C(CC(C(C(C(O)=O)O)O)O)=O	2	18	18	36
C(C(C(C(C)O)O)=O)=O	3	7	29	36
C(C(CC(C(CO)O)O)=O)=O	1	17	19	36
C1(C(C(C(C1CO)O)O)O)=O	2	19	17	36
C(C(C(CO)(C)O)O)=O	3	12	24	36
C(CC(C(C(C)=O)O)O)=O	3	5	30	35
C(CCO)(C(C(C=O)=O)O)=O	2	16	19	35
C(C(CO)(CC=O)O)=O	3	8	27	35
C(C(C(C(C(CO)=O)CO)O)O)=O	3	15	20	35
C(CC(C(CCO)=O)O)=O	3	6	29	35
C1(CC(C(C(C1)=O)O)O)=O	3	5	30	35
C(C(C(C(C)=O)O)O)(O)=O	3	9	26	35
C(CC(CC(C=O)=O)=O)=O	3	6	29	35
C(CO)(C(CC(C=O)=O)O)=O	3	13	22	35
C(C1C(CC(C1O)=O)O)=O	3	7	27	34
C(CC(C(O)=O)O)(CCO)=O	2	19	15	34
C(C(CC(C)=O)O)(O)=O	3	4	30	34
C(C(C(C(CCO)O)O)O)=O	2	16	18	34
C(C(CO)C(C=O)O)(C(CO)O)=O	3	15	19	34
C(C)(C(CO)(C(C=O)O)O)=O	3	13	21	34
C(C(C(C(C(C)=O)(CO)O)O)O)=O	3	14	20	34
C(C(C(C(C(C=O)=O)O)O)O)=O	3	7	27	34
C(CC1(CC(CO1)=O)O)=O	3	3	31	34
C(CCO)(CC(CO)=O)=O	3	6	28	34
C(C(C(C(C=O)O)O)O)(CCO)=O	3	15	19	34
C1(C(C(CO1)O)O)=O	3	7	27	34
C(C(CO)O)(CC(C(C=O)O)O)=O	3	15	19	34
C(CO)(C(CO)C(C=O)O)=O	3	13	21	34
C(C(C(C(C(C(C)=O)O)O)O)O)=O	3	9	24	33
C1(C(C(C(C(C1)O)O)O)O)=O	2	17	16	33
C(CC(C)(C(C=O)O)O)=O	3	4	29	33
C(C(CO)(C(C(C=O)O)O)O)=O	3	10	23	33
C(C(CCO)O)(O)=O	2	16	17	33
C(CC(CC(C(O)=O)O)O)=O	2	17	16	33
C(C(C(CC(CO)O)=O)O)=O	1	16	17	33
C(C(CO)O)(CC(CO)O)=O	2	18	15	33
C(C(C(CO)O)O)(CCO)=O	2	18	15	33
C(C(CC(CO)=O)O)(O)=O	3	9	24	33
C(C)(CC(C(CO)=O)=O)=O	3	5	28	33
C(CO)(CC(C(C)=O)=O)=O	3	5	28	33
C(CO)(CC(CO)=O)=O	3	7	26	33
C(C)(C(C(C(CO)O)O)O)=O	2	17	15	32
C(C(CCC(CO)=O)O)=O	3	5	27	32
C1(C(CO)C(C(C1)=O)O)=O	3	6	26	32
C(C(CCC(C=O)=O)O)=O	3	7	25	32
C(C(C(C=O)O)O)(C(CO)O)=O	3	10	22	32
C(C1C(C(C(C1)=O)O)O)=O	3	4	28	32
C(C)(CC(C(C=O)=O)O)=O	3	4	28	32
C(C(C(C=CCO)=O)O)=O	2	13	19	32
C(C(C(C(C(CO)=O)O)O)O)=O	3	11	21	32
C(C(CO)(C(C(CC=O)O)O)O)=O	3	12	20	32
C(C(C(CO)O)(C(C=O)O)O)=O	3	10	22	32
C(CC(CC(C=O)O)O)=O	3	4	28	32
C(C(CO)(C(C(C)=O)O)O)=O	3	13	19	32
C1(COC(C(C1)O)O)=O	3	3	29	32
C(C(CO)O)(CC(C)=O)=O	3	4	27	31
C(C(C(C(CC(C=O)O)=O)O)O)=O	3	5	26	31
C(CC(C(C(CO)O)O)O)=O	2	15	16	31
C(C(C(CC(CO)O)=O)=O)=O	2	14	17	31
C(CC(C(C(C=O)O)O)O)(O)=O	2	13	18	31
C(C(CO)(C(C=O)O)O)(CCO)=O	3	12	19	31
C(C(C(C(C)O)=O)O)=O	3	2	29	31
C(C(C(CC(C=O)O)=O)O)=O	3	8	23	31
C(CC(CC(CO)O)=O)=O	3	5	26	31
C(C(C(C(C)(C(C=O)O)O)O)O)=O	3	7	24	31
C1(COCC(CC1O)=O)=O	3	4	27	31
C(C(C(C(C=O)C(C=O)O)O)O)=O	3	6	25	31
C(CO)(C(CO)CO)=O	3	8	23	31
C1(CC(OCC(C1)=O)O)=O	3	4	26	30
C(CC1C(C(CO1)=O)O)=O	3	3	27	30
C(C(C)(CC(CO)=O)O)=O	3	6	24	30
C(C(C(CC(CO)O)O)=O)=O	2	14	16	30
C(CCO)(C(C(CO)=O)O)=O	2	16	14	30
C(C(CO)=O)(CC(CO)O)=O	2	15	15	30
C(C(CO)(C(C(C(C)=O)O)O)O)=O	3	12	18	30
C(CC1C(CC(O1)O)=O)=O	3	3	27	30
C(CO)(CC(C(CO)O)O)=O	2	16	14	30
C(C(C(C(C=O)O)O)O)(O)=O	3	8	22	30
C(C(CO)(C(C(CCO)=O)O)O)=O	3	12	18	30
C(CC(C(C(C)=O)=O)O)=O	3	5	25	30
C1(COC(C(C)=O)C1O)=O	3	2	28	30
C(CC(C=O)(C(C=O)O)O)=O	3	8	22	30
C(CCC=O)(C(CO)O)=O	3	3	27	30
C(C(C(CO)C(C(CO)O)O)=O)=O	3	12	18	30
C(CC(C(CO)O)O)=O	3	6	24	30
C(C1C(CC(C1O)O)=O)=O	3	5	25	30
C(C(C(C(C(C)=O)O)O)O)(O)=O	2	16	14	30
C(C(C(C(C(CO)O)O)O)=O)(O)=O	2	13	17	30
C(C(CCC(CO)=O)O)(O)=O	2	16	13	29
C1(CC(C=O)OC(C1)O)=O	3	3	26	29
C(C(C(C(C(CO)O)O)=O)O)=O	2	13	16	29
C(CCC(C(CO)=O)=O)=O	3	4	25	29
C(C(CC(C(C=O)O)O)O)(O)=O	3	10	19	29
C1(C(CO)OCC(C1)=O)=O	3	4	25	29
C(CC(C(C(C)O)O)=O)=O	3	3	26	29
C(C(C(C(CC(CO)=O)O)O)O)=O	3	7	22	29
C(C(C(C)O)C(C=O)O)=O	3	5	24	29
C(CO)(C(C(C=C)=O)O)=O	3	4	25	29
C(C(C(C=O)O)O)(C(CO)CO)=O	3	13	16	29
C(C(C(C=O)(C(C(C)=O)O)O)O)=O	3	8	21	29
C(C(C=O)(C(C=O)O)O)=O	3	8	21	29
C(CC(CO)(C(C=O)O)O)=O	3	8	21	29
C(C1(C(CC(C1)=O)O)O)=O	3	4	25	29
C(C(CC(C(CO)O)O)O)=O	2	14	15	29
C(C(C(C(CC(C=O)=O)O)O)O)=O	3	3	26	29
C(C(C)(C(C(C)=O)O)O)=O	3	7	22	29
C(C(CO)(C(C(C=O)=O)O)O)=O	3	7	22	29
C(C(C(C(C(C=O)O)O)O)O)(O)=O	3	7	22	29
C(C(C(C(O)=O)O)O)(CCO)=O	2	15	13	28
C(C(CC(C(C)=O)=O)=O)=O	3	4	24	28
C(C(C(CO)O)=O)(O)=O	3	6	22	28
C(CC(C(C(C(C)=O)O)O)=O)=O	3	7	21	28
C1(CC(C(C1(CO)O)O)O)=O	2	13	15	28
C(C(C(C(CCO)O)=O)O)=O	2	14	14	28
C(C(C(C(C=O)=O)(CO)O)O)=O	3	4	24	28
C(C(C(CO)O)(C(C(C)=O)O)O)=O	3	10	18	28
C(C(C(C(CC=O)O)=O)O)=O	3	6	22	28
C=CC(C(C(CO)O)O)=O	3	5	23	28
C(C(C)(C(C(CO)=O)O)O)=O	3	11	17	28
C(CO)(C(C=CC=O)O)=O	3	5	23	28
C(C(CC(C(C)=O)O)O)(O)=O	2	16	12	28
C(C(CC(C=C)=O)O)(O)=O	3	5	23	28
C(C(CO)C(C(CC=O)=O)O)=O	3	8	20	28
C(C(C(CO)O)C(C=O)O)=O	3	7	21	28
C(C(C(CO)=O)C(C=O)O)=O	3	7	21	28
C(CC(C(O)=O)O)(C(CO)O)=O	2	15	13	28
C(C1(C(C(CC1O)O)O)O)=O	2	12	16	28
C(C(C(C(C=O)=O)CO)O)=O	3	6	22	28
C(C(C(CO)O)O)(C(CO)O)=O	2	15	13	28
C(C(C(C(C(CO)O)O)=O)CO)=O	3	13	15	28
C(C(C(CC(C=O)O)O)O)(O)=O	3	10	18	28
C(C(C)O)(CC(C=O)=O)=O	3	4	24	28
C(CC1CC(C(O)O1)=O)=O	3	3	25	28
C(CC(C(CC(C=O)=O)O)O)=O	3	3	25	28
C1(C(COCC(C1)=O)O)=O	3	4	24	28
C(C(C(C(C(C=O)=O)CO)O)O)=O	3	5	23	28
C(CO)(C(C(C(C=O)=O)O)O)=O	3	6	22	28
C(C(C(C)=O)(CO)O)=O	3	9	18	27
C(C(C(CO)CO)=O)=O	3	6	21	27
C(C(CO)(C(C(CO)=O)O)O)=O	3	9	18	27
C(CC1C(C(CO1)O)=O)=O	3	3	24	27
C=CC(C(C(C=O)=O)O)=O	3	4	23	27
C(CC(C(C(C(C=O)=O)O)O)O)=O	3	3	24	27
C(CC(C(C(C=O)=O)CO)O)=O	3	5	22	27
C(C(CO)C(CC(C=O)=O)O)=O	3	6	21	27
C(C(C(CO)(C(CO)O)O)=O)=O	3	7	20	27
C(CC(C)(C(C(C=O)O)O)O)=O	3	3	24	27
C(C(C=O)(CO)O)=O	3	8	19	27
C(C1(C(CC(C1O)=O)O)O)=O	3	7	20	27
C(C(CO)(CC(CO)=O)O)=O	3	10	17	27
C1(C(CC(C1CO)O)=O)=O	3	4	23	27
C(C(C(C)O)(C(C=O)O)O)=O	3	6	21	27
C(CO)(CC(CO)(C)O)=O	3	7	20	27
C(C(CO)(C(C(C)=O)(CO)O)O)=O	3	9	18	27
C(C1(CCC(C1O)=O)O)=O	3	5	22	27
C1(C(CO)(CC(C1)=O)O)=O	3	3	24	27
C(C(CO)(C(CC(CO)=O)O)O)=O	3	10	17	27
C(C)(C(C(CC(C=O)=O)O)O)=O	3	6	21	27
C1(CC(C(C1CO)=O)O)=O	3	4	23	27
C1(C(C(C(O)OCC1)O)O)=O	2	13	14	27
C(C(C(CO)(CO)O)O)=O	3	10	17	27
C(CC(CC(C(O)=O)O)=O)=O	3	9	18	27
C(C(CO)(C(CC(C=O)O)O)O)=O	3	8	19	27
C(CCO)(C(C(C)=O)O)=O	3	3	24	27
C(C(C(CO)=O)C(C)O)=O	3	5	21	26
C(C(C(C)(CC(C=O)=O)O)O)=O	3	4	22	26
C(C)(C(CO)(C(C(CO)=O)O)O)=O	3	9	17	26
C(C(C(CO)C(CO)O)=O)=O	3	7	19	26
C(CCC(C(C=O)=O)O)=O	3	3	23	26
C(CC(C(C(C(C=O)O)O)O)=O)=O	3	3	23	26
C(C(C(C(CO)O)O)C(C=O)O)=O	3	7	19	26
C(CC(C(C(C(CO)=O)O)O)=O)=O	3	5	21	26
C(C(CO)C(C=O)O)(CC=O)=O	3	4	22	26
C(CC(C(C(C)O)=O)=O)=O	3	4	22	26
C(C)(C(CO)(C(C(C=O)=O)O)O)=O	3	7	19	26
C(C(CC(C(C)=O)O)O)=O	3	3	23	26
C(C(C(C(C=O)O)O)O)=O	3	8	18	26
C1(COCC(C(C1O)O)O)=O	2	14	12	26
C(C(C(C(C(CO)O)=O)O)O)(C)=O	3	8	18	26
C(C(C(C(CCO)O)O)=O)=O	3	8	18	26
C(CO)(C(C(C(CO)O)O)O)=O	1	14	12	26
C(C(C(C(CCO)=O)O)O)(CO)=O	3	9	17	26
C(C(C(C=O)C(C(C)=O)O)O)=O	3	6	20	26
C(C(C(CO)O)(C(C=O)(C)O)O)=O	3	9	17	26
C(C(C(C(C=C)=O)O)O)(O)=O	3	9	17	26
C(CC(C(CO)(C(CO)O)O)=O)=O	3	10	16	26
C(C(C(C=O)C(C(CO)=O)O)O)=O	3	6	20	26
C(C(C(C(C=O)(CC=O)O)O)O)=O	3	3	23	26
C(C)(CC(C(C=O)=O)=O)=O	3	3	23	26
C(C1C(C(C(C1O)=O)O)O)=O	3	5	21	26
C(C)(C(C(C(C(C=O)=O)O)O)O)=O	3	5	21	26
C(CO)(C(CO)(C(C=O)O)O)=O	3	6	20	26
C(C(C(C)O)O)(CCO)=O	3	4	22	26
C(C(C(CC(CO)=O)O)O)(O)=O	2	14	12	26
C(C(C(CC(CO)O)O)O)=O	3	8	18	26
C(C(CC(C(CO)O)O)=O)(O)=O	2	11	15	26
C(CO)(CC(CC(C=O)=O)O)=O	3	6	20	26
C1(CCOC(C(C1)=O)O)=O	3	3	23	26
C(C(C(C)=O)(C(C=O)O)O)=O	3	8	18	26
C(C(CO)C(C(C(CO)=O)O)O)=O	3	8	18	26
C(C(CO)O)(CC(C)O)=O	3	4	22	26
C(C1C(C(CC1O)O)=O)=O	3	5	20	25
C1(CC(C=O)(O)OCC1)=O	3	2	23	25
C(CC(C(C(C(CO)=O)O)O)O)=O	3	5	20	25
C(C(C(CO)O)(C(C(O)=O)O)O)=O	3	7	18	25
C(CO)(C(CO)C(C)O)=O	3	6	19	25
C1(C(C(C(CO)(C1)O)O)O)=O	3	9	16	25
C(C(C(CO)(C)O)C(C=O)O)=O	3	6	19	25
C(C(C(C(O)=O)O)O)(C(CO)O)=O	3	9	16	25
C(CC1(C(CCO1)=O)O)=O	3	2	23	25
C(C(C(CC(CO)O)=O)O)(O)=O	2	13	12	25
C(CC(C(C(CO)O)O)=O)(O)=O	2	11	14	25
C1(CCOCC(C1O)=O)=O	3	2	23	25
C(C(C(C=O)O)O)(CC(C)O)=O	3	5	20	25
C(C)(C(C(CO)(C)O)O)=O	3	7	18	25
C(C(CO)(CC(C(C=O)O)O)O)=O	3	5	20	25
C(C(C(C(C=O)=O)CO)O)(CO)=O	3	6	19	25
C(C(C(C(C=O)=O)O)O)(CCO)=O	3	6	19	25
C(C(CC(C(C(C=O)=O)O)O)O)=O	3	3	22	25
C(C(C(CO)(C(CO)O)O)O)=O	3	10	15	25
C(C(CC(CC(C=O)=O)O)O)=O	3	2	23	25
C(C(C(C(CO)=O)O)O)(O)=O	3	8	17	25
C(CC(C(C(C(C)=O)O)O)O)=O	3	4	21	25
C(C(CC(C)(CO)O)=O)=O	3	4	21	25
C(C(CO)C(C(C(C=O)=O)O)O)=O	3	5	20	25
C(C(CC(CCO)O)=O)=O	3	4	21	25
C(CC(C(CCO)O)=O)=O	3	4	21	25
C1C(C(C(C(C=1)=O)O)O)O	3	4	21	25
C(C(C(C=O)O)O)(CC(CO)O)=O	3	6	19	25
C(C)(C(CO)(C(C(C)=O)O)O)=O	3	9	16	25
C(C(CC(C(C=O)=O)O)O)=O	3	5	20	25
C(CO)(CC(C(C(C=O)=O)O)O)=O	3	5	20	25
C(C(CO)(C(C(CC=O)=O)O)O)=O	3	6	19	25
C(CO)(C(CO)C(C(CO)=O)O)=O	3	9	16	25
C(C(C)=O)(CC(CO)O)=O	3	4	21	25
C(C(CO)(C(C(C(C)O)=O)O)O)=O	3	8	17	25
C(C(C(CC(C)O)=O)O)=O	3	1	24	25
C(C(C(C=O)=O)O)=CC=O	3	4	21	25
C(C(CO)(C(C)(C(C=O)O)O)O)=O	3	7	18	25
C(C(CCO)(C(C=O)O)O)=O	3	7	18	25
C(C)(C1CC(C(O)O1)=O)=O	3	3	22	25
C1(C(CO)CC(C1O)=O)=O	3	2	23	25
C1(CC(OC1C(C)=O)O)=O	3	3	22	25
C(C(C(CO)O)(C(C=O)O)O)(O)=O	3	7	18	25
C(C(C(C)(C(C(C=O)=O)O)O)O)=O	3	5	20	25
C(CC(C=O)O)(C(C=O)CO)=O	3	6	19	25
C(C(CO)C(C(C(CO)O)=O)O)=O	3	7	18	25
C1(C(C(COC(C1)O)O)O)=O	2	12	13	25
C1(C(C(CO)O)OC(C1)O)=O	2	12	13	25
C(C(CO)(C(C(C=C)=O)O)O)=O	3	8	17	25
C1(COC(C(CC1)=O)O)=O	3	3	21	24
C(C(C(C=O)C(C=O)(CO)O)O)=O	3	6	18	24
C(C)(C(C(C(C(CO)=O)O)O)O)=O	3	7	17	24
C(C=CC(CCO)=O)(O)=O	3	2	22	24
C(C(CC(C(C(C)=O)O)O)O)=O	3	4	20	24
C(CO)(C(CO)C(CO)O)=O	3	10	14	24
C(C1(CC(C(C1)=O)O)O)=O	3	3	21	24
C(C(CC(C(C(CO)=O)O)O)O)=O	3	5	19	24
C1(C(C(C(CC1O)=O)O)O)=O	3	5	19	24
C(C(C(C(CO)C(CO)O)=O)O)=O	3	9	15	24
C(CC(CO)(CO)O)=O	3	4	20	24
C1(C(CC(O)OCC1)=O)=O	3	3	21	24
C(C(CO)(C(C(O)=O)O)O)=O	3	7	17	24
C(C(CC(C(CO)O)O)O)(O)=O	1	13	11	24
C(C(C(C(C=O)=O)CO)O)(C)=O	3	5	19	24
C(C(C(C=O)C(C=O)(C)O)O)=O	3	5	19	24
C1(C(CO)(C(C(C1CO)O)O)O)=O	3	8	16	24
C(CC(C(C(C=O)=O)(CO)O)O)=O	3	4	20	24
C1(COC(C(C(C1)O)O)O)=O	2	11	13	24
C(C(C(C(C=C)=O)(CO)O)O)=O	3	4	20	24
C(C(CO)O)=CC(C=O)=O	2	9	15	24
C(C(CO)(C(C(CO)O)O)O)=O	3	8	16	24
C(CO)(C(CO)CC(C=O)=O)=O	3	5	19	24
C(CC(CO)(CC(C=O)=O)O)=O	3	4	20	24
C(C(C)(CC(C=O)=O)O)=O	3	3	21	24
C(CC(CC(C=O)O)=O)(O)=O	3	4	20	24
C(CCC(C=O)=O)(C(CO)O)=O	3	5	19	24
C(CO)(C(CO)C(C(C=O)=O)O)=O	3	5	19	24
C(C(C(C=O)(C(C=O)(C)O)O)O)=O	3	5	19	24
C(C(C)(C(C(C=O)=O)O)O)=O	3	6	18	24
C(CC(C(C(C=O)CO)=O)O)=O	3	6	18	24
C(C)(C(C(CO)O)(C(C=O)O)O)=O	3	5	19	24
C(C(C(CO)C(C)O)=O)=O	3	4	20	24
C(C(C(OCC(C)=O)O)O)=O	3	3	21	24
C(C(CO)(CC(C(CO)O)=O)O)=O	3	8	16	24
C1(C(C(C(C1)O)(CO)O)O)=O	3	9	15	24
C(C(C(C(CCO)=O)O)O)(C)=O	3	8	16	24
C(CO)=CC(C(CO)O)=O	3	4	19	23
C(CO)(CC(C(C(CO)=O)O)O)=O	3	7	16	23
C(CC(C(C=O)O)O)(C(C=O)O)=O	3	2	21	23
C(C(C(CCCO)=O)O)=O	3	2	21	23
C(C(C(C=CCO)O)O)=O	3	4	19	23
C(C(CC(C(C(CO)O)O)O)=O)=O	3	7	16	23
C(CO)(C(CO)(C(C(C)=O)O)O)=O	3	6	17	23
C(C(C(C)(C(C(CO)=O)O)O)O)=O	3	6	17	23
C(CC(C=O)O)(C(C(CO)O)O)=O	3	6	17	23
C(CO)(C(CO)C(C(C)=O)O)=O	3	8	15	23
C(C(C(C)(C(CO)O)O)O)=O	3	7	16	23
C(C)(C(C(C(C)=O)O)O)=O	3	7	16	23
C(C(CO)(CC(C=O)=O)O)=O	3	5	18	23
C(CC(C(CC=O)O)=O)(O)=O	3	5	18	23
C(C(C)(C(C(C(CO)O)=O)O)O)=O	3	6	17	23
C(C(C(C=O)(CC(CO)=O)O)O)=O	3	4	19	23
C(C(CC(C=O)=O)O)(CCO)=O	3	5	18	23
C(C(CC(CO)(C(C=O)O)O)O)=O	3	3	20	23
C1(C(COC(C(C1)O)O)O)=O	2	11	12	23
C1(C(CO)OC(C(C1)O)O)=O	2	11	12	23
C(CO)(C(C(CO)O)C(C=O)O)=O	3	5	18	23
C(C1C(C(C(C1O)O)O)O)=O	2	11	12	23
C(C(C(C(C=O)C(CO)=O)O)O)=O	3	4	19	23
C(C(CO)(CO)O)=O	3	4	19	23
C(C(CCO)(C(C=O)(CO)O)O)=O	3	7	16	23
C(C(C(CO)O)(C(CO)(C)O)O)=O	3	9	14	23
C(CC(CO)(CC(C=O)O)O)=O	3	3	20	23
C(CC(C(CO)=O)O)(C(CO)O)=O	3	7	16	23
C(C(C(C(C=O)=O)(CO)O)O)(C)=O	3	4	19	23
C(C(CO)(C(C(CO)=O)CO)O)=O	3	7	16	23
C(C(CO)(C(CO)O)O)=O	3	9	14	23
C(C(C(CO)C(C)(CO)O)=O)=O	3	5	18	23
C(C(C(CO)(C)O)(C(C=O)O)O)=O	3	5	18	23
C(C(CO)C(CC(C(O)=O)O)O)=O	3	7	16	23
C(C)(C(C(C)O)(C(C=O)O)O)=O	3	4	19	23
C(C1C(CC(C)(O1)O)=O)=O	3	2	21	23
C(C(C(C)O)(C(C(C)=O)O)O)=O	3	6	17	23
C(C1C(C(C(C)O1)=O)O)=O	3	1	22	23
C(C(CO)O)(C(C(C)=O)O)=O	3	8	15	23
C1(CC(C(OCC1)=O)O)=O	3	3	20	23
C=C1C(C(C(C1O)O)O)=O	3	2	21	23
C(C(C(C(CO)(C)O)O)=O)=O	3	6	17	23
C(C)(C1C(C(C(O1)O)O)O)=O	2	11	12	23
C(C(C(C(C=C)O)O)O)=O	3	1	22	23
C(C(C(C)O)(CC=O)O)=O	3	3	20	23
C(CC(C(C(C(CO)O)=O)O)O)=O	3	6	17	23
C(CC(C(CC(CO)=O)O)O)=O	3	4	19	23
C(CC(C(C(C(C=C)=O)O)O)O)=O	3	3	20	23
C(C(C(C)O)O)(C(CO)O)=O	3	8	15	23
C(C(C(C(C=C)O)=O)O)=O	3	3	20	23
C(CC(C(C(CO)=O)(CO)O)O)=O	3	6	17	23
C(C(CC(C(C(CO)O)=O)O)O)=O	3	7	16	23
C(CCC(C(C=O)=O)=O)=O	3	3	20	23
C(CCO)(C(C(C=O)=O)CO)=O	3	5	18	23
C(C(C=O)O)(CC(CO)=O)=O	3	4	19	23
C(CC(C=O)(C(C(C)=O)O)O)=O	3	6	17	23
C1(C(C(O)OCC(C1)O)O)=O	2	10	13	23
C(C)(C(CO)(CC(C=O)=O)O)=O	3	5	17	22
C(C(CO)(CC=O)O)(CC=O)=O	3	3	19	22
C(C(CO)(CC(CC=O)=O)O)=O	3	5	17	22
C(C(CO)(C(CO)(CC=O)O)O)=O	3	6	16	22
C(C(C(CO)O)(C(C)O)O)=O	3	8	14	22
C(C)(C(C(C(C(CO)O)O)O)O)=O	3	8	14	22
C(C(C(CCC=O)=O)O)(O)=O	3	6	16	22
C1(C(O)OCC(C(C1)O)O)=O	2	11	11	22
C(C(C(CO)=O)C(CO)O)=O	3	6	16	22
C(C(C)(C(C(C=O)=O)CO)O)=O	3	4	18	22
C(CC(CC(C(O)=O)=O)O)=O	3	5	17	22
C(C(C(CO)(CCO)O)O)=O	3	7	15	22
C(C(C(C(C(C=O)O)O)O)O)=O	3	7	15	22
C(C(C)(C(C(CO)=O)(CO)O)O)=O	3	6	16	22
C1(C(C(C(C(C1CO)O)O)O)O)=O	3	6	16	22
C(CO)=CC(C(CO)=O)=O	3	4	18	22
C(C(C1(CC(CO1)O)O)O)=O	2	8	14	22
C(C1C(C(CC(O1)O)O)O)=O	2	10	12	22
C(C(C(C)O)(C(C(C=C)=O)O)O)=O	3	6	16	22
C(C(C(C(C(C)O)O)=O)O)=O	3	5	17	22
C(CC(C=O)(C(C=O)(CO)O)O)=O	3	5	17	22
C1(COC(CO)C(C1O)O)=O	2	12	10	22
C(CC=O)(C(C(CO)=O)CO)=O	3	7	15	22
C(CO)(C(C(C)O)C(C=O)O)=O	3	4	18	22
C(C(CC(C=O)=O)O)(C(CO)O)=O	3	4	18	22
C(C(CC(CC(CO)=O)O)O)=O	3	4	18	22
C(CC(C(CC(CC=O)O)=O)O)=O	3	4	18	22
C(C(C)=O)(C(C(CO)O)O)=O	3	6	16	22
C(CC1C(C(C(O)O1)O)O)=O	2	9	13	22
C(C(CO)O)(C(CO)C(CO)O)=O	3	8	14	22
C(CCC(C(C=O)O)(CC=O)O)=O	3	1	21	22
C1(CC(CC(CO1)=O)O)=O	3	2	20	22
C(C(C(CC(CO)=O)=O)CO)=O	3	7	15	22
C(C(C(CO)=O)C(C(C)=O)O)=O	3	6	16	22
C(C(CO)(C(C(C=O)=O)CO)O)=O	3	5	17	22
C(CC(C=O)(C(C(CO)=O)O)O)=O	3	4	18	22
C(CC(CC(C(CC=O)O)O)=O)=O	3	2	20	22
C(CC(CC(C(CO)O)=O)=O)=O	3	6	16	22
C(CCCC(C(C(C=O)O)O)=O)=O	3	1	21	22
C(CC(C(C(CO)O)=O)O)(CO)=O	3	6	16	22
C(CC(C(C=O)=O)O)(C(CO)O)=O	3	4	18	22
C(C)(C(C(CC(CO)=O)O)O)=O	3	7	15	22
C(CC(C(C=O)=O)CO)(CO)=O	3	3	19	22
C(C(C1C(CC(O)O1)O)O)=O	2	9	12	21
C(CC(C=O)O)(C(C(C)O)O)=O	3	3	18	21
C(C(C(C(CO)O)O)O)(O)=O	3	8	13	21
C(C(C(C)(OCC=O)O)O)=O	3	2	19	21
C(C(C(C)=O)(C(C(CO)=O)O)O)=O	3	5	16	21
C(CO)(C(C(CO)(C)O)O)=O	3	9	12	21
C(C(CO)(C(C=O)(C(C)=O)O)O)=O	3	6	15	21
C(C1(C(C(C(C1)O)O)O)O)=O	3	6	15	21
C(C1(C(C(C(C1)=O)O)O)O)=O	3	2	19	21
C(CO)O	2	4	17	21
C(C(C(CO)=O)C(C(CO)=O)O)=O	3	4	17	21
C(C(CC=CC=O)O)(O)=O	3	5	16	21
C(C1C(CC(C=O)O1)O)=O	3	2	19	21
C(CC(C=CC(O)=O)O)=O	3	2	19	21
C(C(C(CO)(C(C)O)O)=O)=O	3	4	17	21
C(C)(C(CO)(C(CO)O)O)=O	3	8	13	21
C(C(C=O)(C(C(C)=O)O)O)=O	3	7	14	21
C(C(C)(C(C(C)=O)(CO)O)O)=O	3	6	15	21
C(C(C(CO)(C(CO)(C)O)O)=O)=O	3	5	16	21
C(C(CO)O)=CC(CO)=O	3	5	16	21
C(C(C=CC(C)=O)O)(O)=O	3	4	17	21
C(CO)(C(CO)C(C(CO)O)O)=O	3	8	13	21
C(C(C=O)(C(C(C=O)O)O)O)=O	3	3	18	21
C1(C(C(C(C)(C1O)O)O)O)=O	3	6	15	21
C(C(CO)O)(C(C(C=O)=O)CO)=O	3	4	17	21
C(C(C=O)(C(C=O)(CO)O)O)=O	3	6	15	21
C(CO)(CC=CC(O)=O)=O	3	2	19	21
C(C)(C(CO)(C(C(CO)O)O)O)=O	3	7	14	21
C(C(C(CC(CO)O)=O)(CO)O)=O	3	9	12	21
C(C(C)(C(C(C=O)=O)(CO)O)O)=O	3	4	17	21
C(C(CO)(C(C=O)O)O)(C(C)O)=O	3	3	18	21
C1(C(COCC(C1)O)=O)=O	3	2	19	21
C(CC(C(C(C(CO)O)O)O)=O)=O	3	6	15	21
C1(C(C(O)OC(CO)C1)O)=O	2	9	12	21
C(C1C(C(C(C)(O1)O)O)O)=O	2	9	12	21
C(C(CC(C(C)=O)=O)O)(O)=O	3	7	14	21
C(C(C(C)O)C(C(CC=O)=O)O)=O	3	5	16	21
C(C(C(C(O)=O)O)O)(C(C)O)=O	3	9	12	21
C(CC(C(C)=O)O)(C(CO)O)=O	3	6	15	21
C(C(C)(C(C(CO)=O)CO)O)=O	3	6	15	21
C(C(CO)(C(C=O)(C)O)O)=O	3	6	15	21
C(C(C(CO)O)(CC=O)O)=O	3	4	17	21
C(C(C(C(C(CO)O)O)=O)O)(O)=O	3	6	15	21
C(C(C(C(C(C)=O)=O)CO)O)=O	3	3	18	21
C(CC(C(C(C(O)=O)=O)O)O)=O	3	5	16	21
C(C(CO)CC(C(C=O)O)=O)=O	3	3	18	21
C(CC1(C(C(CO1)O)O)O)=O	2	8	13	21
C1(C(CO)(C(C(C1)=O)O)O)=O	3	2	19	21
C(C(C(C=CC=O)O)O)(O)=O	3	7	14	21
C(C(C(C(CCO)=O)=O)O)=O	3	3	18	21
C(CO)(CC(OCC=O)O)=O	3	3	18	21
C(C(C)(C(C(CC=O)=O)O)O)=O	3	4	17	21
C(CC(C)(C(CC(C=O)=O)O)O)=O	3	2	19	21
C(C(C)(C(C(O)=O)O)O)=O	3	4	17	21
C(CC(C(C(C=O)=O)C(C)O)O)=O	3	4	17	21
C(C(C(CO)O)=O)(CCO)=O	3	5	16	21
C(C(C(C)(C(C=O)O)O)O)(O)=O	3	5	16	21
C(C(CO)C(C(C(CO)O)O)O)=O	3	5	16	21
C(C(C(COC(C=O)O)O)O)=O	3	2	18	20
C(C(C(C(C=C)=O)(C(C)O)O)O)=O	3	2	18	20
C(C(CO)CC=O)(C(C=O)O)=O	3	2	18	20
C(CCO)(C(CO)(C(CO)O)O)=O	3	7	13	20
C(CC(C(CO)O)CC(C=O)=O)=O	3	3	17	20
C(C(C(C(C=O)(C(C)=O)O)O)O)=O	3	3	17	20
C(C(CO)(C(C=CC=O)O)O)=O	3	6	14	20
C(C(C(C(CCO)=O)=O)CO)=O	3	4	16	20
C(C(C(C)O)C(C=O)O)(CC=O)=O	3	3	17	20
C(CO)(C(C(CCO)O)O)=O	3	7	13	20
C(C(CO)(C(C(CCO)O)O)O)=O	3	5	15	20
C1(C(CCC(CO1)=O)O)=O	3	3	17	20
C1COC(C(C(C=1)=O)O)O	3	2	18	20
C(C(C)O)(C(C(C=O)=O)O)=O	3	4	16	20
C(C(C(C(CO)O)O)O)(CCO)=O	3	7	13	20
C(C1(C(C(C(CO1)O)O)O)O)=O	2	8	12	20
C1C(C(C(C=1CO)=O)O)O	3	1	19	20
C(C(CCC(C=O)O)O)(O)=O	3	5	15	20
C(CC(C)(C(CO)O)O)=O	3	2	18	20
C(CC(C=O)O)(CC(CC=O)O)=O	3	2	18	20
C(CC(CCC(C=O)=O)(CO)O)=O	3	2	18	20
C(C(CC(CO)(C(CO)O)O)=O)=O	3	5	15	20
C(C(CO)(C(C)(C(CO)O)O)O)=O	3	6	14	20
C(C(COCC(CO)=O)O)=O	3	2	18	20
C(C)(C(CC(C(O)=O)=O)O)=O	3	5	15	20
C(CC(CO)(C(C(CO)=O)O)O)=O	3	5	15	20
C(CC(CC(CO)=O)=O)(O)=O	3	5	15	20
C(CC(CC(CC(C=O)=O)O)O)=O	3	1	19	20
C(C(C(CC(C=O)=O)O)C(C)O)=O	3	4	16	20
C1(CC(CC(CO1)O)=O)=O	3	2	18	20
C1(C(COC(CO)C1)=O)=O	3	2	18	20
C(C(C(O)=O)O)(CC(C)=O)=O	3	6	14	20
C(CC(CO)(CC(CO)=O)O)=O	3	5	15	20
C(C(C(CC(C(C)=O)O)=O)O)=O	3	3	17	20
C(CC(CC(C(CC=O)=O)O)O)=O	3	2	18	20
C(C(CCO)(C(C=O)O)O)(O)=O	3	5	15	20
C(C(C)(C(C(CCO)=O)O)O)=O	3	5	15	20
C1(CC(C(C(C1(CO)O)O)O)O)=O	3	5	15	20
C(C)(C(C(C(C(O)=O)=O)O)O)=O	3	5	15	20
C(C(C(C(C=C)(CC=O)O)O)O)=O	3	1	19	20
C(CC(C(CC(C(C)=O)=O)O)O)=O	3	2	18	20
C(CC(C(C(C=O)=O)O)O)(O)=O	3	3	17	20
C(C(CCO)(C(C(CO)=O)O)O)=O	3	5	15	20
C(CC(CO)(CCO)O)=O	3	3	17	20
C(C(CO)(C(CO)(CCO)O)O)=O	3	7	13	20
C1(COC(C(CO)O)C1O)=O	2	11	9	20
C(C(C=CCC=O)O)(O)=O	3	4	16	20
C(CO)(C(CO)(C(CO)O)O)=O	3	8	12	20
C(C(CCO)(CC=O)O)=O	3	1	19	20
C(C(C)(C(C=O)C(CO)=O)O)=O	3	5	15	20
C(CC(CO)(C(C(C=O)=O)O)O)=O	3	2	18	20
C(C(C(C(CO)(CCO)O)O)=O)=O	3	5	15	20
C(C(C(C)=O)(C(C(C)=O)O)O)=O	3	6	14	20
C(CC(C=O)O)(C(CO)(CO)O)=O	3	9	11	20
C(C(C(CO)(CO)O)C(C=O)O)=O	3	6	14	20
C(C(C(C(CO)O)O)(CC=O)O)=O	3	4	16	20
C1(C(O)OC(C(CO)O)C1)=O	2	10	10	20
C(CC(CO)(C(C(C)=O)O)O)=O	3	5	15	20
C(C(C)(CC(C(CO)O)=O)O)=O	3	4	15	19
C(C(CC(CO)(CCO)O)=O)=O	3	3	16	19
C1C(C(C(C=1)=O)(CO)O)O	3	4	15	19
C(C(C(C)(C(C(C)=O)O)O)O)=O	3	2	17	19
C(C(C(CC(C(CO)=O)O)=O)O)=O	3	2	17	19
C(C(C(CO)=O)C(CO)(C)O)=O	3	6	13	19
C(C(C(C=O)C(C=O)O)O)=O	3	5	14	19
C(C(CO)O)(CC(C(O)=O)=O)=O	3	4	15	19
C(C(C1(C=CCO1)O)O)=O	3	2	17	19
C(C(C(C=O)=O)O)=CCO	3	5	14	19
C(C(CO)(C(C)O)O)=O	3	5	14	19
C(CCO)(CC(C(O)=O)=O)=O	3	4	15	19
C(C)(C(CO)(C(C)O)O)=O	3	5	14	19
C(C(CC(C)(C(CO)O)O)=O)=O	3	2	17	19
C(C(CO)(C(C=O)C(CO)=O)O)=O	3	4	15	19
C(CO)(CCC(C(O)=O)=O)=O	3	4	15	19
C(C(CO)O)(CC(C(CO)O)O)=O	3	6	13	19
C(CC(C(C=O)O)CC(CO)=O)=O	3	1	18	19
C(C(C(C(C)(C(CO)O)O)O)=O)=O	3	3	16	19
C(CC(CC(C=O)=O)O)(O)=O	3	3	16	19
C(C(C(C)(CC(CO)=O)O)O)=O	3	2	17	19
C(C1C(CCC(O1)O)=O)=O	3	2	17	19
C1(C(C(C(CC1O)O)O)O)=O	3	5	14	19
C(C(C(CC(CO)O)O)O)(O)=O	3	8	11	19
C(CC(CO)(OCC=O)O)=O	3	2	17	19
C1(C(O)OCC(C(C1O)O)O)=O	2	9	10	19
C(CO)(CCOC(C=O)O)=O	3	2	17	19
C(C)(C(C(OCC=O)O)O)=O	3	1	18	19
C(C(C=CC(C(CO)O)=O)O)=O	3	4	15	19
C(CC(C(CCO)=O)O)(CO)=O	3	5	14	19
C(C(C(CO)=O)C(C(CO)O)O)=O	3	5	14	19
C(C(CCO)(C(C(C=O)=O)O)O)=O	3	3	16	19
C1(CC(CC(C1O)=O)O)=O	3	2	17	19
C(C(C(CO)O)(CC(CO)=O)O)=O	3	4	15	19
C(CC(CO)(C(CO)O)O)=O	3	5	14	19
C(C(C(CO)(CO)O)=O)=O	3	6	13	19
C(CO)(CC(C(C(CO)O)O)O)=O	3	7	12	19
C(CC(C(CC(C(C)=O)O)=O)O)=O	3	2	17	19
C(C(C(C(C=O)=O)C(C)O)O)(C)=O	3	4	15	19
C(CC(CC(C=O)(CC=O)O)O)=O	3	1	18	19
C1(CC(CC(CO)O1)=O)=O	3	3	16	19
C1(C(C(CO)OC(C1)O)O)=O	2	9	10	19
C1(CC(C(C(C)=O)O1)O)=O	3	2	17	19
C(CC(C)(C(C(CC=O)=O)O)O)=O	3	3	16	19
C(C(CO)(CC=O)O)(C(CO)O)=O	3	3	16	19
C(CC(C(C(CCC=O)=O)O)O)=O	3	1	18	19
C(C(CC(OCC=O)O)O)=O	3	3	16	19
C(C(C(C=CC(O)=O)O)O)=O	3	3	16	19
C(CC1CC(C(O1)=O)O)=O	3	3	16	19
C(C(CC(C(CCO)=O)=O)O)=O	3	3	16	19
C(C1C(CC(CO)(O1)O)O)=O	2	8	11	19
C(C1(CCC(CO1)=O)O)=O	3	2	17	19
C(C(C(CO)O)O)(C(C)O)=O	3	6	13	19
C(CC(C=O)(C(C=O)(C)O)O)=O	3	3	15	18
C(C(C=CC(CO)O)O)=O	3	5	13	18
C1C(OC(C(C=1)=O)CO)O	3	2	16	18
C(CC(C(C(C=O)O)O)CC=O)=O	3	1	17	18
C1(C(O)OC(CO)C(C1)O)=O	2	9	9	18
C(C(CC(CO)(CO)O)=O)=O	3	4	14	18
C(CC(C(CC=O)O)O)=O	3	2	16	18
C(CC(C(C(CO)(C)O)O)=O)=O	3	4	14	18
C(CC(C(C(C(O)=O)O)O)O)(O)=O	3	6	12	18
C(C1(C(C(CC1O)O)O)O)(O)=O	3	5	13	18
C(CO)(CCC(C=O)(CC=O)O)=O	3	2	16	18
C(C)(C(CO)(CO)O)=O	3	5	13	18
C(C(C(C=O)(C(C=O)O)O)O)=O	3	4	14	18
C1(CC(C(CCO1)=O)O)=O	3	2	16	18
C(CC(C(O)=O)O)(C(C)O)=O	3	5	13	18
C(C(C(C(C(C)=O)O)=O)O)=O	3	2	16	18
C(C(C(CO)O)(CC(C=O)=O)O)=O	3	2	16	18
C(CC(CO)(C(C(O)=O)O)O)=O	3	4	14	18
C(C(CC(C(CO)=O)O)O)(O)=O	3	8	10	18
C(CC(C(CC(O)=O)O)=O)=O	3	4	14	18
C1(CC(C(CC=O)O1)O)=O	3	2	16	18
C(C(C(CO)(C(CO)O)O)O)(O)=O	3	7	11	18
C(C(CO)(CC(C(CO)=O)O)O)=O	3	4	14	18
C(C(CC(C(CO)=O)(CO)O)O)=O	3	3	15	18
C(C(C(CCC(CC=O)O)=O)O)=O	3	1	17	18
C(C(C(C=O)O)O)(C(CO)(C)O)=O	3	1	17	18
C(C(CO)(CC(C(C)=O)=O)O)=O	3	4	14	18
C(CC(C(C=O)=O)(CO)O)(CO)=O	3	1	17	18
C1(C(CC(C1(CO)O)O)O)=O	3	6	12	18
C(C(CO)(C(CO)(C)O)O)=O	3	6	12	18
C(C(C(CO)C(CO)(CO)O)=O)=O	3	5	13	18
C(C(C(CO)(C)O)O)(C(CO)O)=O	3	6	12	18
C1(C(C(C(C(CO1)O)O)O)O)=O	2	9	9	18
C1(C(C(C(CO)C1O)O)O)=O	3	4	14	18
C(C(C=O)(C(C(CCO)=O)O)O)=O	3	5	13	18
C(C(CO)=O)(C(CO)C(CO)O)=O	3	4	14	18
C1(CC(C=O)OC1(C)O)=O	3	2	16	18
C(C(CC(C=O)O)O)=O	3	3	15	18
C(C(C=O)(C(C(CC=O)O)O)O)=O	3	3	15	18
C(C(C(C(CCO)O)O)O)(O)=O	3	7	11	18
C(C(C(C(CO)C(CO)O)=O)=O)=O	3	2	16	18
C(C(C=O)(C(C(CO)=O)O)O)=O	3	5	13	18
C1(C(CO)C(C(C1O)=O)O)=O	3	2	16	18
C(C(C=CC(CO)O)O)(O)=O	2	10	8	18
C(CO)(CCC(CO)=O)=O	3	3	15	18
C(C=CC(CO)=O)(CO)=O	3	3	15	18
C(CO)(C(CO)(C(CO)(C)O)O)=O	3	7	11	18
C(C(C=O)O)(C(C(C)=O)CO)=O	3	4	14	18
C(C(CO)O)(C(C(CO)=O)CO)=O	3	6	12	18
C(C(CCO)O)(C(CO)O)=O	3	6	12	18
C(CO)(C(CO)(C(C)O)O)=O	3	6	12	18
C(CC(C=O)CC=O)(C(CO)O)=O	3	2	16	18
C1(CCC(C(C1O)O)=O)=O	3	3	15	18
C1(C(C(C=O)(O)OCC1)O)=O	3	2	16	18
C(C(CCO)(C(C(C)=O)O)O)=O	3	4	14	18
C(C)(C(C=CC(O)=O)O)=O	3	2	16	18
C(CO)(C(CO)C(CO)(C)O)=O	3	7	11	18
C(C(CO)CO)(CC(C=O)=O)=O	3	4	14	18
C(CO)(C(CO)(CC(CO)=O)O)=O	3	3	14	17
C(C(CCO)(C(C(O)=O)O)O)=O	3	4	13	17
C(C1(C(CCC1O)=O)O)=O	3	3	14	17
C(C(C(CO)(C)O)(CC=O)O)=O	3	3	14	17
C(C(C(CO)(C)O)O)(O)=O	3	4	13	17
C(C(C=O)(C(CC(C=O)O)O)O)=O	3	3	14	17
C(C(CO)(C(CO)(CO)O)O)=O	3	6	11	17
C(CO)(C(CO)(CO)O)=O	3	5	12	17
C(C(C(CC(CO)CC=O)=O)O)=O	3	1	16	17
C1C(C(OCC(C=1)=O)O)O	3	2	15	17
C(C(C(C)O)(CC=O)O)(CC=O)=O	3	2	15	17
C(CC1C(C(C(O1)=O)O)O)=O	3	3	14	17
C(C(C(CCC=O)=O)(CO)O)=O	3	4	13	17
C(C(C1C(CC(O1)O)O)=O)=O	3	3	14	17
C(CO)=CC(C(C=O)=O)=O	3	3	14	17
C(CCO)(C(C(C=O)=O)(CO)O)=O	3	3	14	17
C(C)(C(CO)(C(CO)(C)O)O)=O	3	6	11	17
C(C(C(C)=O)(C(C(CO)O)O)O)=O	3	4	13	17
C(CC(C(C(C=O)C(C)O)=O)O)=O	3	3	14	17
C(CO)(C(C(C)O)CC(C=O)=O)=O	3	2	15	17
C(CC(C(CCC(CO)=O)=O)O)=O	3	1	16	17
C(CC(C(CCO)=O)=O)(O)=O	3	3	14	17
C(C)(O)=O	3	1	16	17
C(C(C(C)(C(C=O)O)O)O)=O	3	5	12	17
C(CCO)(C(C(C(CO)O)=O)O)=O	3	5	12	17
C(C(C(CO)O)O)(C(CO)CO)=O	3	6	11	17
C(C(CCO)(CC=O)O)(O)=O	3	4	13	17
C(C)(C(C(CO)(C(CO)O)O)O)=O	3	6	11	17
C(CC(C(C(CCO)=O)O)=O)=O	3	4	13	17
C(C(C=O)O)(CC(CCO)=O)=O	3	3	14	17
C(CO)(CC(CO)(CO)O)=O	3	7	10	17
C(C)(C(C(CO)(CO)O)O)=O	3	7	10	17
C(C(C(C(CO)(CO)O)O)=O)=O	3	3	14	17
C(C(CO)O)(CCC(C(O)=O)O)=O	3	5	12	17
C(C(CO)C(C(O)=O)O)(CCO)=O	3	4	13	17
C(C(CO)(CC(C(C=O)O)=O)O)=O	3	2	15	17
C(C(C(C(CCO)O)=O)=O)=O	3	3	14	17
C(CC(C(C=O)=O)C(C)O)(CO)=O	3	2	15	17
C(C(C(C(C(C)=O)O)=O)CO)=O	3	4	13	17
C(CC(C=O)O)(C(C=O)C(C)O)=O	3	3	14	17
C(CC(C(C(CC(C)=O)=O)O)O)=O	3	1	16	17
C(C(C(CC(C(CO)O)O)=O)O)=O	3	4	13	17
C(C)(C(CC(C=O)O)(CC=O)O)=O	3	1	16	17
C(CC(C=O)O)(C(C)(CC=O)O)=O	3	1	16	17
C(CC(CC(CO)(CC=O)O)=O)=O	3	2	15	17
C(C(C(CC(C)(CC=O)O)=O)O)=O	3	2	15	17
C(C(CCO)(CC(C=O)=O)O)=O	3	1	16	17
C(CCC(C=O)=O)(C(C(C)O)O)=O	3	2	15	17
C(C(C(C(CCO)O)=O)O)(O)=O	3	6	10	16
C(C(C(CO)OC(C=O)O)O)=O	3	2	14	16
C(C=CC(C(CO)(C(C)O)O)=O)=O	3	2	14	16
C(C(CO)C1(C(C(CO1)O)O)O)=O	3	3	13	16
C(C(C(CO)O)(C(C)O)O)(O)=O	3	5	11	16
C(C)(C(COC(C=O)O)O)=O	3	1	15	16
C1(CC(C=O)(O)OCC1O)=O	3	2	14	16
C(C1(C(C(C(CO)O1)O)O)O)=O	2	6	10	16
C(CC(C(C=O)O)(CC(C)=O)O)=O	3	1	15	16
C(CC=O)(C(C(C)=O)(CO)O)=O	3	4	12	16
C(C1(CO)C(C(CC(O1)O)O)O)=O	3	3	13	16
C(C1(CO)C(C(C(C)(O1)O)O)O)=O	3	3	13	16
C(C(COC(C(C)=O)O)O)=O	3	1	15	16
C(C(C(CC(C)=O)=O)(CO)O)=O	3	4	12	16
C(C(CO)=O)(C(CCO)O)=O	3	4	12	16
C(C(C)O)(C(C(CO)=O)O)=O	3	4	12	16
C(CO)(C(CC(CO)O)O)=O	3	5	11	16
C(C(C(CC(CO)O)O)=O)(O)=O	3	4	12	16
C(C(CO)O)(CC(CO)(C)O)=O	3	5	11	16
C(C(C(CO)O)(C(CO)O)O)=O	2	7	9	16
C(C(C(C)O)(C(C=CC=O)O)O)=O	3	4	12	16
C(C(C(C)=O)(C(CO)O)O)=O	3	4	12	16
C(C(CO)C(C)O)(CC(C=O)=O)=O	3	2	14	16
C(C(C(C=CC(CC=O)O)O)O)=O	3	1	15	16
C(C(C(CO)(CC(CO)O)O)=O)=O	3	1	15	16
C(C(C(C)O)(CC(CO)=O)O)=O	3	2	14	16
C(CC(CCO)(CC(C=O)=O)O)=O	3	1	15	16
C(C)(C(CC(C=O)(CC=O)O)O)=O	3	1	15	16
C(C(CC(C=O)=O)O)(CC(C)O)=O	3	2	14	16
C1(CCC(OC1CO)=O)=O	3	3	13	16
C(CC(CC(CC(CO)=O)=O)O)=O	3	2	14	16
C(CC(C(C(CO)(CO)O)O)=O)=O	3	6	10	16
C(CC(C(C(CO)(CO)O)=O)O)=O	3	6	10	16
C(C(C(C(C(C)=O)=O)C(C)O)O)=O	3	2	14	16
C1C(C(C(C(C(O)O1)O)O)O)O	1	7	9	16
C1(C(C(C(C1(C)O)O)O)O)=O	3	3	13	16
C(CO)(C(CO)C(CO)(CO)O)=O	3	7	9	16
C1(CC(C(CC1O)=O)O)=O	3	2	14	16
C1(CC(C(C(CO1)O)O)O)=O	2	8	8	16
C1(C(CC(CO)(C1O)O)O)=O	3	3	13	16
C1(COC(C(CO)O)(C1)O)=O	3	3	13	16
C1(C(C(CO)O)OCC1O)=O	3	6	10	16
C(CC1C(C(C(O)O1)=O)O)=O	3	2	14	16
C(C(C(CC(CO)O)=O)=O)(O)=O	3	2	14	16
C(C=CC(C(CO)O)=O)(O)=O	3	3	13	16
C(CO)(CC(C(C(O)=O)=O)O)=O	3	3	13	16
C1C(O)OCC(C(C=1)=O)O	3	2	14	16
C(C(C(C)=O)(C(C)O)O)=O	3	3	13	16
C(C(C)(C(C=O)(C(C)=O)O)O)=O	3	4	12	16
C(C1C(C(C(O1)=C)O)O)=O	3	1	15	16
C(C1C(C(C=CO1)O)O)=O	3	1	15	16
C(C(C(CO)O)O)=CC=O	3	3	13	16
C1(C(C(C(OCC1)=O)O)O)=O	3	3	13	16
C(CC(CO)(CC=O)O)=O	3	2	14	16
C1(C(C(CC(CO1)=O)O)O)=O	3	3	13	16
C(C(C(CO)O)O)=CC(O)=O	2	8	8	16
C(C(C=O)(C(C(CO)O)O)O)=O	3	4	12	16
C(C(C1C=CC(O)O1)O)=O	3	2	14	16
C(C(C=CC(CO)=O)O)(O)=O	3	6	10	16
C1(C(CC(C(C)=O)O1)O)=O	3	3	13	16
C(C(C)(CC(C(C=O)O)=O)O)=O	3	1	15	16
C(C(C1CC(C(O)O1)O)O)=O	3	3	13	16
C(CC(C(C(C)=O)O)=O)(O)=O	3	3	13	16
C1C(C(C(C=1C=O)O)O)O	3	2	14	16
C(C(C(CO)O)=O)(CC(CO)O)=O	3	2	14	16
C(CC(C(C(CO)CO)=O)=O)=O	3	4	12	16
C(C(CO)O)(C(CO)O)=O	3	4	12	16
C(C(C1(C(CCO1)O)O)O)=O	3	2	14	16
C(C)(CC(CO)=O)=O	4	16	0	16
C(CO)(C(C(CO)(CCO)O)O)=O	3	5	10	15
C(C(CO)OCC(CO)=O)=O	3	2	13	15
C(C(CO)(C(C=O)(CO)O)O)=O	3	5	10	15
C1(C(CC(C(C1)O)O)=O)=O	3	2	13	15
C1(CC(C(C(CO)O)O1)=O)=O	3	5	10	15
C(C(C(CO)(C)O)O)(CCO)=O	3	5	10	15
C1(C(C(CO)O)OC(C1CO)O)=O	3	3	12	15
C(C(CCO)(CC(CO)=O)O)=O	3	2	13	15
C(C(C=O)(C(CC(CO)=O)O)O)=O	3	3	12	15
C1(C(CO)OC(CO)(C1)O)=O	3	3	12	15
C(C(CCO)(C(C(C)=O)O)O)(O)=O	3	4	11	15
C1(C(C(C(C(C)=O)O1)O)O)=O	3	3	12	15
C(CC(C(CC(CCO)=O)=O)O)=O	3	1	14	15
C(CC(C=O)(CC=O)O)(CCO)=O	3	2	13	15
C(C(C(C)O)(CC(CC=O)=O)O)=O	3	2	13	15
C(CC(CC(C(C(C)=O)O)=O)O)=O	3	1	14	15
C(C(C(C)O)CC=O)(C(C=O)O)=O	3	1	14	15
C(C(C(C)O)CC(C(C=O)O)=O)=O	3	1	14	15
C(CC(CC(C=O)O)(CC=O)O)=O	3	2	13	15
C(C(CO)(CC(C(CO)O)O)O)=O	3	2	13	15
C(C(C(C=CCO)=O)O)(O)=O	3	6	9	15
C(C(C1(C(C(CO1)O)O)O)O)=O	3	1	14	15
C1(COC(CC(C1O)O)O)=O	3	3	12	15
C(CC(C(C(CO)C(C)O)=O)=O)=O	3	2	13	15
C(C(CCO)(CC=O)O)(CC=O)=O	3	1	14	15
C(C(CC(C(C)=O)(CO)O)O)(O)=O	3	4	11	15
C1(CCC(OCC1O)=O)=O	3	2	13	15
C(C1C(C=CC(O)O1)O)=O	3	2	13	15
C(C(C1C(C=CO1)O)O)=O	3	1	14	15
C(C)(C(CO)(C(CO)(CO)O)O)=O	3	6	9	15
C(CCO)(C(C(C=O)=O)C(C)O)=O	3	2	13	15
C(C(C=CC(C(C(C)O)O)=O)O)=O	3	2	13	15
C(CO)(C(C(C)(C(CO)O)O)O)=O	3	4	11	15
C(C(CO)C1C(C(C(O)O1)O)O)=O	3	3	12	15
C(C(CO)(C1(CC(CO1)O)O)O)=O	3	3	12	15
C(C(C=O)(C(C)(C(C=O)O)O)O)=O	3	2	13	15
C(C1C(C(C(CO1)O)O)O)=O	3	3	12	15
C(C1(CO)C(CC(CO)(O1)O)O)=O	3	3	12	15
C1(CC(C(C(CO1)O)O)=O)=O	3	3	12	15
C(C)(C1(CO)C(C(C(O1)O)O)O)=O	3	3	12	15
C1(C(C(COC(C1CO)O)O)O)=O	3	3	12	15
C1(C(O)OC(C(C)=O)C1O)=O	3	2	13	15
C(C(CO)=O)(C(C(CO)O)O)=O	3	1	14	15
C(C(CO)(C(CO)O)O)(O)=O	3	5	10	15
C(CC(C(C(CO)=O)O)O)(O)=O	3	5	10	15
C1(C(C(O)OCC(C1CO)O)O)=O	3	3	12	15
C1(COC(C(C(C1CO)O)O)O)=O	3	3	12	15
C1(CC(C=O)(OC1CO)O)=O	3	2	13	15
C(CC(C(C(CO)O)=O)O)(O)=O	3	5	10	15
C(C(C=CC(C=O)O)O)=O	3	4	11	15
C1(CC(OC1(CO)C(CO)O)O)=O	3	3	12	15
C1(C(C(C(O)OCC1CO)O)O)=O	3	3	12	15
C(C(C(CC(CO)(C)O)=O)O)=O	3	2	13	15
C1(C(COC(CO)(C1)O)O)=O	3	4	11	15
C(C(CC(C(CO)=O)CO)O)(O)=O	3	4	11	15
C(C1(CC(C(CO1)O)O)O)=O	2	6	9	15
C1(C(O)OC(CO)C(C1O)O)=O	2	7	8	15
C1(C(CO)OCC(C1O)O)=O	3	4	11	15
C1(C(C(CO)(O)OCC1)O)=O	3	3	12	15
C1(CCOC(C(C1(CO)O)O)O)=O	3	3	12	15
C(C(C=O)(C(C(C(C)=O)O)O)O)=O	3	2	13	15
C(C1(C(CC(CO1)=O)O)O)=O	3	2	13	15
C(C(C(C(CCO)O)=O)(CO)O)=O	3	4	11	15
C(CC(CC(C(CCO)=O)=O)O)=O	3	1	13	14
C1(C(COC(C(C1CO)O)O)O)=O	3	3	11	14
C1(COC(CO)(C(C1)O)O)=O	3	3	11	14
C(CCO)(C(C(C(O)=O)=O)O)=O	3	3	11	14
C(CC(C=CC(C(CO)O)=O)O)=O	3	1	13	14
C1(C(C(C(C(CO)O)O1)O)O)=O	2	9	5	14
C1(C(CO)OC(C(C1CO)O)O)=O	3	3	11	14
C1(C(CO)OC(C(C1)=O)O)=O	3	2	12	14
C1(C(O)OCC(C(C1CO)O)O)=O	3	3	11	14
C1(C(O)OCC(CC1O)=O)=O	3	2	12	14
C1(C(C(COCC1O)O)O)=O	3	4	10	14
C(C1C(CC(C(O1)O)O)O)=O	3	2	12	14
C(CC(C(CC=O)O)(CC=O)O)=O	3	1	13	14
C1(C(COC(C(C1)=O)O)O)=O	3	2	12	14
C(C)(C(C(C)O)(CC(C=O)=O)O)=O	3	1	13	14
C1(C(CCOC(C1O)O)O)=O	3	3	11	14
C(CC(CC(C(C(C)O)O)=O)=O)=O	3	2	12	14
C(C(C(C(CCO)=O)=O)C(C)O)=O	3	2	12	14
C(CC=O)(C(C(CO)=O)C(C)O)=O	3	3	11	14
C(C1C(C(C(CO1)O)O)=O)=O	3	1	13	14
C(CC(CO)O)(C(CO)(CO)O)=O	3	5	9	14
C(C(C(CO)(CCO)O)O)(O)=O	3	5	9	14
C(C(C(CC(CO)=O)=O)C(C)O)=O	3	3	11	14
C1(CC(COC(C1(CO)O)O)O)=O	3	3	11	14
C1(CC(C(OC1CO)=O)O)=O	3	4	10	14
C1(CC(O)OCC(C1(CO)O)O)=O	3	3	11	14
C(C(CO)O)(CC(CO)(CO)O)=O	3	5	9	14
C(C(C(C(CO)(CCO)O)=O)O)=O	3	2	12	14
C1OC(C(C=1)=O)C(CO)O	3	1	13	14
C1OCC(C(C(C=1)=O)O)O	3	1	13	14
C(CC(C(C(C=CC=O)O)O)O)=O	3	1	13	14
C(C(C=O)(C(C=O)(CCO)O)O)=O	3	3	11	14
C(C)(C(CO)OC(C=O)O)=O	3	1	13	14
C1(C(CC(C(CO1)O)O)O)=O	2	7	7	14
C(C(CCO)=O)(CCO)=O	3	2	12	14
C(C1(C=CC(C1O)O)O)=O	3	3	11	14
C1(CC(C(C(C=O)O1)O)O)=O	3	1	13	14
C(CC(C(O)=O)O)(C(CO)CO)=O	3	5	9	14
C(C(CO)CO)(C(C(C=O)=O)O)=O	3	3	11	14
C(C1C(C(C(CO)O1)O)O)=O	3	4	10	14
C(C(C1CC(CO1)O)=O)=O	3	1	13	14
C(C(CC(C(O)=O)O)O)(CCO)=O	3	4	10	14
C1(C(C(C(C(CO)O1)O)O)O)=O	2	8	6	14
C(C(COC(C(CO)=O)O)O)=O	3	2	12	14
C(C)(C(C(CO)(CCO)O)O)=O	3	4	10	14
C(C(C(C)=O)(C(CO)(C)O)O)=O	3	4	10	14
C(CO)(CC(CO)(C(CO)O)O)=O	3	4	10	14
C(C(C1OCC(C=1)O)O)=O	3	1	13	14
C(C(C(CO)(CO)O)O)(O)=O	3	6	8	14
C(C(C(CCC(O)=O)=O)O)=O	3	2	12	14
C(C(C)(CC(C=O)O)O)(O)=O	3	1	13	14
C(C(C(C)(C(CO)O)O)O)(O)=O	3	4	10	14
C(C(C1(CC(CO1)O)O)=O)=O	3	3	11	14
C(C)(C(C(C)(C(CO)O)O)O)=O	3	3	11	14
C1(C(CC(C(CO1)O)O)=O)=O	3	3	10	13
C1(CC(C(OCC1O)=O)O)=O	3	3	10	13
C1(COC(CCO)(C1O)O)=O	3	1	12	13
C(C1C(C=C(CO)O1)O)=O	3	1	12	13
C(C1CC(C(C(O1)O)O)O)=O	3	2	11	13
C(C(C(COC(CO)=O)O)O)=O	3	2	11	13
C1(CCOC(C(C1O)=O)O)=O	3	2	11	13
C(C(C1(CC(CO1)O)O)O)(O)=O	3	5	8	13
C1(C(C(O)OCC(C1)O)=O)=O	3	2	11	13
C(CO)(CC(C)(C(CO)O)O)=O	3	3	10	13
C(C(C(CO)(CO)O)O)(CCO)=O	3	5	8	13
C1(CC(C(C(CO)O1)O)O)=O	2	8	5	13
C1(C(CO)OC(C(C(C1)O)O)O)=O	3	3	10	13
C(CO)(CC(CO)(CCO)O)=O	3	4	9	13
C1C(CO)OC(C(C=1)=O)O	3	2	11	13
C1(CC(C(C(CO)O)O1)O)=O	2	9	4	13
C(C(C(CO)O)(CCO)O)(O)=O	3	4	9	13
C1(C(C(O)OC(CO)C1CO)O)=O	3	3	10	13
C1C(COC(C(C=1)=O)O)O	3	2	11	13
C1(CC(C(C(C=O)O)O1)O)=O	3	2	11	13
C(C(C=O)(C(CO)(CCO)O)O)=O	3	4	9	13
C1(CC(C(O)OCC1(CO)O)O)=O	3	3	10	13
C(C=CC(C(CO)(CO)O)=O)=O	3	4	9	13
C(C(C=O)(C(C)(C(CO)O)O)O)=O	3	3	10	13
C1(COC(C(CC1O)O)O)=O	3	3	10	13
C1(C(CC(O)OCC1O)O)=O	3	4	9	13
C(C(C(C=CCO)=O)(CO)O)=O	3	4	9	13
C(C(CO)(CO)O)(CC(CO)=O)=O	3	5	8	13
C(CCO)(C(C(CO)=O)(CO)O)=O	3	4	9	13
C1(COC(C)(C(C1O)O)O)=O	3	1	12	13
C(C(CO)(CO)O)(CC(C=O)=O)=O	3	3	10	13
C(C(C(CO)=O)C(CO)(CO)O)=O	3	4	9	13
C(C(CCO)(C(C=O)(C)O)O)(O)=O	3	2	11	13
C(C(C(C(CO)=O)C(C=O)O)O)=O	3	2	11	13
C1(CC(CO)OC(C1(CO)O)O)=O	3	3	10	13
C(C(C=O)(CC(CO)O)O)(O)=O	3	1	12	13
C(C(C(CO)(CO)O)(CC=O)O)=O	3	3	10	13
C(C(CO)(CC(CC=O)O)O)(O)=O	3	1	12	13
C(CO)(C1C(CC(O1)O)O)=O	3	3	10	13
C1(C(C(CO)O)OC(C1O)O)=O	3	2	11	13
C(C(C=CC(CO)=O)(CO)O)=O	3	3	10	13
C(C(C(C)O)(CC(C(C)=O)=O)O)=O	3	2	11	13
C(C(C=O)(C(C=O)(C)O)O)=O	3	3	10	13
C1C(C(C(C(CO)(O)O1)O)O)O	2	6	7	13
C(CC(C(C(CO)O)O)O)(O)=O	3	3	10	13
C1(C(C(C(C1(CO)CO)O)O)O)=O	3	2	11	13
C(C(C=O)(C(CO)(CC=O)O)O)=O	3	2	11	13
C1(C(O)OC(C(CO)O)C1O)=O	2	6	7	13
C(C(CC(C(CC(C)O)=O)=O)O)=O	3	1	12	13
C(C(CC(CCO)O)O)(O)=O	3	4	9	13
C(C(CO)O)O	3	3	10	13
C(C(CO)(C1C(CC(O)O1)O)O)=O	3	3	10	13
C1(C(C(COC(C1O)O)O)O)=O	3	2	11	13
C(C(C(C(C)=O)(C(C=O)O)O)O)=O	3	2	11	13
C(C(C=O)(C(CO)O)O)=O	3	3	10	13
C1(COCC(C(C1(CO)O)O)O)=O	3	2	11	13
C(CC(CC(C(O)=O)O)O)(O)=O	3	4	8	12
C(C(C=O)(C(C)O)O)=O	3	2	10	12
C1(C(CO)OC(CC1O)O)=O	3	3	9	12
C1(C(CO)(O)OCC(C1)O)=O	3	3	9	12
C1(C(C(O)OC(CO)C1)=O)=O	3	2	10	12
C(C1(CO)C(C(C(C1O)O)O)O)=O	3	2	10	12
C1(C(CO)OCC(C(C1O)O)O)=O	3	2	10	12
C1(CC(C(C(CO)O1)O)=O)=O	3	4	8	12
C1(C(C(CC(CO1)O)=O)O)=O	3	3	9	12
C(CC(C(C(CO)O)=O)CC=O)=O	3	1	11	12
C1(C(C(CO)OC(C1CO)O)O)=O	3	3	9	12
C1(C(O)OC(CO)C(C1CO)O)=O	3	3	9	12
C(C1C(C(C(O1)O)O)O)(CCO)=O	3	2	10	12
C(C(CO)CO)(C(C(CO)=O)O)=O	3	4	8	12
C1(C(O)OC(C(CO)O)C1CO)=O	3	3	9	12
C1(C(CC(C(CO)O)O1)O)=O	2	8	4	12
C(C(C=O)O)(C(C(C)=O)C(C)O)=O	3	2	10	12
[C](C(O)=O)(C(C(C(CO)O)O)O)O	3	1	11	12
C(C1(C(C(C(CO1)O)O)O)O)(O)=O	3	2	10	12
C(CC(C(C(C=CCO)=O)O)O)=O	3	1	11	12
C(CC(C=CC=O)(C(CO)O)O)=O	3	1	11	12
C(CC(C(C=CC(CO)=O)O)O)=O	3	1	11	12
C(C(C1C(CC(O)O1)O)O)(O)=O	3	5	7	12
C(C(C=CC(CO)(CC=O)O)O)=O	3	1	11	12
C(C(C(CC(CO)(CO)O)=O)O)=O	3	3	9	12
C1(C(CCO)OC(C1O)O)=O	3	1	11	12
C(C(CO)(CC(CCO)=O)O)(O)=O	3	2	10	12
C(C1C(C(C(C(O)O1)O)O)O)O	1	5	7	12
C(C(C1C(C(C(O)O1)O)O)O)O	1	5	7	12
C1(C(C(CC(C1O)O)O)O)=O	3	4	8	12
C(C(CO)(CCC(CO)=O)O)(O)=O	3	2	10	12
C(C(CO)OC(C(C)=O)O)=O	3	1	11	12
C(C(C(CCC=O)=O)(C(C)O)O)=O	3	2	10	12
C(CO)(C(C(C(CO)=O)O)O)=O	3	4	8	12
C(C(CO)O)=CC(C(O)=O)=O	3	4	8	12
C(C(C(C(C(C)=O)O)=O)C(C)O)=O	3	2	10	12
C1(C(C(C(C(CO1)O)O)O)=O)=O	3	2	10	12
C1(C(C)OC(C(C1O)O)O)=O	3	1	11	12
C1(C(CC(C(CO)O1)O)=O)=O	3	4	7	11
C(C(C(CO)(C(C(C)=O)O)O)O)=O	4	11	0	11
C(C(CO)(CC(C(C)=O)O)O)(O)=O	3	1	10	11
C1(C(C(CC(CO)O1)=O)O)=O	3	4	7	11
C1OC(CO)C(C(C=1)=O)O	3	1	10	11
C1(COC(CO)(CC1O)O)=O	3	2	9	11
C(C(CO)=O)(CCO)=O	4	11	0	11
C(CC(C(C(CC(C)O)=O)O)=O)=O	3	1	10	11
C(C(C)=O)(CCO)=O	4	11	0	11
C(CO)(CC(CC(CO)=O)O)=O	3	4	7	11
C(C1(C(CC(CO1)O)O)O)=O	3	2	9	11
C(CC(CC=O)(CC(CO)=O)O)=O	3	2	9	11
C1C(C(C(C(CO)O)(O)O1)O)O	3	4	7	11
C(C(C(CO)O)(C(CO)O)O)(O)=O	3	4	7	11
C(C(C=O)O)(CC(CC(C)O)=O)=O	3	1	10	11
C(C1CC(C(CO)(O1)O)O)=O	3	2	9	11
C(CO)(C1CC(C(O1)O)O)=O	3	2	9	11
C1(C(CO)(O)OC(CO)C1)=O	3	3	8	11
C(C(CO)O)(CC(C(CO)O)=O)=O	3	4	7	11
C(CO)(C(C(CO)(CO)O)O)=O	3	4	7	11
C(C1(C(C=CC1O)O)O)=O	3	3	8	11
C(C(C=O)(C(CO)(C)O)O)=O	3	3	8	11
C1(C(CO)C(C(C(CO1)O)O)O)=O	3	1	10	11
C1(CC(C(OC1(CO)CO)O)O)=O	3	3	8	11
C(C(CO)(CC(CO)O)O)(O)=O	3	2	9	11
C1(C(O)OCC(CC1O)O)=O	3	3	8	11
C1(CC(O)OC(CO)C1(CO)O)=O	3	3	8	11
C1(COC(CO)C(C1(CO)O)O)=O	3	2	9	11
C(C1(CC(C(CO)O1)O)O)=O	2	4	7	11
C(C1(C(CC(CO1)O)=O)O)=O	3	2	9	11
C(C(C(CC(C)=O)=O)(C(C)O)O)=O	3	2	9	11
C(C)(C(C(C(C(C)=O)O)O)O)=O	3	3	8	11
C(CC=O)(C(C(C)=O)(C(C)O)O)=O	3	2	9	11
C(C1C=CC(CO)(O1)O)=O	3	2	9	11
C(CC(C=CCO)(C(C=O)O)O)=O	3	1	10	11
C1(C(CO)OC(CO)C1O)=O	3	3	8	11
C1(C(CC(C(CO)O)O1)=O)=O	3	4	7	11
C(C1C(C(C(CO)O1)O)=O)=O	3	1	10	11
C(C(C(CC(CO)O)O)O)O	3	2	8	10
C(C(C(C)=O)(C(CO)(CO)O)O)=O	3	3	7	10
C(C1(CC(C(CO1)O)O)O)(O)=O	3	2	8	10
C(C(C=O)(C(CO)(CO)O)O)=O	3	3	7	10
C(C1C(C(CC(O1)O)O)O)(O)=O	3	2	8	10
C(C(CO)=O)(CO)=O	4	10	0	10
C(C1(C(C(C(C1O)O)O)O)O)O	3	5	5	10
C(C1(C(C(C(CO)O1)O)O)O)(O)=O	3	2	8	10
C(CC1C(C(C(O)O1)O)O)(O)=O	3	2	8	10
C(C1C(C(C(C)(O1)O)O)O)(O)=O	3	2	8	10
C1(COC(C(CO)O)C1(CO)O)=O	3	2	8	10
C(OCC(CC(CO)=O)O)=O	3	2	8	10
C1(C(C(CO)OCC1O)O)=O	3	3	7	10
C1(CCC(C1(CO)O)=O)=O	3	1	9	10
C(CC(C(C(C)=O)O)(CC=O)O)=O	3	1	9	10
C(C(CCO)(C(CO)(C)O)O)(O)=O	3	2	8	10
C1(C(CO)(O)OCC(C(C1)O)O)=O	3	1	9	10
C(C1(C(CC(C1)O)O)O)(O)=O	3	1	9	10
C(OC(C(C)=O)C(CO)O)=O	3	1	9	10
C1(C(C(C(C(CO)O1)O)O)=O)=O	3	3	7	10
C(OCC(C(C(C)=O)O)O)=O	3	1	9	10
C(C(C(C=CCO)=O)(C(C)O)O)=O	3	2	8	10
C1(C(CC(C(CO)O1)O)O)=O	2	6	4	10
C(C(CO)OC(C(CO)=O)O)=O	3	2	8	10
C(C1(C(CC(CO)O1)=O)O)=O	3	2	8	10
C(C1(C(CC(CO)O1)O)O)=O	3	2	8	10
C1(C(O)OC(CO)CC1O)=O	3	3	7	10
C1(C(CO)OC(C(C1O)O)CO)=O	3	2	8	10
C1C(C(COC(C=1)=O)O)O	3	2	8	10
C(CO)(C1(CC(CO1)O)O)=O	3	3	7	10
C1C(C(CO)O)OC(C=1)=O	3	2	8	10
C(C(C(C(CCO)O)O)O)O	3	2	8	10
[C](C(O)=O)(CC(C(CO)O)O)O	3	1	9	10
C1(C(C(CO)OC(C1O)O)O)=O	3	2	8	10
C(C(CO)C(C(CO)=O)O)=O	4	9	0	9
C(CO)=CC(CO)=O	4	9	0	9
C(C(C)=O)(C(CO)O)=O	4	9	0	9
C(C(C(CO)=O)O)(O)=O	4	9	0	9
C(CCC(CO)=O)=O	4	9	0	9
C1(CC(C(C(C(O)O1)O)O)O)=O	3	1	8	9
C1(C(C(C(CC(O)O1)O)O)O)=O	3	1	8	9
C1CC(C(C(C(O)O1)O)O)O	3	1	8	9
C(C(C(C=O)=O)CO)=O	4	9	0	9
C1(C(C(C(C(C)(O)O1)O)O)O)=O	3	1	8	9
C(C(CO)(C(C(C(O)=O)O)O)O)=O	4	9	0	9
C(CC(CO)(C(C(C=O)O)O)O)=O	4	9	0	9
C(C(C(C(C(CO)=O)O)O)O)(O)=O	4	9	0	9
C(CC1(C(C(CO1)O)O)O)(O)=O	3	2	7	9
C(C1C(C(C(C1O)O)O)O)(O)=O	3	2	7	9
C1(C(CO)(CC(C(CO1)O)O)O)=O	3	1	8	9
C1(C(CO)C(C(C(CO)O1)O)O)=O	3	2	7	9
C1(C(CO)OC(C(CO)O)C1O)=O	3	2	7	9
C1(C(CO)C(C(C(CO)O)O1)O)=O	3	3	6	9
C(C1(C(C(C(CO)O1)O)O)O)O	2	4	5	9
C(CC(C(CCO)=O)(CC=O)O)=O	3	1	8	9
C(C(C(CO)OC(CO)=O)O)=O	3	2	7	9
C(C(C(CO)O)OC(CO)=O)=O	3	1	8	9
C(C(C=CC(CO)=O)(C(C)O)O)=O	3	1	8	9
C(C1C(CC(CO)(O1)O)O)(O)=O	3	2	7	9
C(C(C(CO)O)(C(CO)O)O)O	3	5	4	9
C(OC(CO)CC(CO)=O)=O	3	2	7	9
C1(C(CO)(O)OC(C(CO)O)C1)=O	3	1	8	9
C(C(C(CO)(C)O)=O)=O	4	8	0	8
C1(C(C(C(C(CO)O)O1)O)=O)=O	3	3	5	8
C(CC(O)=O)=O	4	8	0	8
C1C(C(CC(C(O)O1)O)O)O	3	1	7	8
C1(C(CO)(CC(C(CO)O)O1)O)=O	3	3	5	8
C1C(C(C(CC(O)O1)O)O)O	3	1	7	8
C(C(C1CC(C(O)O1)O)O)O	3	2	6	8
C1C(C(CO)OC(C=1)=O)O	3	2	6	8
C1(C(CO)(O)OC(C(C1)O)CO)=O	3	1	7	8
C1C2C(C(C(C(O)O2)(O)O1)O)O	3	2	6	8
C(C(C(CO)(CC(CO)=O)O)O)=O	4	8	0	8
C(C(C(C)O)(CCO)O)(O)=O	3	1	7	8
C(C1CC(CC(O1)O)O)(O)=O	3	1	7	8
C1C(CC(C(CO)O)(O)O1)O	3	2	6	8
C1(C(C(CC(CO)(O)O1)O)O)=O	3	1	7	8
C1C2C(C(C(C(O)O1)(O)O2)O)O	3	2	6	8
C1C(C(CC(CO)(O)O1)O)O	3	2	6	8
C(CC(C(C=CC(CO)O)=O)O)=O	3	1	7	8
CC1(C(C(C(CO1)O)O)O)O	3	1	7	8
C(C)(C(CO)(C(C(O)=O)O)O)=O	4	8	0	8
C1(C(C(C(C(C1CO)O)=O)O)O)=O	4	8	0	8
C1(C(C(C(CCO)(O)O1)O)O)=O	3	1	7	8
C1(C2(C(C(CC2O)O1)O)O)O	3	2	6	8
C=CC(C(CO)O)=O	4	8	0	8
C(CO)(C(C(C=O)=O)CO)=O	4	8	0	8
C(CC1C(C(C(O)O1)O)O)O	3	2	6	8
C1C(C(C(CCO)(O)O1)O)O	3	2	6	8
C(C1(C(C(C(C1O)=O)CO)O)O)=O	4	8	0	8
C(C1(C(C(CC1O)O)O)O)O	3	1	7	8
C(C(C(C)O)(C(C=O)(CO)O)O)=O	4	8	0	8
C1C(C(C(O)O1)O)O	2	3	5	8
C1(CC(C(C1)=O)O)=O	4	8	0	8
C(C(CO)O)(C(C)O)=O	4	8	0	8
C(C(C=O)CO)=O	4	8	0	8
C(C1(CC(C(CO)O1)O)O)(O)=O	3	2	6	8
C(C(C(CO)=O)=O)=O	4	8	0	8
C(C1CC(C(C)(O1)O)O)(O)=O	3	1	7	8
C(C(C(C(CC(C=O)O)O)O)O)=O	4	7	0	7
C(C(CO)(C(C(C)=O)O)O)(O)=O	4	7	0	7
C(C(C(C(C(C)=O)=O)O)O)=O	4	7	0	7
C(C(CO)(C(C=O)O)O)(O)=O	4	7	0	7
C(C(C(CO)(C(C)O)O)O)=O	4	7	0	7
C(C(C(CO)(C(C=O)O)O)O)=O	4	7	0	7
CC1(C(C(C(CO)O1)O)O)O	3	2	5	7
C(CC(C(C(CO)=O)CO)O)=O	4	7	0	7
C(C(CC(C(C(C)=O)O)O)O)(O)=O	4	7	0	7
C(C(C(C=O)=O)C(C)O)=O	4	7	0	7
C1C(C(C(C=1)=O)O)O	4	7	0	7
C(C1(C(CC(C(C1O)O)=O)O)O)=O	4	7	0	7
C(C(CO)C(C(O)=O)O)=O	4	7	0	7
C(C(C(C(CCO)O)O)=O)(O)=O	4	7	0	7
C(C(C(C)O)(C(C(O)=O)O)O)=O	4	7	0	7
C(C(C(C=O)(C(C=O)O)O)O)(O)=O	4	7	0	7
C(C(CO)(C(C=O)(CO)O)O)(O)=O	4	7	0	7
C(C(C(CO)O)C(C(O)=O)O)=O	4	7	0	7
C(C(C(C=CC=O)=O)O)=O	4	7	0	7
C1(CC(C(C(C1CO)=O)O)O)=O	4	7	0	7
C1(C(CO)C(C(C(C1)=O)O)O)=O	4	7	0	7
C1(C(CO)C(C(C1CO)=O)O)=O	4	7	0	7
C(CO)=CC=O	4	7	0	7
C(CC(C=CCO)=O)=O	4	7	0	7
C(C1C(C(CC(O)O1)O)O)O	3	2	5	7
C(C)(C(C(C)=O)O)=O	4	7	0	7
C(CCO)(CC(C(CO)O)=O)=O	4	7	0	7
C(C1(C(C(CC(C1O)=O)O)O)O)=O	4	7	0	7
C(C(C(C=CCO)O)O)(O)=O	4	7	0	7
C(C(C1C(CC(O)O1)O)O)O	3	2	5	7
C(C(CO)(C(C(C=C)=O)O)O)(O)=O	4	7	0	7
C1(C(C(C(CO)(C1O)O)O)O)=O	4	7	0	7
C(CC(C(CO)(C(C=O)O)O)O)=O	4	7	0	7
C(CC(CCO)=O)=O	4	7	0	7
C(C1CCC(CO)(O1)O)(O)=O	3	1	6	7
C1(C(C=CC(CO)O1)O)=O	3	2	5	7
C1(C(CO)(CC(C(CO)O1)O)O)=O	3	2	5	7
C(C(C=CC(CO)O)(CO)O)(O)=O	3	1	6	7
C(C(C=CC(CO)O)(CC=O)O)=O	3	1	6	7
C1C(C(C(O)O1)(C(CO)O)O)O	3	1	6	7
C(C(CO)C(C(CCO)=O)O)=O	4	7	0	7
C1(C(CC(CC(O)O1)O)O)=O	3	1	6	7
C1C2CC(C(C(O)O2)O)(O)O1	3	2	5	7
C(CO)(C(CO)C(C(O)=O)O)=O	4	7	0	7
C1(C(CC(C(C)(O)O1)O)O)=O	3	1	6	7
C(C)(C(C(C=O)=O)CO)=O	4	7	0	7
C1(C(C=CC(CO1)O)O)=O	3	2	5	7
C(C1(C=CC(CO)O1)O)=O	3	2	5	7
C1(C(CC(C(CO)O)(O)O1)O)=O	3	1	6	7
C(C(CO)(CCO)O)(O)=O	3	1	6	7
C(C(C(CO)O)O)O	2	4	3	7
C(OC(CO)C(C(C)=O)O)=O	3	1	6	7
C(CC(C(C(C(O)=O)O)O)=O)=O	4	7	0	7
C(C1(C=CC(CO1)O)O)=O	3	2	5	7
C1(C(CC(CCO)(O)O1)O)=O	3	1	6	7
C(C1C(CC(C(O)O1)O)O)O	3	2	5	7
C(C(CO)(C(C(CO)=O)O)O)(O)=O	4	7	0	7
C(C1(CC(C(CO)O1)O)O)O	3	3	4	7
C=CC(C(CO)O)O	3	1	6	7
C1(C(C(CO1)O)O)=CC=O	3	1	6	7
C1(CC2C(C(C(O)O2)O)O1)O	3	2	5	7
C1C(C(COC=1C=O)O)O	3	1	6	7
C(C(C(C)=O)(C(C(O)=O)O)O)=O	4	6	0	6
C(C(C(C)=O)(CO)O)(O)=O	4	6	0	6
C(C(C(C)=O)(C(C)O)O)(O)=O	4	6	0	6
C(CCO)(C(C(CO)=O)CO)=O	4	6	0	6
C(C(C(C)=O)(C(C=O)O)O)(O)=O	4	6	0	6
C(C(C(CO)(C)O)C(C(O)=O)O)=O	4	6	0	6
C(C(CO)(C(C=O)(C)O)O)(O)=O	4	6	0	6
C(C(C(C)O)C(C(O)=O)O)=O	4	6	0	6
C(C(C(CC(C(O)=O)O)O)O)(O)=O	4	6	0	6
C(C(CO)C(C(CC=O)O)O)=O	4	6	0	6
C(C(C(C(CC=O)O)=O)O)(O)=O	4	6	0	6
C(C(C(CO)=O)C(CO)O)(O)=O	4	6	0	6
C(C(C(CO)(C(CCO)O)O)=O)=O	4	6	0	6
C(C(CCC(C=O)=O)O)(O)=O	4	6	0	6
C(C)(C(C(C)O)(C(C(O)=O)O)O)=O	4	6	0	6
C(C(C(C(O)=O)O)O)(CC(C)O)=O	4	6	0	6
C(CO)(C(C(C)O)C(C(O)=O)O)=O	4	6	0	6
C(C1(C(C(C(C1O)=O)O)O)O)=O	4	6	0	6
C1(C(C(C(C1C(CO)O)O)O)O)=O	4	6	0	6
C(C(C(C)=O)C(C=O)O)=O	4	6	0	6
C1(C(C(C)(C(C1(CO)O)O)O)O)=O	4	6	0	6
C1(C(C(C(C)(C1(CO)O)O)O)O)=O	4	6	0	6
C(C(C(CC(C=O)O)=O)O)(O)=O	4	6	0	6
C1(C(C(CC(C1(CO)O)O)O)O)=O	4	6	0	6
C1(C(CO)(C(CC(C1)=O)O)O)=O	4	6	0	6
C(C(C=O)(C(C(C)=O)(CO)O)O)=O	4	6	0	6
C(C1C(C=CC1O)=O)=O	4	6	0	6
C1(CC2C(C1C(O)O2)O)=O	4	6	0	6
C(C(C(C)O)(C(C(CO)O)O)O)=O	4	6	0	6
C(C(C(C(C(C)O)O)=O)O)(O)=O	4	6	0	6
C(C(C=O)(C(C=O)(C(C)O)O)O)=O	4	6	0	6
C(C(C(C=O)C(C(C)=O)O)O)(O)=O	4	6	0	6
C(C(C(C=O)C(C=O)(C)O)O)(O)=O	4	6	0	6
C(C(CO)C(CO)(C(C=O)O)O)=O	4	6	0	6
C(C(C(C)=O)(C(CO)O)O)(O)=O	4	6	0	6
C(C(CO)C(C(C(C)=O)=O)O)=O	4	6	0	6
C(CO)(C(CO)(C(C(O)=O)O)O)=O	4	6	0	6
C(C(CO)O)(C(CO)C(C)O)=O	4	6	0	6
C(CC(C(C(CO)=O)C(C)O)O)=O	4	6	0	6
C(C(C(CO)=O)C(C)O)(O)=O	4	6	0	6
C(C(CO)C(C=O)(CO)O)=O	4	6	0	6
C(C=CC(O)=O)=O	4	6	0	6
C(C(C(O)=O)O)(CC(CO)=O)=O	4	6	0	6
C(C(C(C=O)C(C=O)O)O)(O)=O	4	6	0	6
C(CC(C=CC=O)O)=O	4	6	0	6
C=CC(C(C(C)O)O)=O	4	6	0	6
C(C=CC(C(C(C)O)O)=O)=O	4	6	0	6
C1(C(CO)OC(C1)O)=O	4	6	0	6
C(C(CC(CC(CO)=O)O)O)(O)=O	4	6	0	6
C(C(C(C=CC=O)=O)CO)=O	4	6	0	6
C(CC=O)(C(C(C=O)=O)CO)=O	4	6	0	6
C(C(C(CO)O)C(C(C)=O)O)=O	4	6	0	6
C(C(C(C(CO)C(C=O)O)O)O)=O	4	6	0	6
C(CC(C(C(C(C=O)O)O)O)O)=O	4	6	0	6
C(C(C(OC(C(C)=O)CO)O)O)=O	4	6	0	6
C(C(C(C(C(C)=O)O)=O)O)(O)=O	4	6	0	6
C(C(C(CO)O)C(C=O)(CO)O)=O	4	6	0	6
C(C(C(C=O)O)O)(C(C(C)O)O)=O	4	6	0	6
C(CO)(C(C)(C(C=O)O)O)=O	4	6	0	6
C(C1C(C(C(C1O)=O)C(C)O)O)=O	4	6	0	6
C(CO)(C(C(CC(C=O)=O)O)O)=O	4	6	0	6
C(C(CO)O)(C(CO)(C(C)O)O)=O	4	6	0	6
C(C(C(C(CO)(CO)O)O)O)=O	4	6	0	6
C(C(C(C(C=O)O)O)(C(C)O)O)=O	4	6	0	6
C(C(CCO)=O)(C(CO)CO)=O	4	6	0	6
C(C(C(C)O)(C(C(CO)=O)O)O)=O	4	6	0	6
C(CC(C(C(C)=O)(CO)O)O)=O	4	6	0	6
C(C(CO)(C(C)(CC=O)O)O)=O	4	6	0	6
C(C(CO)(C(CC=O)O)O)=O	4	6	0	6
C(C(C(C=CC=O)=O)C(C)O)=O	4	6	0	6
C(C(C)(C(CO)(C(C=O)O)O)O)=O	4	6	0	6
C(CO)(C(C(CO)=O)CO)=O	4	6	0	6
C(CO)(C(C=CCO)O)=O	4	6	0	6
C(C(C=C)O)=O	4	6	0	6
C(CO)(C(CO)CC(CO)=O)=O	4	6	0	6
C(C(CO)(C(CC(C=O)=O)O)O)=O	4	6	0	6
C(CO)(C(CCO)O)=O	4	6	0	6
C(C(C(CO)=O)C(C=O)O)(O)=O	4	6	0	6
C(CO)(OCC=O)=O	4	6	0	6
C(OCC=O)=O	4	6	0	6
C(C(C(CO)=O)CO)(O)=O	4	6	0	6
C(C(C(CC(C=O)=O)O)O)(O)=O	4	6	0	6
C(C(C(CCO)=O)O)(O)=O	4	6	0	6
C(CC(CC(C)=O)=O)=O	4	6	0	6
C(CC(C(C=O)O)=O)=O	4	6	0	6
C(C(C(C=O)=O)(CO)O)=O	4	6	0	6
C(C(CO)(C(C(CO)O)O)O)(O)=O	4	6	0	6
C(C(CC(C=O)O)O)(O)=O	4	6	0	6
C(C(C(C(C(C=O)=O)O)O)O)(O)=O	4	6	0	6
C(C(C(C(C=O)=O)O)O)(O)=O	4	6	0	6
C(C(C(C)O)(C(C(C=O)=O)O)O)=O	4	6	0	6
C1(C(C(C(C(C1)=O)O)O)C(C)O)=O	4	6	0	6
C(C(CO)C(CC(CO)=O)O)=O	4	6	0	6
C1C2C(CC(C(O)O1)(O)O2)O	3	2	4	6
C12C(C(C(CC1O)(O)O2)O)O	3	1	5	6
C1(C(C(CC1O)O)O)=O	4	6	0	6
C1(C(C(CO)(C(C1CO)O)O)O)=O	4	6	0	6
C1(C(CO)C(CC(C1O)=O)O)=O	4	6	0	6
C1C(C2C(C(C(O)O2)(O)O1)O)O	3	2	4	6
C1(C(C(C(C1C(C)O)O)O)O)=O	4	6	0	6
C1C2C(C(CC(O)O2)(O)O1)O	3	2	4	6
C1(C(C(C(C(CO)C1)=O)O)O)=O	4	6	0	6
C1(C(C(C(C1O)O)O)C(C=O)O)=O	4	6	0	6
C1C(C2C(CC(O)O2)(O)O1)O	3	2	4	6
C1C2C(CC(C(O)O2)(O)O1)O	3	2	4	6
C1(C(CCC(CO)(O)O1)O)=O	3	1	5	6
C1(C2C(C(C(C2O)O1)O)O)O	3	2	4	6
C1(C(C(C(C(C1)O)=O)CO)O)=O	4	6	0	6
C1(C2(C(C(C(CO)O2)O1)O)O)O	3	2	4	6
C(C1C(C(C(C1O)=O)CO)O)=O	4	6	0	6
C1(C(CC(C(C1CO)O)O)=O)=O	4	6	0	6
C(C1C(C(C(C1O)O)O)O)O	3	1	5	6
C1(C(C(C(CO)(C1CO)O)O)O)=O	4	6	0	6
C(CO)(C(CO)(CC=O)O)=O	4	5	0	5
C(CO)(C(CO)(C)O)=O	4	5	0	5
C(CO)(C(C=CC(O)=O)O)=O	4	5	0	5
C(CC(C(O)=O)=O)=O	4	5	0	5
C(CC(C(C(C(O)=O)=O)CO)O)=O	4	5	0	5
C(CO)(CC(C(O)=O)=O)=O	4	5	0	5
C(C(CCO)O)(C(CO)(CO)O)=O	4	5	0	5
C(C(C(C(C=O)O)O)(CCO)O)=O	4	5	0	5
C(CO)(CC(C(CO)=O)=O)=O	4	5	0	5
C(C(C(C(C)(C(CO)O)O)O)O)=O	4	5	0	5
C(CC(C=O)CC(CO)=O)=O	4	5	0	5
C(C(C(CO)=O)(CO)O)=O	4	5	0	5
C(CO)(CCOC(C=O)=O)=O	4	5	0	5
C(C(C=O)(C=O)O)=O	4	5	0	5
C1(CC(CO1)=O)=O	4	5	0	5
C(C(C=O)(C(C)=O)O)=O	4	5	0	5
C(CC(OCC(C)=O)=O)=O	4	5	0	5
C(C)(C(C(C=O)=O)(CO)O)=O	4	5	0	5
C1(CCC(C1O)=O)=O	4	5	0	5
C(C)(C(C(CO)=O)(CO)O)=O	4	5	0	5
C(C1C(C(CC1O)(CC=O)O)O)=O	4	5	0	5
C(OCC(C)=O)=O	4	5	0	5
C(C(CC(CO)O)O)=O	4	5	0	5
C(C1C(C(C(C1O)O)O)=O)=O	4	5	0	5
C(C)(C(CO)C(C(O)=O)O)=O	4	5	0	5
C(CC(C(C(C)=O)(C(C)O)O)O)=O	4	5	0	5
C(C(C(C)O)(C(C)(CC=O)O)O)=O	4	5	0	5
C(CC(C(C=O)(C(C=O)O)O)O)=O	4	5	0	5
C(C(C(CC=O)O)(C(C)O)O)=O	4	5	0	5
C(C(C(CC=O)O)(C(CO)O)O)=O	4	5	0	5
C(CC(C=CC(CC=O)O)=O)=O	4	5	0	5
C(C(C=O)C(C(CO)=O)O)=O	4	5	0	5
C(C(C(C=O)=O)O)(O)=O	4	5	0	5
C(C(CO)(C(C(C=O)=O)O)O)(O)=O	4	5	0	5
C(C(CO)(CC(CCO)=O)O)=O	4	5	0	5
C(C(C(C)=O)(C(C(C=O)=O)O)O)=O	4	5	0	5
C(CC(C=O)O)(C(C(O)=O)CO)=O	4	5	0	5
C(C(C=O)(C(C(C=O)=O)O)O)=O	4	5	0	5
C(C(C(C(C(C)O)O)O)=O)=O	4	5	0	5
C(C(C(C(C(C)=O)O)=O)CO)(O)=O	4	5	0	5
C(C(C(C(CCO)=O)=O)CO)(O)=O	4	5	0	5
C(C(C(O)=O)O)(CC(CCO)=O)=O	4	5	0	5
C(C(CC(CO)O)O)(O)=O	4	5	0	5
C(C(C(CC(C)=O)O)O)(O)=O	4	5	0	5
C(C(C(C=O)=O)(C)O)=O	4	5	0	5
C(CO)(C(C(C=O)=O)O)=O	4	5	0	5
C(CC(CC(C(O)=O)O)=O)(O)=O	4	5	0	5
C(CC(CC=O)=O)=O	4	5	0	5
C(CC(CCC=O)=O)=O	4	5	0	5
C(C(CC(C)=O)O)=O	4	5	0	5
C(C(C=CC(C=O)O)O)(O)=O	4	5	0	5
C(C1C(C(CO)C(C1O)O)=O)=O	4	5	0	5
C(C(C=O)(C(C(C(C)O)=O)O)O)=O	4	5	0	5
C(C(C=O)(C(CO)(C)O)O)(O)=O	4	5	0	5
C(C(C=O)(C(C=O)O)O)(O)=O	4	5	0	5
C(C(C(CC(CO)(C)O)=O)O)(O)=O	4	5	0	5
C(C(C(CO)=O)C(CO)(C)O)(O)=O	4	5	0	5
C(C(C=O)(CO)O)(O)=O	4	5	0	5
C(CC(C(C(C(O)=O)CO)=O)O)=O	4	5	0	5
C(C(C(CC(C)=O)=O)(CO)O)(O)=O	4	5	0	5
C(C(C(CCC=O)=O)(CO)O)(O)=O	4	5	0	5
C(C(C(C=CCO)=O)(CO)O)(O)=O	4	5	0	5
C(C(CO)(C(C=CC=O)O)O)(O)=O	4	5	0	5
C(C(CO)C(C(O)=O)(CCO)O)=O	4	5	0	5
C(C(C(C)O)(C(C(C)=O)O)O)(O)=O	4	5	0	5
C(C(C=O)(C(C(C=O)O)O)O)(O)=O	4	5	0	5
C(C(C=O)(C(C)O)O)(O)=O	4	5	0	5
C(C(C(C(C=O)=O)O)O)(C(C)O)=O	4	5	0	5
C(C(C=O)(C(C(CO)=O)O)O)(O)=O	4	5	0	5
C(C(C(C=O)(C(C=O)CO)O)O)=O	4	5	0	5
C(C(CO)C(C(C(C=O)O)=O)O)=O	4	5	0	5
C(C(C=O)(C(C=O)(CO)O)O)(O)=O	4	5	0	5
C(C(C=O)(C(C(O)=O)(CO)O)O)=O	4	5	0	5
C(C(C(C)O)(C(C=O)O)O)(O)=O	4	5	0	5
C(C(C=O)(C(CO)O)O)(O)=O	4	5	0	5
C(C(C(C=O)(CC=O)O)O)(O)=O	4	5	0	5
C(C(CCO)(C(C(O)=O)O)O)(O)=O	4	5	0	5
C(CC(C=CC(O)=O)=O)=O	4	5	0	5
C(C(CC(CCO)O)=O)(O)=O	4	5	0	5
C(C(CO)C(C=O)(C(C)O)O)=O	4	5	0	5
C(C(C(CC(C)O)=O)O)(O)=O	4	5	0	5
C(C(C=O)(C(C(O)=O)O)O)=O	4	5	0	5
C(C(C(C)=O)(C(CO)(C)O)O)(O)=O	4	5	0	5
C(CC(C(O)=O)O)(C(C(C)O)O)=O	4	5	0	5
C(C(C(C(C)O)=O)O)(O)=O	4	5	0	5
C(C(C(CO)(C(CO)(C)O)O)O)=O	4	5	0	5
C(CC(C)(C(C(C=O)=O)O)O)=O	4	5	0	5
C(C(CO)(C(CO)O)O)O	4	5	0	5
C(C(C(C(CO)O)O)O)O	4	5	0	5
C(C(CO)(C(CC(CO)O)O)O)=O	4	5	0	5
C(CO)(C(CO)(C(CCO)O)O)=O	4	5	0	5
C(CCO)(C(C(C)=O)(CO)O)=O	4	5	0	5
C(CO)=CC(C(CO)(CO)O)=O	4	5	0	5
C(C)(C(C(CO)O)(C(C)O)O)=O	4	5	0	5
C(CO)(CC=CC=O)=O	4	5	0	5
C(C(C(C)O)C(C(C(C)=O)=O)O)=O	4	5	0	5
C(C(CO)(C(CO)(CO)O)O)(O)=O	4	5	0	5
C(C(C=O)(C(CO)(CO)O)O)(O)=O	4	5	0	5
C(C(C(C)O)C(C=O)(C(C)O)O)=O	4	5	0	5
C(C(C=O)(C(C(CO)O)O)O)(O)=O	4	5	0	5
C(C(CO)(C(C(C=O)O)O)O)(O)=O	4	5	0	5
C(C(CO)(C(CO)(C)O)O)(O)=O	4	5	0	5
C(C(CO)(C(C)O)O)(O)=O	4	5	0	5
C(C1C(C(CC1O)O)O)=O	4	5	0	5
C(C(C(C)=O)(C(C(C)=O)O)O)(O)=O	4	5	0	5
C(C(C)(C(C(O)=O)(C(C)=O)O)O)=O	4	5	0	5
C(C(C=O)(C(C(C)=O)O)O)(O)=O	4	5	0	5
C(C(C=O)(C(C=O)(C)O)O)(O)=O	4	5	0	5
C(C1C(C(C(C1(C=O)O)O)O)O)=O	4	5	0	5
C(C(C=C)(CC=O)O)=O	4	5	0	5
C(C(C(C)O)C(CC(C=O)O)O)=O	4	5	0	5
C(C(C)=O)(CC(C)O)=O	4	5	0	5
C12C(C(C(CC(O)O1)O2)O)O	3	1	4	5
C(C(C(C(CO)O)=O)O)=O	4	5	0	5
C1C(C2CC(C(O)O2)(O)O1)O	3	2	3	5
C(C(CC(C=O)=O)O)(O)=O	4	5	0	5
C1(C2C(C(CC(O)O2)O1)O)O	3	2	3	5
C(CC(C=O)=O)(O)=O	4	5	0	5
C1C2(C(C(C(CO2)O1)O)O)O	3	1	4	5
C(C(C(C(C(C(C)=O)O)O)=O)O)=O	4	5	0	5
C(C(C(C(C)=O)=O)CO)=O	4	5	0	5
C(C(C(C(C(C)O)=O)O)O)(C)=O	4	5	0	5
C(C(C(C)=O)CO)=O	4	5	0	5
C1(COC(C1CO)O)=O	4	5	0	5
C(C)(C(C(C(C(C)=O)=O)O)O)=O	4	5	0	5
C12CC(C(C(C(O)O1)O)O2)O	3	1	4	5
C1CC2(C(C(C(O2)O1)O)O)O	3	1	4	5
C(C(C(OCC(CCO)=O)O)O)=O	4	5	0	5
C(C(CO)OCC(C(CO)O)=O)=O	4	5	0	5
C(OC(CO)CC(C(CO)O)=O)=O	4	5	0	5
C(C(C(C(CC(C)O)=O)O)O)(C)=O	4	5	0	5
C(CO)(C(C(C)O)C(C(C)=O)O)=O	4	5	0	5
C(C(CO)C(C(C)=O)O)=O	4	5	0	5
C1(COC(C(C1CO)O)O)=O	4	5	0	5
C(C(COCC(C(CO)O)=O)O)=O	4	5	0	5
C(C(CO)O)(CC(OCC=O)O)=O	4	5	0	5
C(OCC(CC(C(CO)O)=O)O)=O	4	5	0	5
C(C(CO)O)(CCOC(C=O)O)=O	4	5	0	5
C(CC(CO)(OC(C=O)CO)O)=O	4	5	0	5
C1C2(CC(C(C(O)O1)O2)O)O	3	2	3	5
C1C2(C(C(C(CO1)O2)O)O)O	3	1	4	5
C(C(CO)(CC=O)O)(O)=O	4	5	0	5
C(C)(C(C(C(C=C)=O)O)O)=O	4	5	0	5
C(C(CO)C(CO)(CC=O)O)=O	4	5	0	5
C(C(C(CC(CO)=O)O)C(C)O)=O	4	5	0	5
C(C(C(C)O)C(CO)(CC=O)O)=O	4	5	0	5
C(C(C(CO)=O)C(C(O)=O)O)=O	4	5	0	5
C(CC(C(C(C(C=O)=O)O)O)=O)=O	4	5	0	5
C(C(CO)C(C(C(C)=O)O)O)=O	4	5	0	5
C(C(CO)O)(C(C=O)C(C=O)O)=O	4	5	0	5
C(C(C=O)C(C=O)O)=O	4	5	0	5
C(CC(C(C(C=O)O)O)=O)(O)=O	4	5	0	5
C1C(C(CO)OC=1C=O)O	3	1	4	5
C(C(C(C(C(O)=O)=O)CO)O)(C)=O	4	5	0	5
C(C(C(C=O)=O)C(C=O)O)=O	4	5	0	5
C(C(CO)O)=CCO	3	1	4	5
C(C(CO)C(C=O)(C(CO)O)O)=O	4	5	0	5
C(C=O)(CC(C(C(C=O)=O)O)O)=O	4	5	0	5
C(CC(CC(C(CO)O)=O)O)=O	4	5	0	5
C(CC(C(CO)O)=O)(O)=O	4	5	0	5
C(C(C(C(CO)O)=O)CO)=O	4	5	0	5
C(CC(C(C(CCO)=O)O)O)=O	4	5	0	5
C=CC=O	4	5	0	5
C(CC(C(C(CO)CO)=O)O)=O	4	5	0	5
C(C1C2CC(C(O)O2)(O)O1)O	3	2	3	5
C(C(CO)C(CC(C=O)O)O)=O	4	5	0	5
C(C(C(C=O)=O)C(C=O)(C)O)=O	4	5	0	5
C(C(C(C=O)=O)C(C(C)=O)O)=O	4	5	0	5
CC1(C2C(C(C(O)O2)O1)O)O	3	2	3	5
C(C(C(C)(OC(C=O)CO)O)O)=O	4	5	0	5
C(C(CO)=O)(CC(C(CO)O)O)=O	4	5	0	5
C(C(CC(OC(C=O)CO)O)O)=O	4	5	0	5
C(C(C(CC(C=O)=O)=O)CO)=O	4	5	0	5
C(C(C(CO)O)C(C(CO)=O)O)=O	4	5	0	5
C(C(C(CO)O)C(C)O)=O	4	5	0	5
C(C(C(CO)O)C(C)(CO)O)=O	4	5	0	5
C(CO)(C(C(CO)O)C(C)O)=O	4	5	0	5
C(C(C(C(C=O)O)O)C(CO)O)=O	4	5	0	5
C(C(CO)C(CO)O)=O	4	5	0	5
C(C(C(CO)O)C(C=O)(C)O)=O	4	5	0	5
C(C(C(CO)O)C(C(CO)O)O)=O	4	5	0	5
C(C(C(CO)O)C(CO)(CO)O)=O	4	5	0	5
C1(CCOC(C(C1CO)=O)O)=O	4	5	0	5
C1(CC(OCC(C1CO)=O)O)=O	4	5	0	5
C(C(C(C(C(C)=O)=O)CO)=O)=O	4	5	0	5
C(C(C=O)(C(C(C=C)=O)O)O)=O	4	5	0	5
C(C(C(CCO)O)O)(C(CO)O)=O	4	5	0	5
C=CC(C(C(C(C=O)=O)O)O)=O	4	5	0	5
C(C)(C(CO)C(C(C=O)=O)O)=O	4	5	0	5
C(C(C=CC(C(CO)O)=O)=O)=O	4	5	0	5
C(C(C(C)O)C(C(CCO)=O)O)=O	4	5	0	5
C(C)(C(CO)(CC(CO)=O)O)=O	4	5	0	5
C(C(C(C=O)=O)C(C)(CO)O)=O	4	5	0	5
C(C(C(C(CC=O)O)O)C(C)O)=O	4	5	0	5
C1(C(CO)(C(C=O)(CC1)O)O)=O	4	5	0	5
C(C(C(C)O)C(C=O)(CO)O)=O	4	5	0	5
C(CC(C)(C(C(O)=O)O)O)=O	4	5	0	5
C(CC(CO)(CC(C(O)=O)O)O)=O	4	5	0	5
C(CC(C(C(O)=O)O)O)=O	4	5	0	5
C(CC(C(C(C(CO)O)O)=O)O)=O	4	5	0	5
C(C(C)(C(C(C(C=O)O)O)O)O)=O	4	5	0	5
C(C(C(CO)O)O)(CC(CO)O)=O	4	5	0	5
C(C(C(C)(C(C(CO)O)O)O)O)=O	4	5	0	5
C(CO)(C(C(C(C=C)=O)O)O)=O	4	5	0	5
C(C)(C(C(C(CO)=O)=O)CO)=O	4	5	0	5
C(CO)(C(C(C(C)=O)=O)CO)=O	4	5	0	5
C(CC(C)(C(C(CO)=O)O)O)=O	4	5	0	5
C(C=CC(CO)=O)(C(CO)O)=O	4	5	0	5
C(C(C(C(C(C)O)=O)O)O)(CO)=O	4	5	0	5
C(C(CO)CO)(CC(CO)=O)=O	4	5	0	5
C(CCC(C(CO)O)=O)(CO)=O	4	5	0	5
C(C(C(CO)C(CCO)O)=O)=O	4	5	0	5
C(C(CO)O)(C(C(C)=O)CO)=O	4	5	0	5
C(C(CO)CC(C(CO)O)=O)=O	4	5	0	5
C(C(C)=O)(C(CO)C(CO)O)=O	4	5	0	5
C(C(C(CC(CO)O)=O)CO)=O	4	5	0	5
C(C(C(C(C)O)O)O)=O	4	5	0	5
C(C(C(C(C(C(C)O)=O)O)O)O)=O	4	5	0	5
C(C(C(C(C(C=O)O)O)=O)O)=O	4	5	0	5
C(C(C(C(CC(CO)=O)=O)O)O)=O	4	5	0	5
C(C(C(C(C=O)=O)(C)O)O)=O	4	5	0	5
C(CCO)(C(CO)(C(C)O)O)=O	4	5	0	5
C(C(CC(C)(C(C=O)O)O)O)(O)=O	4	5	0	5
C(C(CO)O)(C(CO)(CO)O)=O	4	5	0	5
C(CC(CO)O)(CCO)=O	4	5	0	5
C(C(C(CC(C(C)=O)=O)O)O)=O	4	5	0	5
C(C(C(C=O)=O)C(CO)O)=O	4	5	0	5
C(C(C(C(C(C)O)O)O)O)=O	4	5	0	5
C1(CCC(C(C1(CO)O)O)=O)=O	4	5	0	5
C(C(C(CC(CO)=O)=O)CO)(O)=O	4	5	0	5
C(C1C(CC(C1O)O)=O)(O)=O	4	5	0	5
C1(CC(C(C1(C(C)O)O)O)O)=O	4	5	0	5
C(C(C)(CC(C(C(O)=O)O)=O)O)=O	4	5	0	5
C1(C(C(C(C1)O)O)(C(C=O)O)O)=O	4	5	0	5
C1(C(C(C(C1)=O)O)O)=O	4	5	0	5
C1C(C(C(C(C=1)=O)(CO)O)O)O	4	5	0	5
C1(C(C)(C(C(C1)=O)O)O)=O	4	5	0	5
C(C1C(CC(C1O)=O)=O)=O	4	5	0	5
C(C(C(C(C)O)C(CCO)O)=O)=O	4	5	0	5
C1(C(CC(C(C1C(C)O)O)O)=O)=O	4	5	0	5
C1(C(C(C(C(C1)O)=O)(CO)O)O)=O	4	5	0	5
C(C(C(CC(C(C)=O)O)=O)O)(O)=O	4	5	0	5
C(C)(C1(C(CC(C1O)=O)O)O)=O	4	5	0	5
C1(C(C(C(C1(CO)O)O)O)O)=O	4	5	0	5
C1(C(C(CC(C1)=O)O)(C(C)O)O)=O	4	5	0	5
C(C1C(C(CC1(CC=O)O)O)O)=O	4	5	0	5
C1(C(C(C=CC1O)O)O)=O	4	5	0	5
C1(CC(C(C1(C(CO)O)O)O)O)=O	4	5	0	5
C(C1C(CC(C1(CC=O)O)O)O)=O	4	5	0	5
C1(CC(C(C1CO)O)O)=O	4	5	0	5
C(C(C)(C(C(O)=O)C(CO)=O)O)=O	4	5	0	5
C1(C(C(CC(C1O)=O)O)C(C)O)=O	4	5	0	5
C(C(C(CO)=O)C(C(C)=O)O)(O)=O	4	5	0	5
C(C(C(C)O)(C(C=O)(C)O)O)=O	4	5	0	5
C1(C2CC(C1C(O2)O)O)=O	4	5	0	5
C1(CC(C(C(C1C(C)O)=O)O)O)=O	4	5	0	5
C1(C(C(C)O)(C(C=O)(CC1)O)O)=O	4	5	0	5
C1(C(C(C(C(C(C)O)C1)=O)O)O)=O	4	5	0	5
C1(CC(C(CO)(C1(CO)O)O)O)=O	4	5	0	5
C1(CC(OC1(C(C)=O)CO)O)=O	4	5	0	5
C1(C(C(C(C(C1)O)=O)C(C)O)O)=O	4	5	0	5
C1(CC(CO)(C(C1(CO)O)O)O)=O	4	5	0	5
C1(CC(C(C(C1(CO)O)O)=O)O)=O	4	5	0	5
C(C(C(C)O)(C(C=O)(C)O)O)(O)=O	4	4	0	4
C(C(C=CC(C(CO)O)=O)O)(O)=O	4	4	0	4
C(C(C=C)(C(C=O)O)O)=O	4	4	0	4
C(CO)(C(CO)(CO)C(C=O)O)=O	4	4	0	4
C(C1C(C(C(C1(C)O)O)O)=O)=O	4	4	0	4
C(COC(C(C=O)=O)O)(C)=O	4	4	0	4
C(C(C)(C(C(C)=O)(C(C)O)O)O)=O	4	4	0	4
C1(C2C(CC(C1)(O2)O)O)=O	4	4	0	4
C1(C2(CC(C1CO2)O)O)=O	4	4	0	4
C1(C(CO)(C(C(C1CO)=O)O)O)=O	4	4	0	4
C(C(C(CCO)=O)(CO)O)=O	4	4	0	4
C(C(CO)=O)(C(C)O)=O	4	4	0	4
C(C1C(C(C(C)(C1O)O)O)=O)=O	4	4	0	4
C(C(C(CO)(CC(C=O)=O)O)O)=O	4	4	0	4
C(COCC(C=O)=O)(C)=O	4	4	0	4
C1(CC2(C(C1CO2)O)O)=O	4	4	0	4
C(C=CC(CO)=O)(O)=O	4	4	0	4
C1(C(C2(C(C1CO2)O)O)O)=O	4	4	0	4
C(C(C(C(C(C(C)=O)O)=O)O)O)=O	4	4	0	4
C(C(C(CO)O)O)(CC(C=O)=O)=O	4	4	0	4
C(CCO)(C(C(C(O)=O)=O)CO)=O	4	4	0	4
C(C(C(O)=O)=O)=O	4	4	0	4
C(CC(C(C)=O)=O)(O)=O	4	4	0	4
C(C(C)(C(C=O)O)O)(O)=O	4	4	0	4
C(C(C(C=O)=O)(C(CO)O)O)=O	4	4	0	4
C(C1C(C(C(O1)O)=O)CO)(C)=O	4	4	0	4
C1(C2C(C(C(O2)O)C1)O)=O	4	4	0	4
C(C(C(C(CO)O)O)=O)(O)=O	4	4	0	4
C(C1(C(C(C(C(C1)=O)O)O)O)O)=O	4	4	0	4
C(C(C(C(CC(C)=O)=O)O)O)=O	4	4	0	4
C(C(C)(C(CO)O)O)=O	4	4	0	4
C(C)(C)=O	4	4	0	4
C(C(C(C(C=O)=O)(C(C)O)O)O)=O	4	4	0	4
C(C(CO)(C(C=O)O)O)(CC=O)=O	4	4	0	4
C(CO)(C(C(C)O)(C(C=O)O)O)=O	4	4	0	4
C(C1C(C(CC1(CO)O)O)O)=O	4	4	0	4
C(CO)(C1C(C(CC1O)O)O)=O	4	4	0	4
C(C1(C=CC(C1)=O)O)=O	4	4	0	4
C(C(C=O)(C(C=O)(C(C)=O)O)O)=O	4	4	0	4
C(CC(CC(C=O)=O)=O)(O)=O	4	4	0	4
C(CC(C(C)=O)(C(C=O)O)O)=O	4	4	0	4
C(C(C(CO)=O)C(C(O)=O)O)(O)=O	4	4	0	4
C1(C(CO)(CC(C1CO)=O)O)=O	4	4	0	4
C(CC(C(CC(CO)O)=O)=O)=O	4	4	0	4
C(C(C(CC(C)=O)O)O)=O	4	4	0	4
C(C(C(C(C)=O)=O)O)=O	4	4	0	4
C(C(C(C)=O)C(CO)O)=O	4	4	0	4
C1(COC(C1O)O)=O	4	4	0	4
C(C)(CC(C(O)=O)=O)=O	4	4	0	4
C1(C(CO)CC(C1(CO)O)=O)=O	4	4	0	4
C1(COC(C1C(CO)O)O)=O	4	4	0	4
C(CC(OCC(CO)=O)O)=O	4	4	0	4
C(C)(C(C(C)O)(C(C(C)=O)O)O)=O	4	4	0	4
C(C1C(C(CC1O)O)=O)(O)=O	4	4	0	4
C=CC(C(C(C=O)=O)O)O	4	4	0	4
C(C(C)O)(CC(C(O)=O)=O)=O	4	4	0	4
C(C(CCC(C(O)=O)=O)O)=O	4	4	0	4
C(C(CO)O)(C(C=C)O)=O	4	4	0	4
C(C(C=O)O)(CC(C(CO)O)=O)=O	4	4	0	4
C1(C(C(C)(C(C(C1O)O)O)O)O)=O	4	4	0	4
C(CC(CC=O)CC(C=O)=O)=O	4	4	0	4
C(C(C)(C(C(CO)=O)O)O)(O)=O	4	4	0	4
C(C(C(C(CCO)=O)=O)O)(O)=O	4	4	0	4
C(CC(CC(C(C)=O)=O)O)=O	4	4	0	4
C1(C(C(CC(CO1)O)O)O)=O	4	4	0	4
C1(C(C(CC(CO)O1)O)O)=O	4	4	0	4
C(C(CO)O)(C(C=CC=O)O)=O	4	4	0	4
C(C(C=CC=O)O)=O	4	4	0	4
C(C(CC(C(C(CO)O)O)O)O)=O	4	4	0	4
C(C(CO)O)(CC(C(C)=O)=O)=O	4	4	0	4
C(CC(C(C(CO)=O)=O)CO)=O	4	4	0	4
C(C(C(CO)C(CO)O)=O)(O)=O	4	4	0	4
C(C(C)O)(C(C(CO)=O)(CO)O)=O	4	4	0	4
C(C(C)O)(C(C(C=O)=O)CO)=O	4	4	0	4
C(CC(C(CC=O)CC=O)=O)=O	4	4	0	4
C(C(C=O)(C(C(CO)=O)(C)O)O)=O	4	4	0	4
C(C(C(C(C(C)O)=O)=O)CO)=O	4	4	0	4
C(C(C)O)(C(C(C=O)=O)(CO)O)=O	4	4	0	4
C(C(C(C)O)(C(CO)(CO)O)O)=O	4	4	0	4
C(C(C(C(C=O)=O)(C)O)O)(CO)=O	4	4	0	4
C(CCC(C(C(CO)O)=O)=O)=O	4	4	0	4
C(CO)(C(C(C(C(C)=O)=O)O)O)=O	4	4	0	4
C(C)(CC(C(C(CO)O)=O)=O)=O	4	4	0	4
C(C(CO)(C(C(CO)=O)(C)O)O)=O	4	4	0	4
C(C(C(C(C=C)O)=O)O)(O)=O	4	4	0	4
C(CCO)(CC(C(CO)=O)=O)=O	4	4	0	4
C1(C(C(CO)C(C1CO)O)=O)=O	4	4	0	4
C=CC(C(C(C=O)=O)(CO)O)=O	4	4	0	4
C1(C(C(C(C1O)O)(CCO)O)O)=O	4	4	0	4
C(C(C)O)(C(CO)(C(CO)O)O)=O	4	4	0	4
C(C(CO)C(CC(C(O)=O)=O)O)=O	4	4	0	4
C(C(CO)O)=CC(C(CO)O)=O	4	4	0	4
C(C(C(CO)CO)=O)(O)=O	4	4	0	4
C(CC(C=O)CC=O)=O	4	4	0	4
C(C(CO)CO)(CC(C(O)=O)=O)=O	4	4	0	4
C(CCC(C(O)=O)=O)(C(CO)O)=O	4	4	0	4
C(C(CC(C(O)=O)=O)O)(CCO)=O	4	4	0	4
C1COC(C=1)=O	4	4	0	4
C(C(CC(CO)(C(CO)O)O)O)=O	4	4	0	4
C(C(C(O)=O)O)(C(C(C)=O)CO)=O	4	4	0	4
C(C(C(C(C(C)=O)=O)CO)O)(O)=O	4	4	0	4
C(C(CO)C(C(O)=O)O)(CC=O)=O	4	4	0	4
C(CC1C(C(C(O)O1)=O)CO)=O	4	4	0	4
C(CC(C(O)=O)O)(C(C=O)CO)=O	4	4	0	4
C(C1(CC(CC(C1O)=O)O)O)=O	4	4	0	4
C(CC(C=O)O)(C(CO)CO)=O	4	4	0	4
C(C(C)(C(C(C=O)O)O)O)=O	4	4	0	4
C(C(CO)C(C=O)O)(CCO)=O	4	4	0	4
C(C(CO)O)(C(CO)(CCO)O)=O	4	4	0	4
C(CC(C(CO)C(CO)O)=O)=O	4	4	0	4
C(C(CO)(C(C(C=O)=O)(C)O)O)=O	4	4	0	4
C(C1(CCC(C1O)=O)O)(O)=O	4	4	0	4
C(C(CO)CC=O)(C(CO)O)=O	4	4	0	4
C1(C(C(CC1)(CO)O)O)=O	4	4	0	4
C(C(C(C(CCO)O)=O)CO)=O	4	4	0	4
C(C(CO)CO)(C(C(C)=O)O)=O	4	4	0	4
C1C(CO)(C(C(C=1)=O)O)O	4	4	0	4
C1(C(C(C(CC(C1O)O)O)O)O)=O	4	4	0	4
C(C(CO)C(CO)(CO)O)=O	4	4	0	4
C(C(C(CO)C(C(CO)=O)O)O)=O	4	4	0	4
C(C(C(C)O)C(CO)(CO)O)=O	4	4	0	4
C(CO)(C(C)(C(C(CO)=O)O)O)=O	4	4	0	4
C(C(C(C)O)=O)(CCO)=O	4	4	0	4
C(CC(C(CO)(C(C)O)O)=O)=O	4	4	0	4
C(C(CO)C1CC(C(O)O1)=O)=O	4	4	0	4
C(C(C(C(C=O)=O)CO)O)(O)=O	4	4	0	4
C(C1C(C(C=O)(C(C1O)O)O)O)=O	4	4	0	4
C(CC(C)(C(C(C(O)=O)O)O)O)=O	4	4	0	4
C(C(C)(C(C(CCO)=O)O)O)(O)=O	4	4	0	4
C(CC(C(CC=O)O)O)(O)=O	4	4	0	4
C(C(C(C)O)C(CO)(CCO)O)=O	4	4	0	4
C(C)(C(C(C=O)=O)C(C)O)=O	4	4	0	4
C(CC(C)O)(CC(C=O)=O)=O	4	4	0	4
C(CC(C=O)(CC=O)O)=O	4	4	0	4
C(C(C(C(C)=O)=O)C(C)O)=O	4	4	0	4
C(CC(C(CC(C)O)=O)=O)=O	4	4	0	4
C(C(C(C(C=C)=O)O)O)(CCO)=O	4	4	0	4
C(C1C(C(C(C1)=O)(C(C)O)O)O)=O	4	4	0	4
C(CC(CC(C)O)=O)=O	4	4	0	4
C(C(C(C)=O)C(C)O)=O	4	4	0	4
C(C(C(C)O)C(C=O)(CCO)O)=O	4	4	0	4
C(C(C(C(C=O)O)O)C(C)O)=O	4	4	0	4
C(C1C(C(C(C1)=O)(CO)O)O)=O	4	4	0	4
C(C(C=O)(CC=O)O)=O	4	4	0	4
C(CC(C=CC(CO)=O)O)=O	4	4	0	4
C(C1(CC(C(C1O)=O)O)O)=O	4	4	0	4
C1(CCOCC(C1(CO)O)=O)=O	4	4	0	4
C(CCO)(C(C(CO)=O)C(C)O)=O	4	4	0	4
C(C(CO)C(C)O)(CC(CO)=O)=O	4	4	0	4
C(CC(CO)(CCC(CO)=O)O)=O	4	4	0	4
C(CO)(C(C(C)O)CC(CO)=O)=O	4	4	0	4
C(C(CCO)=O)(C(CO)C(C)O)=O	4	4	0	4
C1(CC(CC(C1(CO)O)=O)O)=O	4	4	0	4
C(C(C(C)O)C(C=O)O)(CCO)=O	4	4	0	4
C(CC(C=O)O)(C(CO)C(C)O)=O	4	4	0	4
C(C(C(CO)O)(CC=O)O)(O)=O	4	4	0	4
C(CC(C)(C(C(CCO)=O)O)O)=O	4	4	0	4
C(C(C=O)C(C)O)=O	4	4	0	4
C1(C(CO)C(OC1C(C)=O)O)=O	4	4	0	4
C(C1C(C(C(C1O)=O)(CO)O)O)=O	4	4	0	4
C(CC(C=O)(CC(CO)=O)O)=O	4	4	0	4
C(CC(C)(C1C(CC(O1)O)=O)O)=O	4	4	0	4
C(C(C(C)(C(C(C)=O)O)O)O)(O)=O	4	4	0	4
C(C(C)(C(C(C)=O)O)O)(O)=O	4	4	0	4
C(C(C)(CC(CO)=O)O)(O)=O	4	4	0	4
C(C(C1C(C(CC1O)O)O)=O)=O	4	4	0	4
C(C(C(C(C=O)=O)(C)O)O)(C)=O	4	4	0	4
C(C(C=O)(CC(CO)=O)O)=O	4	4	0	4
C(C(C=C)(C(C(C)=O)O)O)=O	4	4	0	4
C(CO)(C(C)(C(C(C)=O)O)O)=O	4	4	0	4
C(C)(C(C(C=CC=O)O)O)=O	4	4	0	4
C1(C(CO)C(C(C1(CO)O)=O)O)=O	4	4	0	4
C(C(C(C)O)C(C)(CO)O)=O	4	4	0	4
C(CO)(C(C(C)O)C(CO)(C)O)=O	4	4	0	4
C(C)(C(C(CCO)O)O)=O	4	4	0	4
C(CC(CC=O)O)=O	4	4	0	4
C(CO)(CC(CCO)O)=O	4	4	0	4
C(C(C(C(C)O)C(C)(CO)O)=O)=O	4	4	0	4
C(C(C(C(C(C)O)O)=O)C(C)O)=O	4	4	0	4
C(CC(C(C(CO)C(C)O)=O)O)=O	4	4	0	4
C(C(C(C)O)O)(C(CO)C(C)O)=O	4	4	0	4
C(C(C(C)O)C(C(CO)=O)O)=O	4	4	0	4
C(CC(C=O)(C(C(C=C)=O)O)O)=O	4	4	0	4
[truncated: 7,580 more rows]

## Sheet: Iron Free Maillard R
Compound SMILES	Generation	Indegree	Outdegree	Degree
[truncated: 2,923 more rows]

[truncated: 1 more sheets: Iron Containing Maillard R]
